# Supplementary material for: Investigating GERMs: how genotype, environment, and rhizosphere microbiome interactions underlie heat response in maize and sorghum
Source: New Phytol. 2026 May 26;251(4):2152–67. doi: 10.1111/nph.71297 (PMC13373824; doi:10.1111/nph.71297)
Supplement: Supplementary file 1 — Dataset S1 Genus read counts based on 16S sequencing of the DNA. Dataset S2 Genus read counts based on 16S sequencing of the RNA. Dataset S3 Differentially expressed genes from maize and sorghum across heat and control conditions, including log‐fold changes, significance values, and orthology relationships used to compare conserved heat‐responsive pathways across species. Also includes GO terms for genes identified in intersecting tests. Dataset S4 List of genes differentially expressed in high temperatures in maize and sorghum from this study and 5 additional publications, and the conversion of all gene IDs to maize, B3 v5. [file NPH-251-2152-s003.xlsx]

## Sheet: SData1
	Mucilaginibacter	Asticcacaulis	Sphingomonas	Ralstonia	Burkholderia	Flavisolibacter	Rhizobium	Mesorhizobium	Edaphobacter	Bdellovibrio	Afipia	Rhodopseudomonas	Azospirillum	Fibrisoma	Massilia	Neobacillus	Chitinophaga	Devosia	Frateuria	Croceibacterium	Bradyrhizobium	Pandoraea	Mizugakiibacter	Hephaestia	Pseudaminobacter	Agrobacterium	Rhizorhabdus	Nitrospira	Flavihumibacter	Taibaiella	Nocardioides	Pedobacter	Puia	Pseudolabrys	DEV008	Bryobacter	Bordetella	Caulobacter	Chujaibacter	Candidatus.Koribacter	Effusibacillus	TM7a	Pseudomonas	Amycolatopsis	Stenotrophomonas	Delftia	Dyella	Gemmatimonas	Pseudarthrobacter
H1	7353	2621	3093	4576	3376	6359	7712	5485	1531	654	4243	1625	2275	2357	16414	2293	273	1384	878	503	1975	6	5	1156	58	1552	277	7	1960	20	1537	34	729	341	42	332	292	312	7	11	1	81	108	4	2421	6319	257	2589	615
H10	7536	3306	4076	3050	11021	3689	8911	3125	1365	52	3911	978	2622	3996	16065	4827	218	1084	1165	198	2048	142	11	1259	29	2372	399	5	703	48	1504	674	435	158	15	29	279	454	2	1	0	457	45	3	1623	1471	1401	1546	1389
H11	15183	4170	7093	8727	13532	9549	9123	10112	2721	398	4244	2068	4966	4953	32491	3898	1052	3265	3189	1855	1942	5	33	1691	142	1789	632	0	1190	128	2265	493	1721	422	104	927	394	723	10	5	1	409	164	8	3092	1765	783	5005	2026
H13	2418	1303	6675	266	10154	834	3816	776	256	24	864	113	88	89	12376	432	1363	1319	395	431	790	26	351	72	380	47	185	938	9	315	515	857	357	1796	0	1568	11	613	136	621	365	441	13	26	284	43	842	2027	738
H16	8573	2049	2503	3882	5149	3233	1323	807	212	1027	891	613	304	168	5695	1277	355	310	144	111	231	102	0	957	5	136	87	3	60	9	1001	939	2	84	0	4	477	385	0	3	0	95	101	0	4080	181	870	236	2494
H17	9487	3207	2877	4221	2590	5762	6783	3103	1187	412	3667	1447	1004	1742	24525	5491	429	1552	642	333	2663	14	4	1415	82	1123	361	5	1476	90	1735	694	252	188	7	63	134	332	3	3	4	169	235	4	1113	563	256	2169	632
H18	6523	5192	3189	3148	5257	4433	2707	3073	1196	58	1550	663	1327	1312	13394	1459	384	1913	2611	768	795	16	10	600	100	699	352	6	645	72	1028	334	190	175	146	970	424	517	0	7	1	44	17	0	1144	486	748	1850	763
H19	6753	3047	2344	4409	7821	4415	6842	3143	1187	278	4078	1147	1835	1249	14430	4512	489	1521	592	84	1800	42	4	1479	31	410	492	6	532	54	1074	424	533	157	14	456	193	669	3	6	0	93	53	5	1667	993	337	1589	986
H2	4343	3854	11691	329	13224	1455	5503	1186	675	43	1436	448	126	139	9118	520	2343	1925	1128	725	1521	222	586	806	907	54	138	2208	35	1058	796	428	594	3400	4	4044	36	982	301	1223	317	1676	13	49	34	137	1476	3056	1064
H20	5322	2267	2164	2183	6737	2834	5054	2714	1170	228	2142	879	1634	850	16966	2105	3753	812	1308	162	778	17	4	1087	51	477	306	6	195	343	1448	827	294	126	49	33	249	396	4	1	2	34	43	2	1797	1037	222	916	421
H21	2407	2876	5920	502	4660	733	6018	944	301	257	479	204	253	328	8994	138	864	1485	226	159	1056	13	118	42	281	159	315	587	32	579	322	1760	456	1167	0	832	8	1290	55	372	85	616	37	17	212	119	1372	1199	623
H23	14223	5829	4122	5458	4054	5852	9966	4711	1307	150	2683	853	1609	7353	21495	5031	508	1590	328	247	1167	4	6	2303	27	2155	418	13	1184	61	2842	1649	738	236	65	121	137	679	3	9	2	316	23	3	1917	1318	447	1856	1222
H26	159	325	3556	195	2654	326	561	408	174	18	1491	75	18	13	524	432	74	388	115	277	1583	0	251	12	130	15	49	2697	2	33	252	23	214	2730	0	3117	7	259	269	955	0	1645	17	35	2	6	491	2239	257
H28	3202	3743	12845	5125	19066	2238	9520	2057	734	389	1110	413	262	288	10311	733	11339	2786	689	1097	1795	1207	851	1020	1704	115	525	2393	11	1089	842	471	1428	3387	3	3367	88	514	514	1144	57	1445	100	1019	107	280	2913	3901	325
H29	2200	1983	6170	715	3665	917	2547	636	198	35	444	150	148	63	5427	152	516	1099	333	255	538	43	97	39	208	107	229	316	5	456	333	1500	209	858	0	607	6	507	70	273	3	626	68	16	227	86	1054	1259	727
H3	603	757	11734	271	18871	2601	1692	883	975	634	2001	339	75	46	2854	1826	1702	2641	921	2011	1818	443	3901	1207	2976	27	311	3765	17	67	743	6	1158	5363	587	5480	18	39	1634	1877	1380	742	240	3231	10	22	2401	5493	391
H31	94	32	1842	49	1249	139	136	180	67	8	764	32	9	7	180	277	25	134	32	183	619	1	103	5	46	4	14	1363	1	5	97	12	65	1689	6	1426	3	11	50	436	1	116	1	16	5	4	130	1286	114
H32	6934	2298	4051	1374	3481	2482	5009	1098	907	85	2205	738	1299	320	11887	2744	1328	1098	836	287	576	65	14	901	228	755	597	11	204	353	1178	1388	283	197	2	302	183	240	16	5	0	154	53	3	867	442	796	927	824
H33	2406	1476	5289	218	5638	692	4831	597	380	6	808	718	41	19	7487	219	562	858	356	284	649	40	131	333	450	92	494	516	2	1079	222	1578	189	775	7	744	189	218	112	299	10	450	22	9	84	42	734	891	466
H35	2885	4382	9157	907	9653	1317	3706	868	320	107	997	159	191	117	12985	453	479	1423	305	446	1015	20	365	101	514	213	166	1107	10	530	317	1349	272	1876	2	1790	3	333	285	706	265	915	66	30	227	110	1157	1849	673
H36	2547	4867	12525	185	11799	1101	5120	1012	529	23	1067	176	93	150	16051	399	734	2724	530	784	1224	67	774	152	936	67	231	977	11	1586	456	1993	705	2817	9	1728	9	1077	430	649	776	1011	30	34	199	11	2120	2016	533
H38	6502	5752	3166	2577	7576	2850	2570	1865	566	89	932	673	2547	1912	12482	2873	634	1415	1189	364	471	42	25	722	52	445	238	14	346	234	1063	1314	314	291	33	35	172	837	14	7	5	132	103	8	1449	843	1018	547	1871
H4	2139	3586	5734	417	4025	1113	3540	942	208	16	374	202	37	178	8079	155	1586	1256	434	226	551	10	130	85	158	343	180	453	3	573	326	684	388	896	1	827	11	1387	164	351	29	663	51	24	492	195	677	1395	553
H43	2633	3600	5252	450	4970	1126	3910	879	215	23	482	128	196	98	7588	282	485	1233	373	218	576	17	126	60	229	116	245	430	8	655	275	651	251	1105	1	765	3	923	29	367	11	419	178	10	51	121	1059	1315	404
H46	4484	3306	6215	2798	9984	10248	672	2697	3731	5244	4893	3186	1268	625	11621	2180	9881	1611	3158	2210	1536	300	128	1245	1669	2305	701	6	1303	114	2177	3	1229	663	4723	1371	275	188	36	6	2	1	160	3	116	115	7640	2797	5
H48	696	799	8969	371	18407	1591	2911	595	1003	175	693	136	19	97	5937	699	4460	1939	804	846	1058	307	2106	863	1920	30	174	1374	8	1286	441	5	1543	2977	7	2916	18	112	1633	709	287	355	63	1865	16	5	3942	2347	211
H49	520	1995	4409	2571	23696	656	1791	333	652	35	425	121	88	290	1944	456	832	1167	787	529	518	727	2917	1844	2189	36	253	789	7	198	515	8	899	1585	8	1256	9	52	2039	335	1334	477	40	1152	6	2	2390	1412	167
H5	2518	2858	6257	182	7138	1451	3525	920	343	3	889	232	11	36	11038	280	2508	1153	661	438	857	5	314	148	257	77	176	1081	1	383	331	203	519	1668	0	1596	9	938	97	556	94	816	12	18	122	44	957	1944	656
H50	34	26	7723	16	4982	1026	355	478	438	4	1987	24	5	9	210	2832	120	292	221	1752	2592	11	1175	16	496	9	21	7196	0	4	695	2	302	7141	1	9165	4	5	561	2614	5	108	9	84	5	3	508	6280	670
H52	1066	1109	10810	4461	33221	1577	4676	946	1551	137	834	448	24	100	4485	476	5041	1978	1418	1571	1149	3853	4243	1897	2870	33	150	2633	7	1119	687	3	2154	3185	8	4074	55	35	3265	1085	558	1224	16	1658	24	1	6489	3439	313
H53	5856	6294	2208	3988	10791	4986	2703	1688	2333	2572	1694	1654	1518	1300	6139	1568	9164	1539	841	1244	771	1478	98	2392	943	1275	6941	17	281	144	2780	2	688	511	365	484	268	72	75	6	2	73	262	6	202	217	3996	2654	27
H54	2856	1340	966	1010	12212	4151	661	1149	2596	2854	968	1040	26	243	2358	246	7846	459	3672	309	93	2991	8	4744	864	329	355	10	28	4	6525	3	108	276	213	22	1162	35	1	1	0	4	1551	0	385	25	898	1056	406
H55	49	37	6308	34	2397	386	239	349	217	17	1472	23	6	3	183	1211	47	212	84	1483	1389	17	833	23	278	9	13	3819	6	4	465	2	106	4404	0	3990	8	10	339	2081	4	167	4	45	2	3	255	4180	420
H56	479	592	5457	2008	10421	1043	1137	361	501	480	318	85	138	38	5234	299	595	1048	498	713	377	135	1681	801	1359	24	106	549	5	69	239	0	642	1181	9	1178	6	16	936	354	107	350	43	386	4	6	1554	1152	70
H57	1104	347	3210	138	19367	1040	2565	485	585	763	1493	1284	12	103	1681	511	17135	976	632	537	739	6476	594	1305	1329	96	166	1329	7	235	324	3	219	1422	1	1726	54	5	1268	405	30	166	16	48	14	16	1485	1507	111
H59	2835	2975	1195	1680	18005	2215	2145	410	1362	1640	1074	1108	491	741	1938	883	6779	1120	1260	1040	303	860	244	1297	780	943	237	5	312	576	1297	2	517	342	970	90	255	46	114	5	1	17	2519	4	166	40	726	1445	22
H6	1533	808	3948	204	4266	740	1979	442	227	42	584	136	50	25	2715	422	505	747	448	379	579	4	235	140	247	89	238	560	8	186	496	486	277	883	2	961	79	240	113	306	575	354	22	20	156	19	633	1448	542
H60	328	429	6869	128	27832	1689	3309	517	1042	28	745	129	8	25	6566	1049	3065	1519	1262	593	817	563	5789	1515	3495	32	84	1897	13	155	655	2	2349	2725	4	4094	5	22	1945	671	2400	954	56	2735	2	7	2809	2291	106
H62	6215	3201	1947	8936	4472	9412	919	7809	5132	16108	2695	2208	5457	993	21129	5960	26007	3423	267	1439	3165	17	14	1550	1302	1339	437	15	2062	7	1496	2	595	1357	2926	266	1345	415	15	14	3	6	397	8	491	502	2035	10481	18
H65	171	963	3940	273	5732	1083	2081	477	183	76	216	69	282	60	5924	362	1752	1212	309	475	307	15	275	90	940	64	117	484	24	178	199	4	696	1114	2	808	4	59	172	310	36	290	17	467	13	2	695	1107	61
H66	6223	371	4639	3570	20447	5079	2495	1930	3055	1332	1975	1345	1539	365	10823	1575	3979	2286	1034	1575	487	2061	385	1196	1733	1157	250	8	1143	26	629	4	2613	489	58	491	463	47	1787	12	7	265	1660	6	51	912	3992	3131	27
H67	54	24	3414	33	2068	297	135	216	136	23	902	19	5	3	179	838	72	171	84	787	904	7	540	9	212	11	13	2688	4	5	282	0	91	2473	4	2767	6	0	340	858	2	283	4	31	1	2	291	2326	222
H68	9857	7503	1947	2784	16626	4061	2941	1573	2204	1996	1851	2420	880	2432	10888	2818	4047	1822	1665	1149	691	1158	337	1976	1518	1513	5549	9	312	421	2000	81	1178	646	97	256	695	70	426	4	0	89	569	5	170	149	3399	2993	31
H70	1342	570	1077	882	9277	4721	1472	1075	1268	1119	825	950	285	222	2171	1946	10733	1091	1635	1011	367	2531	157	939	821	491	272	8	112	569	845	6	254	193	701	348	560	48	45	10	2	13	219	6	110	20	3242	1885	6
H71	1950	2518	13181	437	20632	2461	2155	1077	945	2710	1027	409	315	192	4443	2296	1566	3323	705	993	1283	368	2269	1050	2482	116	179	3439	29	526	889	7	1661	3841	2	4642	8	87	1666	1609	27	735	942	712	257	65	4545	3920	399
H72	3840	1802	10525	473	23949	1844	4472	818	1444	787	2443	2044	216	56	4318	1378	15957	3182	1170	1298	1991	1092	4141	5661	4435	257	814	4369	13	2348	979	1	1472	5171	30	5809	215	71	7094	1732	1756	909	10	839	24	41	3835	3937	366
H73	6345	820	6078	7468	4233	16869	617	5646	3072	23583	3063	1944	4932	456	17059	30757	256	1715	365	374	3351	54	11	6746	453	1371	119	18	1520	5	4657	8	2270	1269	7	26	1691	464	8	11	2	6	80	1	674	2676	184	7310	3
H74	7553	3575	3987	2223	6856	9449	1890	3741	3371	4892	1597	2594	888	977	9239	2544	8774	1782	3121	1558	802	40	81	1090	1176	1557	312	8	1277	92	1909	3	624	498	733	742	1792	100	21	3	2	31	1981	2	705	192	1453	3076	32
H79	849	1346	7828	485	45006	2288	1826	628	1973	47	1129	449	217	16	5068	1479	377	2486	1723	1034	1327	554	6145	6503	5112	80	261	1828	12	76	1011	1	1348	3654	5	4193	25	74	4553	774	4815	1578	20	519	4	2	4718	3332	488
H8	247	64	3179	60	2053	262	348	229	140	8	1214	54	16	15	405	332	83	311	144	397	1321	7	276	11	95	12	33	1800	1	27	323	4	181	2634	1	2089	5	89	439	721	2	288	6	65	7	8	534	2067	251
H80	11250	1533	1348	1839	30928	3875	987	1659	1890	5230	3545	2033	637	1947	2130	827	5277	1201	1785	847	768	171	1739	1716	1606	1156	218	16	649	10	1817	2	741	333	657	516	805	127	204	5	2	218	1321	1	127	23	2399	2257	16
H82	4208	3435	3417	2056	6305	6041	2058	1927	2251	5369	4697	2813	1419	234	6006	3141	22916	2072	751	1079	1217	505	28	1557	1614	1265	3420	27	774	430	823	25	393	676	1262	493	554	659	8	8	1	11	603	16	280	48	4177	2332	46
H83	75	23	3306	119	3480	552	258	255	224	33	1431	55	7	3	312	1266	78	242	299	541	1734	6	559	33	300	6	10	4519	1	8	359	6	306	2809	2	4056	9	9	248	1484	6	8679	11	32	1	6	717	3345	446
H9	4995	752	1164	1660	2754	944	900	942	381	4	1966	420	348	117	8099	2822	286	551	501	138	638	8	3	1047	50	85	72	9	8	9	957	2	70	121	2	78	52	219	2	5	2	28	48	3	300	383	81	714	416
[truncated: 294 more columns]

## Sheet: SData2
	Massilia	Fibrisoma	Asticcacaulis	Delftia	Devosia	Azospirillum	Achromobacter	Noviherbaspirillum	Nitrosospira	Caulobacter	Phenylobacterium	Pandoraea	Flavisolibacter	Edaphobacter	Sphingomonas	Caldimonas	Leifsonia	Frateuria	Mizugakiibacter	Agrobacterium	Sorangium	UBA12409	Candidatus Nitrosocosmicus	Bordetella	Rhizobium	Hephaestia	Stenotrophomonas	Bradyrhizobium	Sporocytophaga	Pseudomonas	Neorhizobium	Arthrobacter	Nitrospira	Puia	Acidibacter	Candidatus Nitrososphaera	Candidatus Solibacter	Bryobacter	Nannocystis	Acidothermus	Burkholderia-Caballeronia-Paraburkholderia	Dyella	Paenibacillus	Rubrivivax	Solirubrobacter	Ramlibacter	Inhella	Chujaibacter	Chthoniobacter
H1	48968	8045	1993	69813	513	269	19	1177	22	335	6176	28	4211	1417	5885	686	1878	756	38	266	131	1259	22	1544	597	821	4427	581	1446	433	324	603	6	1065	335	0	342	658	27	35	1153	484	4590	1052	80	1977	10	18	5213
H10	70915	49491	24040	20657	5203	16027	23117	6449	44	7756	9510	834	16993	2888	28906	1061	5218	4737	51	6966	114	1971	40	10079	14073	2378	6504	2165	2883	481	2909	4548	11	1852	1242	0	802	503	5	54	4152	6340	6010	4497	225	5894	0	31	14506
H11	15701	31911	5155	5564	2205	10295	197	1351	26	1210	2266	13	3015	1760	6890	1797	1912	3513	90	1859	517	53333	0	1592	4369	938	2772	814	980	253	792	1216	0	1911	729	0	649	3416	14	35	5201	1461	1510	652	111	1413	0	22	3893
H13	3199	284	3211	253	4566	228	100	9661	1662	3803	1119	65	514	748	7152	235	531	593	785	79	197	397	5977	58	6314	214	370	1836	1104	92	22	1619	1400	891	3251	1366	7233	4609	263	2445	664	2694	7759	17	1861	529	62	450	298
H17	31390	17700	8043	4219	3263	2663	216	7231	16	2241	2931	59	8162	1639	6006	1746	1747	1496	19	3061	90	4555	0	3322	5057	1096	2055	1401	2988	2313	2720	1004	12	1098	437	0	254	434	7	51	482	604	1837	2572	122	2798	0	15	2520
H18	28048	26168	13661	3579	2760	5692	25	4698	28	2483	3473	368	3093	2806	6673	2480	2687	5748	16	2576	68	5432	0	2376	7212	1128	2477	1205	3258	166	807	1866	0	691	666	6	1727	9564	9	17	2552	2067	3358	661	86	3820	0	0	2426
H19	22528	12958	8623	8541	2094	6118	3468	7039	18	3366	3651	158	7731	1127	5291	190	3713	1079	11	1010	38	1257	13	7549	6192	444	4113	788	2567	355	1867	2048	8	1361	562	0	554	2937	133	12	1804	930	3723	3051	191	3822	10	0	5908
H2	2137	272	10759	689	6074	180	79	8568	589	5429	2793	838	744	378	12177	457	584	1160	983	118	1614	44	5875	301	6223	2820	51	2192	1084	83	0	1282	1958	834	4219	1183	8473	6413	1450	1404	756	1693	3456	70	2563	969	26	527	840
H20	37636	20593	10313	6551	2050	7851	5638	2694	23	3042	2130	135	6712	2115	8775	399	3869	4246	0	1296	18	4431	19	5636	10669	2034	4004	569	1442	333	3092	850	0	781	397	0	501	368	13	9	3111	1228	2573	1701	132	1591	0	13	970
H21	21100	1483	11649	786	4225	470	123	5372	313	12424	2452	99	986	524	10781	407	491	537	312	602	7750	8	1060	128	7679	184	373	1560	4811	288	38	1098	717	1487	2259	495	4843	3354	7580	564	1012	2721	1497	39	1009	1729	34	144	1366
H23	23348	32560	12775	6369	1388	3777	0	1507	16	2273	1267	18	2385	1841	6021	871	1445	696	15	4178	24	2139	17	3868	6196	3238	2007	611	194	2031	1877	1398	4	954	236	0	92	389	10	0	466	854	1763	1158	18	1477	0	0	1367
H26	643	120	340	34	287	0	18	4723	5566	491	3409	0	176	301	748	146	171	297	605	0	297	84	14044	35	63	0	0	490	6582	532	0	855	8275	393	7558	4771	15794	10047	472	7684	999	1524	127	0	369	717	0	589	248
H29	25594	1536	11091	1199	3901	751	358	12237	1652	5754	1465	394	1363	847	20427	905	633	1381	558	656	1819	1691	2627	150	6591	236	645	1348	4480	761	153	1281	302	821	3012	1289	7801	6545	1746	990	1099	3592	2551	95	1804	2610	27	321	528
H3	424	61	133	124	968	18	17	650	5469	97	2979	0	98	179	3389	64	109	140	334	0	145	148	19478	24	426	0	8	4370	534	281	14	479	4855	246	5121	2322	12932	7781	77	3045	482	959	176	0	3661	502	0	319	63
H35	4506	291	8673	539	3586	617	230	12802	952	1457	940	31	373	662	8320	285	306	367	595	212	485	41	3326	18	4152	573	335	1484	1829	250	9	884	892	372	1707	648	4894	2648	667	1424	332	2094	4236	0	1303	488	70	530	354
H36	4809	232	13503	131	5459	186	35	10738	907	5623	1399	111	597	1047	9799	462	419	716	1017	116	3569	141	3592	45	4614	606	225	1458	2061	91	0	745	1023	1387	3331	696	5260	3647	1878	1502	1037	3488	6621	33	1487	846	20	659	648
H38	35966	27438	23256	5179	4660	11899	118	5833	79	6147	2673	184	2744	2546	8881	881	3645	3482	131	2689	28	5818	18	4042	9821	1866	2341	952	4299	515	1497	5392	6	1076	170	0	684	296	6	7	1427	3186	4070	715	53	1981	0	33	1233
H4	20429	1716	22005	1615	5479	192	45	11143	458	14446	2800	73	1087	689	10475	787	524	521	322	1016	7482	144	2148	71	8615	483	865	1691	1311	169	114	1525	731	1820	2141	659	5573	3480	5844	1019	472	1997	2094	121	2137	1269	25	265	964
H45	1196	417	1406	34	4636	300	130	3566	837	106	1123	735	986	1467	5640	1349	557	1712	7585	54	1128	285	3308	59	1194	2879	18	991	2797	552	32	273	1983	2345	5311	3204	5745	4970	564	1933	221	2725	5949	36	1760	1803	808	2449	100
H46	15609	7902	3326	294	2054	3079	1375	3417	12	550	7303	552	4357	6031	7984	3980	2338	3341	203	4272	595	0	10	4779	440	1161	115	794	3981	386	1535	14	0	2339	445	0	1133	4807	12	132	298	12987	1880	1109	114	3028	0	42	588
H48	770	239	1104	29	3195	49	103	2495	169	464	963	321	539	860	4299	653	364	649	1952	47	916	52	2192	55	1524	1439	19	1004	808	227	0	203	1093	1839	3171	1562	4345	3160	867	1226	185	3009	3028	27	1330	808	740	1107	297
H49	285	2376	3209	25	3293	326	10	1416	190	274	767	1077	287	972	2937	757	815	1218	4783	47	702	37	1491	29	1428	4792	6	780	1190	108	9	244	640	1375	3652	1447	1682	1755	567	1218	543	3026	3194	17	879	314	225	3065	65
H50	114	39	34	0	516	15	13	276	2557	23	882	0	110	243	4438	0	89	98	983	0	111	7	17374	30	339	0	0	3921	80	31	0	686	9484	137	7059	16376	12403	8043	66	4850	817	536	195	0	3473	196	0	550	26
H52	431	386	881	36	1333	29	120	1302	210	66	690	3566	496	1772	1380	251	1110	1277	3726	0	328	40	2265	295	20	136	19	756	1928	24	0	195	898	1248	4649	2115	2512	1858	1453	763	307	5756	4187	0	928	302	182	2812	32
H53	2167	10542	13149	581	1918	3754	649	1077	15	320	3199	2530	1535	3372	2421	2182	2057	867	182	3322	968	290	37	2691	2145	2827	137	491	4958	829	1638	51	2	767	290	0	1305	1409	10	0	733	5171	1512	576	73	1730	80	125	1610
H55	95	26	37	0	394	9	0	321	1227	20	978	0	15	57	2272	0	54	15	472	0	53	587	10007	12	205	0	0	1655	145	38	0	411	4723	21	2871	7548	4637	3177	35	5165	364	158	150	0	1729	123	10	169	30
H56	614	263	2693	25	4965	665	30	4453	138	207	2255	466	851	696	6398	3827	482	1356	4650	78	3113	156	1382	63	1524	3099	20	939	4112	324	0	0	963	2458	1629	1486	3430	1635	1837	252	127	2686	4333	0	772	1172	4270	1034	321
H57	435	1072	712	146	2797	47	67	1358	166	45	1098	18548	738	1028	2706	1103	3147	1682	1724	132	821	107	1945	2170	1018	3453	23	1082	1546	41	484	190	1389	793	5276	2882	4338	2968	110	1282	8581	5456	2374	149	924	1170	550	621	24
H59	1336	7422	10679	186	3325	2262	510	1676	18	395	2867	1844	1406	3063	2993	2433	1820	1848	647	2865	1472	31	27	1064	2044	3878	218	428	8756	9964	1514	44	6	1412	299	0	2218	363	9	91	3015	2211	1276	442	140	517	21	421	598
H6	1756	153	3085	61	7141	425	113	3458	680	1658	2039	0	602	630	6076	148	478	647	751	214	1636	544	2381	223	4973	559	328	2332	1203	129	18	1045	1457	943	2903	636	4745	4126	198	1886	532	1874	2743	76	1399	867	11	345	464
H63	1392	1173	1992	0	2928	37	707	3005	296	331	986	2245	886	997	4190	213	1227	764	1187	91	3539	54	2632	831	4019	2431	76	1683	2166	210	0	361	1044	1673	5530	3563	5452	4084	5016	1882	5640	3684	2337	18	1556	1033	210	996	169
H65	659	355	3873	33	4435	1361	42	1953	21	605	1851	0	297	745	3425	692	212	25	43	54	20852	68	1435	0	2026	529	2	735	340	38	16	165	839	1093	1897	1060	5381	3449	6474	741	0	66	3419	0	1429	1474	614	80	836
H66	30466	2451	889	2355	2764	2918	12	1516	17	192	2989	4396	1722	5752	4824	2943	931	841	595	1871	2362	0	0	1405	1448	2252	43	237	3977	4923	733	44	7	3805	305	0	2503	1397	9	79	205	6258	962	201	82	3791	12	3106	587
H67	165	33	48	0	518	19	30	432	3678	18	1051	0	92	161	3412	39	101	140	1177	0	76	67	18511	15	283	18	0	3682	123	40	0	785	8100	76	5440	19126	6794	5293	61	4118	939	483	256	0	2928	186	11	722	23
H68	6398	15320	19472	423	3528	3345	248	1343	17	295	3396	2086	1726	3461	3579	3669	2218	2025	539	3507	1354	35	24	3684	2473	2949	158	609	708	1978	2093	73	8	2592	158	16	1912	947	24	42	272	6255	2586	564	109	1358	0	660	1113
H70	3274	9031	893	101	1890	1600	36231	1819	43	287	1697	24195	3550	1900	2369	1075	16163	3083	762	1650	2822	6	18	7976	2009	2108	399	445	739	1349	1224	33	10	652	976	36	2748	1849	0	76	2063	15410	3179	614	106	1069	5	233	388
H71	649	703	2547	125	4985	540	756	3052	543	308	1466	325	488	842	6565	5622	527	1186	2254	106	1477	49	2415	26	1147	1574	120	1280	5238	1253	40	381	3230	1872	2565	2254	7010	4121	1824	1232	241	4139	2166	27	1673	1052	5358	1708	182
H72	1850	180	2715	285	6788	791	17827	4702	790	327	2056	2397	545	1913	7234	3948	3659	1580	6205	472	2353	109	7689	1031	2360	8461	31	2088	2157	36	693	422	3798	2289	11073	5202	10033	6675	3427	2918	8114	4832	4244	196	2505	1171	2600	5396	48
H74	4827	20583	6245	590	3619	3674	650	2120	14	591	4497	127	4283	5458	6169	4095	4197	3658	221	3209	1349	1123	27	7813	1610	1984	909	542	9872	4067	1858	54	0	2290	308	0	1715	2579	243	80	738	3787	4473	1671	120	1184	0	37	1841
H79	407	81	1783	32	5388	212	58	1907	273	182	809	578	464	907	4866	2452	905	1653	7989	42	205	158	1638	42	806	11292	5	922	845	34	15	361	664	1499	10033	1348	3277	3235	20	1821	429	2715	8157	19	1176	408	176	3997	0
H8	629	423	405	120	1610	67	61	1289	58817	1432	1915	0	221	404	4846	54	383	383	1496	47	242	7322	18631	116	1653	36	39	9836	749	178	20	980	3146	327	13079	6541	13806	9906	362	9628	2203	2392	376	14	5091	724	0	1788	119
H80	1010	9914	3482	85	1979	1196	110	842	11	449	2982	157	564	2190	1496	1987	3323	1527	3437	2159	1905	48	0	2656	422	2163	70	313	163	3604	648	11	0	836	138	0	1611	625	64	47	6236	3163	1727	250	109	450	0	340	1064
[truncated: 476 more columns]

## Sheet: SD3.1GenesDEinTemp
Orthogroup	baseMean	log2FoldChange	lfcSE	pvalue	padj	logBaseMean	Gene	pval	Dataset_Count	Maize_Geneid
OG0018298	52.2828	0.161968	0.22823	0.33525	0.522084	1.71836	OG0018298	0.28226	0	Zm00001eb000010
OG0013717	128.124	0.0221956	0.186685	0.880448	0.932255	2.10763	OG0013717	0.0304654	0	Zm00001eb000060
OG0000242	55.0629	-0.222914	0.354636	0.158648	0.320165	1.74086	OG0000242	0.494626	0	Zm00001eb000070
OG0002677	200.723	-0.164456	0.220247	0.317433	0.503255	2.3026	OG0002677	0.298212	0	Zm00001eb000170
OG0004268	332.238	-0.126615	0.147946	0.336632	0.523249	2.52145	OG0004268	0.281291	0	Zm00001eb000190
OG0017458	215.878	-0.5028	0.197226	0.00255539	0.0181026	2.33421	OG0017458	1.74226	0	Zm00001eb000210
OG0006653	100.112	0.00664689	0.168962	0.941132	0.967682	2.00049	OG0006653	0.0142675	0	Zm00001eb000220
OG0010483	55.1592	0.181022	0.203214	0.262457	0.446807	1.74162	OG0010483	0.34988	0	Zm00001eb000230
OG0010482	175.945	0.211548	0.158158	0.125982	0.275632	2.24538	OG0010482	0.55967	0	Zm00001eb000320
OG0017451	1018.83	0.129012	0.130512	0.297698	0.483856	3.0081	OG0017451	0.315284	0	Zm00001eb000340
OG0017446	34.5452	0.0660568	0.250487	0.682915	0.808797	1.53839	OG0017446	0.0921602	0	Zm00001eb000400
OG0004265	24.1607	0.500323	0.333469	0.0256252	0.0915167	1.38311	OG0004265	1.0385	0	Zm00001eb000420
OG0006648	31.0401	-0.105702	0.326125	0.354639	0.541437	1.49192	OG0006648	0.266452	0	Zm00001eb000440
OG0004264	525.346	-0.0217413	0.122108	0.847502	0.912493	2.72045	OG0004264	0.0397705	0	Zm00001eb000480
OG0017442	198.223	-0.620891	0.267142	0.00269775	0.0188409	2.29715	OG0017442	1.7249	0	Zm00001eb000490
OG0006647	29.5263	-0.596094	0.417231	0.0145669	0.0618648	1.47021	OG0006647	1.20856	0	Zm00001eb000500
OG0001135	43.7049	-0.150953	0.229553	0.371067	0.556869	1.64053	OG0001135	0.254247	1	Zm00001eb000550
OG0017438	78.515	-2.10637	0.435575	6.24158e-08	4.75555e-06	1.89495	OG0017438	5.3228	0	Zm00001eb000580
OG0017437	214.455	0.0867334	0.148827	0.51845	0.686094	2.33134	OG0017437	0.163616	0	Zm00001eb000590
OG0004261	147.943	-0.152147	0.175778	0.304576	0.490747	2.17009	OG0004261	0.309142	0	Zm00001eb000620
OG0002865	70.1125	-0.0837352	0.279277	0.586651	0.739415	1.8458	OG0002865	0.131112	1	Zm00001eb000630
OG0004260	41.5113	-0.260202	0.229027	0.13765	0.291888	1.61817	OG0004260	0.534783	0	Zm00001eb000670
OG0004259	113.605	-0.245336	0.231906	0.148766	0.306658	2.0554	OG0004259	0.513346	0	Zm00001eb000690
OG0017434	98.403	-0.0388596	0.151862	0.762531	0.862484	1.99301	OG0017434	0.0642489	1	Zm00001eb000700
OG0017429	430.865	-0.0924552	0.160558	0.504852	0.674986	2.63434	OG0017429	0.170705	0	Zm00001eb000770
OG0017428	111.861	0.360134	0.157354	0.0101047	0.0479227	2.04868	OG0017428	1.31946	0	Zm00001eb000780
OG0010476	251.008	-0.0301113	0.147521	0.811255	0.890986	2.39969	OG0010476	0.0501292	1	Zm00001eb000800
OG0002673	87.879	0.0382764	0.158028	0.780829	0.874822	1.94389	OG0002673	0.0580804	0	Zm00001eb000820
OG0006641	92.6397	-0.275298	0.275712	0.140072	0.294667	1.9668	OG0006641	0.530668	1	Zm00001eb000840
OG0006640	542.549	0.160297	0.099681	0.0901956	0.219796	2.73444	OG0006640	0.65798	0	Zm00001eb000860
OG0004257	66.3368	-1.57745	0.374493	8.95452e-07	4.37719e-05	1.82175	OG0004257	4.35881	0	Zm00001eb000880
OG0010470	48.7544	-0.621754	0.272782	0.00298502	0.0202354	1.68801	OG0010470	1.69389	0	Zm00001eb000890
OG0001727	400.517	0.211767	0.118331	0.053516	0.152528	2.60262	OG0001727	0.816649	1	Zm00001eb000920
OG0010469	32.6259	-0.0341052	0.228652	0.838003	0.907141	1.51356	OG0010469	0.0423254	2	Zm00001eb000930
OG0017420	58.4876	-0.665893	0.291607	0.00249005	0.0177672	1.76706	OG0017420	1.75038	0	Zm00001eb000970
OG0010467	180.964	0.0688551	0.118649	0.529806	0.694921	2.25759	OG0010467	0.158065	0	Zm00001eb001000
OG0000325	50.8698	-0.964131	0.284867	4.6261e-05	0.000897661	1.70646	OG0000325	3.04689	0	Zm00001eb001010
OG0017417	161.168	-0.220998	0.124422	0.0533987	0.152367	2.20728	OG0017417	0.817109	0	Zm00001eb001040
OG0017415	58.679	-0.111202	0.177535	0.449426	0.62775	1.76848	OG0017415	0.202213	0	Zm00001eb001070
OG0017413	159.953	0.344098	0.133309	0.00471717	0.0281348	2.20399	OG0017413	1.55076	0	Zm00001eb001110
OG0017412	74.2319	0.229677	0.30636	0.193091	0.364501	1.87059	OG0017412	0.438301	0	Zm00001eb001120
OG0010465	62.8012	-0.211007	0.220499	0.206995	0.381743	1.79797	OG0010465	0.418229	1	Zm00001eb001130
OG0017406	178.512	0.0399599	0.13322	0.7428	0.848678	2.25167	OG0017406	0.0712572	0	Zm00001eb001270
OG0002110	120.712	-0.0313989	0.112537	0.766894	0.864876	2.08175	OG0002110	0.0630461	0	Zm00001eb001290
OG0017404	20.7507	0.12054	0.2645	0.568247	0.725775	1.31703	OG0017404	0.139198	2	Zm00001eb001350
OG0010461	32.9015	0.0223733	0.216331	0.890223	0.937684	1.51722	OG0010461	0.0279437	0	Zm00001eb001360
OG0019285	341.558	0.500856	0.185953	0.00171832	0.0133333	2.53346	OG0019285	1.87506	0	Zm00001eb001400
OG0017402	1343.63	0.0271246	0.101047	0.778586	0.872997	3.12828	OG0017402	0.058987	0	Zm00001eb001430
OG0000569	19.6189	0.056246	0.287515	0.806982	0.889539	1.29267	OG0000569	0.0508352	0	Zm00001eb001500
OG0004253	76.2017	0.0102629	0.18757	0.947457	0.972219	1.88196	OG0004253	0.0122361	0	Zm00001eb001510
OG0017399	31.9128	-1.52186	0.457999	3.90163e-05	0.000792722	1.50396	OG0017399	3.10088	1	Zm00001eb001550
OG0006633	74.6836	-0.333867	0.255396	0.0697078	0.183109	1.87323	OG0006633	0.73729	1	Zm00001eb001560
OG0004252	289.854	0.0139009	0.115036	0.909378	0.949135	2.46218	OG0004252	0.0226718	0	Zm00001eb001570
OG0001842	15.9168	-0.097043	0.324666	0.367416	0.553704	1.20186	OG0001842	0.256722	0	Zm00001eb001580
OG0017398	105.717	0.103845	0.213286	0.524861	0.690812	2.02414	OG0017398	0.16064	0	Zm00001eb001590
OG0010458	85.8102	-0.260979	0.228278	0.125883	0.275457	1.93354	OG0010458	0.559946	2	Zm00001eb001650
OG0017393	75.9505	-0.583922	0.403314	0.017938	0.0713535	1.88053	OG0017393	1.14659	0	Zm00001eb001690
OG0002670	64.5406	-0.772756	0.22654	8.1401e-05	0.00136533	1.80983	OG0002670	2.86476	1	Zm00001eb001720
OG0017390	115.846	-0.14938	0.176864	0.308068	0.493984	2.06388	OG0017390	0.306287	0	Zm00001eb001760
OG0000091	77.7093	-1.20595	0.316093	5.45595e-06	0.000176413	1.89047	OG0000091	3.75347	1	Zm00001eb001770
OG0010455	55.1424	-0.421861	0.345414	0.044789	0.134982	1.74149	OG0010455	0.869724	1	Zm00001eb001780
OG0017389	156.341	0.103057	0.164265	0.462867	0.639169	2.19407	OG0017389	0.194384	0	Zm00001eb001810
OG0017386	77.2419	0.653653	0.213949	0.000388322	0.00453049	1.88785	OG0017386	2.34385	0	Zm00001eb001860
OG0017385	77.3177	-0.185077	0.224815	0.273832	0.458382	1.88828	OG0017385	0.338773	1	Zm00001eb001870
OG0006627	87.5004	-0.438994	0.219125	0.0128436	0.0566937	1.94201	OG0006627	1.24646	1	Zm00001eb001880
OG0017383	75.6775	-0.037409	0.168161	0.788662	0.879062	1.87897	OG0017383	0.0559805	0	Zm00001eb001910
OG0001725	182.48	-0.0174651	0.159381	0.896406	0.941565	2.26121	OG0001725	0.0261497	0	Zm00001eb002000
OG0017377	45.2278	-0.298442	0.322318	0.117808	0.263834	1.65541	OG0017377	0.57867	0	Zm00001eb002010
OG0006625	169.15	-0.11869	0.134743	0.324363	0.510625	2.22827	OG0006625	0.291898	0	Zm00001eb002040
OG0017376	261.252	0.569006	0.168445	0.000165077	0.00235514	2.41706	OG0017376	2.62798	1	Zm00001eb002060
OG0010452	89.2589	-1.05463	0.27303	5.84446e-06	0.000185623	1.95065	OG0010452	3.73137	1	Zm00001eb002090
OG0017373	1743.11	0.0725778	0.163196	0.607956	0.756648	3.24132	OG0017373	0.121106	1	Zm00001eb002100
OG0010451	306.241	0.208762	0.153508	0.125029	0.274175	2.48606	OG0010451	0.561973	2	Zm00001eb002180
OG0017369	236.928	0.323558	0.169345	0.0270016	0.0951255	2.37462	OG0017369	1.0217	1	Zm00001eb002220
OG0017367	199.145	0.353772	0.177349	0.0199116	0.0764855	2.29917	OG0017367	1.11642	1	Zm00001eb002260
OG0010447	47.2211	-0.0801427	0.257762	0.619851	0.765013	1.67414	OG0010447	0.116331	2	Zm00001eb002270
OG0017362	159.611	0.142644	0.188646	0.354305	0.541052	2.20306	OG0017362	0.266761	0	Zm00001eb002320
OG0017358	94.9984	0.0325881	0.209446	0.83683	0.906456	1.97772	OG0017358	0.0426534	0	Zm00001eb002420
OG0010446	239.903	0.125995	0.124705	0.264174	0.448877	2.38003	OG0010446	0.347873	1	Zm00001eb002430
OG0004249	69.1484	-1.15862	0.354577	5.43631e-05	0.00099833	1.83978	OG0004249	3.00073	0	Zm00001eb002440
OG0010444	76.5266	-0.00509064	0.185428	0.972852	0.987467	1.88381	OG0010444	0.00547729	0	Zm00001eb002460
OG0001133	269.509	-0.442507	0.144322	0.000714026	0.00711551	2.43057	OG0001133	2.14779	0	Zm00001eb002490
OG0017354	108.735	0.0351166	0.225299	0.822622	0.897247	2.03637	OG0017354	0.047088	1	Zm00001eb002520
OG0017353	200.097	0.416818	0.153346	0.00252914	0.0179432	2.30124	OG0017353	1.7461	0	Zm00001eb002530
OG0010443	96.0398	0.0825183	0.1944	0.591103	0.743172	1.98245	OG0010443	0.128911	0	Zm00001eb002540
OG0017352	132.438	-0.280838	0.19601	0.0810311	0.203809	2.12201	OG0017352	0.690778	0	Zm00001eb002550
OG0006622	42.6661	-0.0878475	0.20341	0.58005	0.735017	1.63008	OG0006622	0.133702	0	Zm00001eb002560
OG0010442	85.7803	-0.466604	0.213476	0.00715452	0.037576	1.93339	OG0010442	1.42509	0	Zm00001eb002570
OG0017350	83.9473	-0.18172	0.152091	0.174037	0.340422	1.92401	OG0017350	0.467982	1	Zm00001eb002610
OG0017346	68.4159	-0.274011	0.247919	0.128194	0.279066	1.83516	OG0017346	0.554293	1	Zm00001eb002690
OG0010439	28.961	-0.22423	0.325131	0.192693	0.364037	1.46181	OG0010439	0.438854	2	Zm00001eb002720
OG0017341	126.762	0.0714944	0.174405	0.626522	0.769889	2.10299	OG0017341	0.113572	0	Zm00001eb002740
OG0017340	60.5165	-0.700696	0.365577	0.00487642	0.0288397	1.78187	OG0017340	1.54001	0	Zm00001eb002760
OG0017339	68.0628	0.0436084	0.241513	0.78493	0.87681	1.83291	OG0017339	0.0570943	1	Zm00001eb002780
OG0017338	38.9556	0.0495417	0.262209	0.729698	0.839855	1.59057	OG0017338	0.0757958	1	Zm00001eb002790
OG0004248	42.8295	-0.253685	0.220802	0.132197	0.284879	1.63174	OG0004248	0.54534	0	Zm00001eb002820
OG0010437	51.1728	-0.365943	0.238245	0.0437676	0.133106	1.70904	OG0010437	0.875804	1	Zm00001eb002830
OG0017334	63.0161	0.0339236	0.250529	0.892344	0.938951	1.79945	OG0017334	0.0273572	0	Zm00001eb002850
OG0017332	33.0565	0.10931	0.228546	0.510585	0.679821	1.51926	OG0017332	0.167605	0	Zm00001eb002870
OG0001234	18.3085	-0.203219	0.371503	0.129166	0.280584	1.26265	OG0001234	0.551937	0	Zm00001eb002890
OG0001234.5	17.5257	0.0649414	0.301171	0.608524	0.756969	1.24367	OG0001234.5	0.120922	0	Zm00001eb002900
OG0001882	45.0213	0.0324407	0.206588	0.841316	0.909378	1.65342	OG0001882	0.0412556	0	Zm00001eb002910
OG0010436	38.79	0.0451577	0.189601	0.767944	0.865395	1.58872	OG0010436	0.0627856	0	Zm00001eb002940
OG0010113	135.377	0.117399	0.240766	0.473128	0.647782	2.13154	OG0010113	0.188571	3	Zm00001eb002950
OG0017329	1332.09	0.211254	0.206004	0.190374	0.36099	3.12453	OG0017329	0.442505	2	Zm00001eb002960
OG0004246	118.693	-0.0232751	0.144307	0.862408	0.920844	2.07442	OG0004246	0.0358138	1	Zm00001eb003020
OG0017328	86.4792	0.554611	0.180115	0.000510618	0.00552841	1.93691	OG0017328	2.2574	0	Zm00001eb003030
OG0001234.10	20.3698	-0.0180472	0.262994	0.905645	0.946964	1.30899	OG0001234.10	0.0236665	0	Zm00001eb003060
OG0010435	87.3129	0.412315	0.195725	0.0125161	0.0556943	1.94108	OG0010435	1.25419	1	Zm00001eb003070
OG0017325	39.6981	-1.00292	0.367879	0.000339093	0.00407139	1.59877	OG0017325	2.39026	1	Zm00001eb003110
OG0010433	106.084	0.00673736	0.170669	0.962196	0.981239	2.02565	OG0010433	0.00822501	0	Zm00001eb003130
OG0006616	38.9805	-0.668103	0.855142	0.0162597	0.0667572	1.59085	OG0006616	1.1755	0	Zm00001eb003150
OG0010432	73.6101	-0.080417	0.203899	0.607114	0.756331	1.86694	OG0010432	0.121288	1	Zm00001eb003170
OG0002550	726.023	0.0435064	0.235975	0.787594	0.878416	2.86095	OG0002550	0.0563	0	Zm00001eb003180
OG0002550.3	857.273	-0.0784666	0.233003	0.598946	0.749808	2.93312	OG0002550.3	0.12505	0	Zm00001eb003180
OG0002550.6	717.981	0.00593555	0.235216	0.971636	0.986722	2.85611	OG0002550.6	0.00580532	0	Zm00001eb003180
OG0001722	68.9829	-0.137285	0.21598	0.399816	0.582719	1.83874	OG0001722	0.234541	0	Zm00001eb003190
OG0004244	22.5466	-1.76804	1.00758	0.00148376	0.0119468	1.35308	OG0004244	1.92275	0	Zm00001eb003400
OG0001721	82.5534	0.809017	0.356008	0.00155517	0.0123689	1.91674	OG0001721	1.90767	2	Zm00001eb003440
OG0004242	80.899	-0.0465037	0.2259	0.763622	0.863275	1.90794	OG0004242	0.063851	1	Zm00001eb003450
OG0004242.1	121.727	-0.091977	0.231525	0.569913	0.72719	2.08539	OG0004242.1	0.138352	1	Zm00001eb003450
OG0006612	138.47	-0.497618	0.225174	0.00620128	0.0340464	2.14136	OG0006612	1.46793	2	Zm00001eb003460
OG0017315	169.95	0.561165	0.148754	3.95802e-05	0.000798516	2.23032	OG0017315	3.09772	0	Zm00001eb003480
OG0017316	431.889	0.454178	0.185693	0.00410674	0.0253994	2.63537	OG0017316	1.59518	1	Zm00001eb003490
OG0010430	80.1244	0.0430635	0.174101	0.768633	0.865751	1.90376	OG0010430	0.0626071	2	Zm00001eb003510
OG0000324	71.1242	-0.268432	0.224648	0.11613	0.261343	1.85202	OG0000324	0.582789	0	Zm00001eb003540
OG0017311	479.306	0.242264	0.11383	0.0234782	0.0859843	2.68061	OG0017311	1.06558	0	Zm00001eb003550
OG0004240	61.4504	0.554541	0.222734	0.00256218	0.0181286	1.78852	OG0004240	1.74164	0	Zm00001eb003580
OG0017308	138.662	0.132872	0.241329	0.437981	0.618275	2.14196	OG0017308	0.208819	0	Zm00001eb003650
OG0017307	86.8298	-0.635113	0.326734	0.00685411	0.0364839	1.93867	OG0017307	1.4379	0	Zm00001eb003660
OG0006610	129.448	-0.296383	0.172874	0.0439306	0.133321	2.1121	OG0006610	0.8751	0	Zm00001eb003670
OG0017305	57.2448	0.385082	0.280043	0.0518879	0.149006	1.75774	OG0017305	0.826796	1	Zm00001eb003690
OG0010424	126.156	-1.04795	0.28071	1.11351e-05	0.000310839	2.10091	OG0010424	3.50746	1	Zm00001eb003700
OG0017303	8156.18	0.712825	0.180139	1.05847e-05	0.00029685	3.91149	OG0017303	3.52746	1	Zm00001eb003730
OG0017301	52.5064	0.640447	0.243651	0.00134172	0.0111607	1.72021	OG0017301	1.95231	2	Zm00001eb003760
OG0004239	65.3866	-0.125914	0.183743	0.40432	0.586739	1.81549	OG0004239	0.231555	0	Zm00001eb003780
OG0017300	1081.68	-0.0558299	0.130712	0.649009	0.7857	3.0341	OG0017300	0.104743	0	Zm00001eb003810
OG0001717	495.998	1.16748	0.257698	4.19161e-07	2.35453e-05	2.69548	OG0001717	4.6281	0	Zm00001eb003830
OG0001716	97.8848	0.100151	0.147496	0.448227	0.626793	1.99072	OG0001716	0.202876	0	Zm00001eb003840
OG0017296	41.4966	0.241454	0.249785	0.180561	0.349221	1.61801	OG0017296	0.4569	0	Zm00001eb003880
OG0017295	120.327	0.396054	0.155216	0.00413703	0.025536	2.08036	OG0017295	1.59285	0	Zm00001eb003890
OG0001715	69.3382	0.0926806	0.228807	0.574092	0.730366	1.84097	OG0001715	0.136459	0	Zm00001eb003930
OG0017291	54.4889	-0.138357	0.218455	0.404518	0.586826	1.73631	OG0017291	0.231491	1	Zm00001eb004000
OG0007858	136.639	-0.104589	0.153995	0.440799	0.62048	2.13557	OG0007858	0.207272	0	Zm00001eb004030
OG0001249	176.637	0.14521	0.225934	0.440282	0.620057	2.24708	OG0001249	0.207568	0	Zm00001eb004070
OG0023669	62.5391	0.403324	0.196723	0.0139737	0.0599637	1.79615	OG0023669	1.22211	0	Zm00001eb004090
OG0017289	1080.6	-0.365607	0.399757	0.0725811	0.188548	3.03366	OG0017289	0.724579	0	Zm00001eb004100
OG0010420	254.608	0.0835001	0.123027	0.457071	0.634839	2.40587	OG0010420	0.197337	0	Zm00001eb004120
OG0002669	48.2684	0.0640377	0.268153	0.687885	0.812033	1.68366	OG0002669	0.0904261	0	Zm00001eb004130
OG0017287	76.2206	0.0748529	0.155887	0.583194	0.737566	1.88207	OG0017287	0.132199	1	Zm00001eb004160
OG0010419	48.4839	-0.242169	0.197217	0.128992	0.280249	1.6856	OG0010419	0.552457	0	Zm00001eb004190
OG0006604	109.722	0.480117	0.194184	0.00385491	0.0242484	2.04029	OG0006604	1.61532	0	Zm00001eb004210
OG0001605	89.3033	-0.389126	0.478851	0.0479302	0.141499	1.95087	OG0001605	0.849247	0	Zm00001eb004230
OG0001714	355.265	-0.610058	0.318502	0.00748749	0.0389559	2.55055	OG0001714	1.40943	0	Zm00001eb004250
OG0017282	39.3341	-0.199968	0.25906	0.247885	0.430128	1.59477	OG0017282	0.366402	0	Zm00001eb004260
OG0006602	316.383	0.0235756	0.138789	0.849475	0.913711	2.50021	OG0006602	0.0391913	1	Zm00001eb004290
OG0017279	105.488	0.0171491	0.156663	0.899995	0.943881	2.0232	OG0017279	0.0250828	0	Zm00001eb004310
OG0010415	46.0987	0.300719	0.262571	0.097389	0.232229	1.66369	OG0010415	0.634083	1	Zm00001eb004320
OG0002668	299.897	0.157082	0.141955	0.219493	0.396822	2.47697	OG0002668	0.401404	0	Zm00001eb004370
OG0010412	37.8554	-0.0459798	0.257421	0.676211	0.804422	1.57813	OG0010412	0.0945163	1	Zm00001eb004390
OG0017278	135.433	0.227201	0.173469	0.121574	0.269195	2.13172	OG0017278	0.569933	1	Zm00001eb004400
OG0000410	903.077	1.12142	0.191431	4.83821e-10	9.3652e-08	2.95572	OG0000410	7.02848	0	Zm00001eb004420
OG0006600	46.1145	-0.576868	0.3195	0.010006	0.0476008	1.66384	OG0006600	1.32239	1	Zm00001eb004430
OG0017277	29.3177	-0.0775986	0.258736	0.536474	0.700369	1.46713	OG0017277	0.154673	1	Zm00001eb004440
OG0017273	65.2321	0.0910087	0.257962	0.571901	0.728623	1.81446	OG0017273	0.137497	0	Zm00001eb004490
OG0002179	52.2239	-0.2751	0.294126	0.138774	0.293234	1.71787	OG0002179	0.532786	0	Zm00001eb004510
OG0017270	73.6167	-0.788563	0.291695	0.000539892	0.00574975	1.86698	OG0017270	2.24035	0	Zm00001eb004550
OG0017268	887.375	0.405284	0.363597	0.0566503	0.158395	2.94811	OG0017268	0.800257	0	Zm00001eb004660
OG0020875	19.3826	0.162314	0.33883	0.441609	0.620888	1.28741	OG0020875	0.206986	2	Zm00001eb004730
OG0017267	31.5632	-0.0350563	0.271255	0.704756	0.822598	1.49918	OG0017267	0.0848124	2	Zm00001eb004750
OG0006597	167.526	-0.488099	0.183657	0.00206057	0.0153248	2.22408	OG0006597	1.8146	1	Zm00001eb004780
OG0010405	70.8876	-0.0213374	0.182091	0.884854	0.934581	1.85057	OG0010405	0.0293828	0	Zm00001eb004790
OG0007947	17.5029	0.366998	0.609022	0.0887037	0.217472	1.24311	OG0007947	0.662597	0	Zm00001eb004800
OG0017642	71.7996	-0.147576	0.230361	0.318883	0.504884	1.85612	OG0017642	0.296809	0	Zm00001eb004900
OG0010404	190.831	0.0911146	0.145658	0.484511	0.656712	2.28065	OG0010404	0.182625	0	Zm00001eb004940
OG0002225	28.2198	0.117894	0.291964	0.441724	0.620928	1.45055	OG0002225	0.206959	0	Zm00001eb004950
OG0006596	40.9955	0.519158	0.277278	0.0127899	0.0565438	1.61274	OG0006596	1.24762	0	Zm00001eb004990
OG0000409	155.049	-0.517201	0.201245	0.00233164	0.0168764	2.19047	OG0000409	1.77272	2	Zm00001eb005020
OG0000280.2	42.2803	0.262604	0.249052	0.137949	0.292131	1.62614	OG0000280.2	0.534422	0	Zm00001eb005060
OG0006594	441.125	0.294505	0.102463	0.00241312	0.0173521	2.64456	OG0006594	1.76065	0	Zm00001eb005070
OG0006593	32.9049	-0.97522	0.622058	0.0040996	0.0253661	1.51726	OG0006593	1.59575	1	Zm00001eb005130
OG0010247	44.3965	0.159958	0.274926	0.344878	0.531979	1.64735	OG0010247	0.274106	0	Zm00001eb005140
OG0010247.1	36.7233	-0.018239	0.240401	0.909219	0.949038	1.56494	OG0010247.1	0.0227163	0	Zm00001eb005140
OG0010399	176.998	-0.408436	0.246105	0.029808	0.101779	2.24797	OG0010399	0.992341	1	Zm00001eb005190
OG0001712	129.569	-2.71691	0.451776	8.15024e-12	2.99344e-09	2.1125	OG0001712	8.52383	1	Zm00001eb005210
OG0002664	142.988	-0.152191	0.147418	0.242661	0.424042	2.1553	OG0002664	0.372591	0	Zm00001eb005280
OG0017255	162.653	-0.0156717	0.143861	0.890881	0.938039	2.21126	OG0017255	0.0277789	1	Zm00001eb005330
OG0010394	145.519	0.297264	0.209154	0.0745954	0.192177	2.16292	OG0010394	0.716298	1	Zm00001eb005340
OG0017251	70.134	0.348479	0.252268	0.0586061	0.162092	1.84593	OG0017251	0.790239	0	Zm00001eb005380
OG0006590	61.6461	-0.0584448	0.267351	0.684011	0.809797	1.78991	OG0006590	0.0916238	0	Zm00001eb005460
OG0017243	48.2616	-0.126115	0.224774	0.437568	0.617935	1.6836	OG0017243	0.209057	0	Zm00001eb005550
OG0017237	121.313	0.118064	0.142457	0.355795	0.542632	2.08391	OG0017237	0.265494	1	Zm00001eb005630
OG0017234	137.276	0.344791	0.213162	0.0436155	0.132784	2.1376	OG0017234	0.876855	1	Zm00001eb005660
OG0010387	62.0149	0.0650314	0.197476	0.681749	0.808258	1.7925	OG0010387	0.0924499	0	Zm00001eb005670
OG0001129	197.41	-0.421529	0.201558	0.0115926	0.0527486	2.29537	OG0001129	1.27779	0	Zm00001eb005690
OG0017232	45.6019	0.233963	0.273228	0.188903	0.359334	1.65898	OG0017232	0.444501	0	Zm00001eb005700
OG0001710	68.267	-0.248122	0.23138	0.150206	0.308688	1.83421	OG0001710	0.51048	0	Zm00001eb005710
OG0001128	57.9373	-0.0923702	0.228112	0.572631	0.729326	1.76296	OG0001128	0.137078	0	Zm00001eb005770
OG0017228	178.581	0.21676	0.140635	0.0841978	0.209456	2.25183	OG0017228	0.678907	0	Zm00001eb005820
OG0006588	60.7243	0.136364	0.179247	0.357513	0.54429	1.78336	OG0006588	0.264169	1	Zm00001eb005840
OG0010382	82.2438	-0.852629	0.246368	5.70735e-05	0.00103353	1.9151	OG0010382	2.98568	0	Zm00001eb005900
OG0017223	275.918	0.130737	0.124	0.258343	0.442167	2.44078	OG0017223	0.354413	0	Zm00001eb005920
OG0000244	360.3	-0.0738801	0.12934	0.517626	0.68559	2.55666	OG0000244	0.163936	0	Zm00001eb005950
OG0017221	249.333	0.576934	0.208497	0.00109865	0.0097876	2.39678	OG0017221	2.00932	1	Zm00001eb005960
OG0017218	31.7319	-0.164935	0.307772	0.270271	0.454185	1.5015	OG0017218	0.342767	1	Zm00001eb005990
OG0000321	51.6731	0.0531775	0.239468	0.741197	0.847792	1.71326	OG0000321	0.0717106	1	Zm00001eb006000
OG0017217	114.552	-0.181098	0.300923	0.272801	0.457083	2.059	OG0017217	0.340005	1	Zm00001eb006020
OG0000802	216.491	-0.22384	0.192022	0.15689	0.317773	2.33544	OG0000802	0.497883	0	Zm00001eb006040
OG0017216	30.4502	-0.902065	0.541965	0.00502798	0.0295409	1.48359	OG0017216	1.52958	0	Zm00001eb006050
OG0017215	139.194	-0.109919	0.151191	0.388879	0.572492	2.14362	OG0017215	0.24223	0	Zm00001eb006140
OG0010379	212.064	-0.913198	0.33959	0.000461956	0.005165	2.32647	OG0010379	2.28693	1	Zm00001eb006180
OG0010378	162.38	0.0870155	0.195469	0.585704	0.739044	2.21053	OG0010378	0.13133	1	Zm00001eb006200
OG0010378.1	73.1678	-0.00388125	0.206166	0.979017	0.99039	1.86432	OG0010378.1	0.00419374	1	Zm00001eb006200
OG0006586	419.92	0.55806	0.191805	0.000825824	0.00788291	2.62317	OG0006586	2.10331	1	Zm00001eb006270
OG0008081	182.671	-0.0408119	0.155843	0.757161	0.858538	2.26167	OG0008081	0.0662407	0	Zm00001eb006300
OG0004223	82.5569	0.0374886	0.224845	0.817219	0.894069	1.91675	OG0004223	0.048629	0	Zm00001eb006320
OG0010377	53.6589	-0.880025	0.329238	0.000593622	0.00622478	1.72964	OG0010377	2.20588	1	Zm00001eb006350
OG0010375	82.9002	0.00566765	0.182623	0.973913	0.988106	1.91856	OG0010375	0.00519631	0	Zm00001eb006380
OG0004221	159.302	-0.059418	0.139479	0.636217	0.776184	2.20222	OG0004221	0.110035	1	Zm00001eb006390
OG0011592	29.2503	-0.300253	0.369525	0.111424	0.25447	1.46613	OG0011592	0.594363	2	Zm00001eb006420
OG0002661	33.7601	-0.251285	0.219486	0.132703	0.285627	1.5284	OG0002661	0.544201	0	Zm00001eb006450
OG0006584	125.908	0.381372	0.181255	0.0142864	0.0609224	2.10005	OG0006584	1.21522	2	Zm00001eb006470
OG0000199	179.039	1.04133	0.235495	9.53369e-07	4.6199e-05	2.25295	OG0000199	4.33537	1	Zm00001eb006480
OG0001127	182.701	0.18242	0.123883	0.111268	0.254316	2.26174	OG0001127	0.594627	0	Zm00001eb006510
OG0017203	74.8188	-0.261094	0.254976	0.136254	0.290129	1.87401	OG0017203	0.537408	1	Zm00001eb006530
OG0010373	75.117	-0.279338	0.182361	0.0681054	0.180389	1.87574	OG0010373	0.743791	0	Zm00001eb006540
OG0010373.1	56.2	-0.219228	0.253736	0.220892	0.398646	1.74974	OG0010373.1	0.399413	0	Zm00001eb006540
OG0001709	223.857	-0.299775	0.154636	0.0265957	0.0941647	2.34997	OG0001709	1.02611	0	Zm00001eb006560
OG0010372	226.029	0.0956544	0.154646	0.466026	0.641725	2.35416	OG0010372	0.192651	0	Zm00001eb006570
OG0010371	41.7083	-0.435534	0.438831	0.0484703	0.142623	1.62022	OG0010371	0.84581	0	Zm00001eb006590
OG0010370	41.5868	-0.531073	0.383164	0.0221715	0.0824897	1.61896	OG0010370	1.0836	0	Zm00001eb006610
OG0017202	135.347	0.412327	0.180105	0.00829574	0.0418967	2.13145	OG0017202	1.37782	2	Zm00001eb006620
OG0004220	59.1986	-0.609456	0.416085	0.0103582	0.0488062	1.77231	OG0004220	1.31153	0	Zm00001eb006660
OG0017200	43.308	-0.382833	0.400665	0.060992	0.166918	1.63657	OG0017200	0.777497	1	Zm00001eb006670
OG0006580	53.0209	-0.224684	0.329729	0.191597	0.36254	1.72445	OG0006580	0.440644	0	Zm00001eb006700
OG0004219	202.093	-0.56847	0.197999	0.000701958	0.00701175	2.30555	OG0004219	2.15417	1	Zm00001eb006760
OG0004219.1	184.569	-0.565723	0.214535	0.00144139	0.011717	2.26616	OG0004219.1	1.93118	1	Zm00001eb006760
OG0004219.2	304.312	-0.621894	0.199317	0.000294011	0.00365892	2.48332	OG0004219.2	2.43665	1	Zm00001eb006760
OG0017197	141.478	-0.205022	0.248326	0.226047	0.404838	2.15069	OG0017197	0.392719	0	Zm00001eb006770
OG0001685	47.5965	-0.356928	0.434965	0.0771652	0.197272	1.67757	OG0001685	0.704935	0	Zm00001eb006800
OG0017195	100.099	0.512272	0.247131	0.00861028	0.0429584	2.00043	OG0017195	1.36695	1	Zm00001eb006870
OG0017194	112.373	0.0627967	0.186571	0.678881	0.806227	2.05066	OG0017194	0.0935427	0	Zm00001eb006880
OG0001708	155.106	0.111184	0.228782	0.491543	0.662981	2.19063	OG0001708	0.178499	0	Zm00001eb006890
OG0010366	76.0485	-0.23983	0.188758	0.114738	0.259226	1.88109	OG0010366	0.586321	0	Zm00001eb006910
OG0017192	99.7413	-0.422066	0.205143	0.0115907	0.0527486	1.99888	OG0017192	1.27779	1	Zm00001eb006940
OG0002659	37.1544	0.292737	0.247744	0.105112	0.244896	1.57001	OG0002659	0.611019	1	Zm00001eb007010
OG0010363	135.385	-0.068706	0.136165	0.571517	0.728511	2.13157	OG0010363	0.137564	0	Zm00001eb007030
OG0010343	313.49	0.334693	0.120123	0.00275731	0.0190985	2.49622	OG0010343	1.719	0	Zm00001eb007050
OG0006558	340.68	-0.408169	0.130159	0.000636722	0.00652857	2.53235	OG0006558	2.18518	1	Zm00001eb007090
OG0017151	66.0713	-0.00483848	0.199445	0.966187	0.983058	1.82001	OG0017151	0.00742087	0	Zm00001eb007130
OG0004213	52.1993	-0.0658483	0.257045	0.668535	0.798673	1.71766	OG0004213	0.097631	0	Zm00001eb007140
OG0010344	54.1952	0.241185	0.222872	0.154097	0.313803	1.73396	OG0010344	0.503343	0	Zm00001eb007150
OG0017152	39.5517	-0.0563167	0.21926	0.727138	0.838406	1.59716	OG0017152	0.0765454	0	Zm00001eb007170
OG0017156	59.3541	0.526541	0.197254	0.00183221	0.0140195	1.77345	OG0017156	1.85327	1	Zm00001eb007220
OG0014026	56.5035	-0.0113939	0.207705	0.940142	0.96715	1.75208	OG0014026	0.0145061	0	Zm00001eb007240
OG0006559	110.494	0.224222	0.176832	0.134759	0.288534	2.04334	OG0006559	0.539803	0	Zm00001eb007250
OG0002650	48.5854	-0.648576	0.380295	0.00841972	0.0422876	1.68651	OG0002650	1.37379	0	Zm00001eb007280
OG0002871	17.7251	0.0894923	0.305536	0.610429	0.75868	1.24859	OG0002871	0.119941	0	Zm00001eb007300
OG0010346	132.975	-0.374465	0.180716	0.0152913	0.0639137	2.12377	OG0010346	1.19441	1	Zm00001eb007310
OG0010346.1	132.294	-0.297893	0.248569	0.108738	0.250452	2.12154	OG0010346.1	0.601276	1	Zm00001eb007310
OG0000165	112.835	-0.164567	0.200958	0.293008	0.478951	2.05244	OG0000165	0.319709	0	Zm00001eb007510
OG0004214	160.623	-0.0932373	0.160634	0.503583	0.673765	2.20581	OG0004214	0.171492	0	Zm00001eb007570
OG0004215	157.584	-0.0848216	0.136019	0.486981	0.659062	2.19751	OG0004215	0.181074	0	Zm00001eb007600
OG0017166	632.724	0.0444987	0.165331	0.798759	0.884717	2.80121	OG0017166	0.0531957	2	Zm00001eb007650
OG0006563	315.204	0.135422	0.187373	0.373951	0.559306	2.49859	OG0006563	0.252351	0	Zm00001eb007670
OG0006564	169.494	0.576087	0.190744	0.000536762	0.00572779	2.22915	OG0006564	2.24201	1	Zm00001eb007680
OG0006565	30.302	0.0635473	0.212205	0.694226	0.815636	1.48147	OG0006565	0.0885035	0	Zm00001eb007690
OG0010348	37.0222	-0.0474861	0.212358	0.759591	0.860177	1.56846	OG0010348	0.065412	0	Zm00001eb007700
OG0017168	35.2916	-0.562121	0.564641	0.0219642	0.081782	1.54767	OG0017168	1.08734	1	Zm00001eb007740
OG0017169	31.5024	0.226062	0.261733	0.210727	0.386387	1.49834	OG0017169	0.412977	0	Zm00001eb007750
OG0010350	34.0505	0.524967	0.321246	0.0183449	0.0725146	1.53212	OG0010350	1.13957	0	Zm00001eb007760
OG0017171	43.2636	0.338665	0.235697	0.0604111	0.165708	1.63612	OG0017171	0.780656	0	Zm00001eb007780
OG0010352	47.9248	0.196214	0.244808	0.259873	0.443515	1.68056	OG0010352	0.353092	0	Zm00001eb007800
OG0002652	91.511	-0.401905	0.214178	0.0208616	0.0791159	1.96147	OG0002652	1.10174	0	Zm00001eb007820
OG0002653	36.3624	0.0342502	0.216361	0.828815	0.901096	1.56065	OG0002653	0.0452287	0	Zm00001eb007830
OG0010353	31.8123	0.173487	0.2759	0.297008	0.483075	1.5026	OG0010353	0.315986	0	Zm00001eb007950
OG0004217	45.4799	-0.614274	0.223225	0.00093536	0.00868315	1.65782	OG0004217	2.06132	0	Zm00001eb007960
OG0010354	110.685	-0.313954	0.152877	0.0197006	0.0759138	2.04409	OG0010354	1.11968	1	Zm00001eb008010
OG0017178	133.059	-0.114254	0.140818	0.351656	0.538472	2.12405	OG0017178	0.268837	0	Zm00001eb008060
OG0006573	52.835	0.0302256	0.223179	0.850311	0.914165	1.72292	OG0006573	0.0389756	1	Zm00001eb008070
OG0017179	41.5151	-0.00951277	0.251779	0.947193	0.97217	1.61821	OG0017179	0.012258	0	Zm00001eb008080
OG0000567	35.0266	0.284839	0.275882	0.122751	0.270548	1.5444	OG0000567	0.567756	0	Zm00001eb008090
OG0000408	1974.45	0.384231	0.207489	0.0224651	0.083236	3.29545	OG0000408	1.07969	1	Zm00001eb008160
OG0004218	237.099	-0.142926	0.197377	0.374068	0.559422	2.37493	OG0004218	0.25226	0	Zm00001eb008170
OG0004218.1	247.726	-0.221408	0.198049	0.16398	0.32745	2.39397	OG0004218.1	0.484855	0	Zm00001eb008170
OG0006576	547.013	-0.0267593	0.146901	0.839876	0.908433	2.738	OG0006576	0.0417071	0	Zm00001eb008200
OG0010359	145.734	0.0290305	0.131769	0.809805	0.890636	2.16356	OG0010359	0.0502999	0	Zm00001eb008310
OG0000565	21.3667	0.0579101	0.27538	0.792667	0.881329	1.32974	OG0000565	0.054862	0	Zm00001eb008350
OG0017187	149.569	0.415458	0.277896	0.0342833	0.112271	2.17484	OG0017187	0.949732	2	Zm00001eb008360
OG0017191	81.178	-0.0548312	0.209935	0.729801	0.839855	1.90944	OG0017191	0.0757958	0	Zm00001eb008370
OG0010341	181.555	0.0913687	0.164364	0.519792	0.687171	2.25901	OG0010341	0.162935	0	Zm00001eb008440
OG0010340	103.671	-0.00287818	0.148801	0.985546	0.992894	2.01566	OG0010340	0.00309717	0	Zm00001eb008450
OG0017144	31.7087	-0.254713	0.25806	0.152173	0.311301	1.50118	OG0017144	0.50682	0	Zm00001eb008460
OG0010339	177.441	-0.46953	0.170659	0.00154619	0.0123183	2.24905	OG0010339	1.90945	0	Zm00001eb008470
OG0002649	139.86	0.258825	0.141388	0.0439662	0.13337	2.14569	OG0002649	0.874943	0	Zm00001eb008480
OG0000667	38.7491	0.128446	0.270329	0.510939	0.68005	1.58826	OG0000667	0.167459	0	Zm00001eb008540
OG0017136	644.749	0.52053	0.166871	0.000459531	0.00515452	2.80939	OG0017136	2.28781	0	Zm00001eb008550
OG0004209	404.146	0.0972849	0.108922	0.330546	0.51715	2.60654	OG0004209	0.286383	0	Zm00001eb008570
OG0006553	387.598	-0.307603	0.171922	0.0366994	0.117781	2.58838	OG0006553	0.928924	0	Zm00001eb008620
OG0006552	48.3988	0.0767774	0.205768	0.629894	0.771652	1.68483	OG0006552	0.112578	0	Zm00001eb008640
OG0002264	203.788	0.273282	0.14254	0.0335113	0.110685	2.30918	OG0002264	0.955912	0	Zm00001eb008650
OG0001121	399.438	0.111836	0.148376	0.397455	0.580588	2.60145	OG0001121	0.236132	0	Zm00001eb008660
OG0002648	39.1762	0.361322	0.279659	0.0627181	0.170211	1.59302	OG0002648	0.769013	1	Zm00001eb008720
OG0010336	122.623	-0.110928	0.153668	0.403163	0.585988	2.08857	OG0010336	0.232112	1	Zm00001eb008780
OG0001701	46.9741	-0.132211	0.267395	0.402435	0.585404	1.67186	OG0001701	0.232544	0	Zm00001eb008790
OG0017124	362.195	0.124576	0.182997	0.419403	0.600632	2.55894	OG0017124	0.221391	2	Zm00001eb008810
OG0002647	65.8742	-1.0857	0.272171	4.63551e-06	0.000155448	1.81872	OG0002647	3.80841	0	Zm00001eb008830
OG0017122	37.3509	-0.341128	0.265648	0.0693825	0.182522	1.5723	OG0017122	0.738684	1	Zm00001eb008850
OG0017120	41.5042	-0.755185	0.513747	0.00748431	0.0389554	1.61809	OG0017120	1.40943	0	Zm00001eb008880
OG0004207	28.0515	0.225229	0.251514	0.195084	0.366816	1.44796	OG0004207	0.435552	0	Zm00001eb008890
OG0004206	92.4202	-0.0156611	0.167761	0.91098	0.949971	1.96577	OG0004206	0.0222895	1	Zm00001eb008900
OG0017118	107.296	-0.408472	0.252789	0.029371	0.10088	2.03058	OG0017118	0.996193	2	Zm00001eb008920
OG0017117	65.3926	-1.08054	0.31839	3.51979e-05	0.000733464	1.81553	OG0017117	3.13462	1	Zm00001eb008930
OG0010334	122.619	0.101274	0.161238	0.470395	0.645211	2.08856	OG0010334	0.190298	0	Zm00001eb008950
OG0017115	34.1632	-0.249055	0.35435	0.14283	0.298583	1.53356	OG0017115	0.524935	0	Zm00001eb008970
OG0017114	59.5561	-0.0383193	0.194293	0.802118	0.886539	1.77493	OG0017114	0.0523022	0	Zm00001eb008980
OG0004720	72.472	-0.147244	0.190491	0.33553	0.522405	1.86017	OG0004720	0.281993	0	Zm00001eb009040
OG0017113	62.9933	0.0544745	0.201872	0.735558	0.844174	1.79929	OG0017113	0.0735681	1	Zm00001eb009060
OG0017112	56.2844	0.33061	0.222683	0.0603094	0.165493	1.75039	OG0017112	0.781221	1	Zm00001eb009070
OG0017109	5742.8	0.221763	0.22621	0.185096	0.354254	3.75912	OG0017109	0.450685	2	Zm00001eb009090
OG0017108	362.56	0.113486	0.122439	0.310065	0.495854	2.55938	OG0017108	0.304646	0	Zm00001eb009100
OG0017107	321.962	0.286601	0.137638	0.0203662	0.0777106	2.50781	OG0017107	1.10952	1	Zm00001eb009110
OG0004204	41.7289	-0.291266	0.234809	0.0926789	0.223641	1.62044	OG0004204	0.650449	0	Zm00001eb009130
OG0004203	245.432	0.0574221	0.137229	0.63788	0.77754	2.38993	OG0004203	0.109277	0	Zm00001eb009140
OG0017106	152.092	-0.752392	0.265371	0.000506462	0.00550422	2.18211	OG0017106	2.2593	0	Zm00001eb009150
OG0000407	152.897	-0.176378	0.157837	0.183853	0.352723	2.1844	OG0000407	0.452566	0	Zm00001eb009160
OG0004202	99.0143	0.252991	0.182414	0.0986594	0.234418	1.9957	OG0004202	0.63001	1	Zm00001eb009170
OG0002645	72.4924	-0.192211	0.193129	0.217115	0.393865	1.86029	OG0002645	0.404652	0	Zm00001eb009240
OG0017105	47.4689	-0.183796	0.227225	0.268935	0.45345	1.67641	OG0017105	0.343471	0	Zm00001eb009250
OG0017102	170.401	0.298357	0.144267	0.0217963	0.0813473	2.23147	OG0017102	1.08966	0	Zm00001eb009310
OG0002644	137.028	-1.04325	0.196432	5.10164e-09	6.14083e-07	2.13681	OG0002644	6.21177	1	Zm00001eb009320
OG0017101	158.481	-0.163211	0.26686	0.30326	0.48925	2.19998	OG0017101	0.310469	1	Zm00001eb009340
OG0001699	68.076	-0.751107	0.250154	0.000268286	0.0034129	1.83299	OG0001699	2.46688	0	Zm00001eb009360
OG0017099	71.647	-0.447242	0.242996	0.0162744	0.0667572	1.8552	OG0017099	1.1755	1	Zm00001eb009380
OG0017096	78.3526	-0.330148	0.277527	0.0647813	0.174291	1.89405	OG0017096	0.758724	0	Zm00001eb009430
OG0010328	18.4108	-0.694456	1.01844	0.0120408	0.0542537	1.26507	OG0010328	1.26557	0	Zm00001eb009460
OG0017089	64.5129	0.250058	0.243487	0.156799	0.317634	1.80965	OG0017089	0.498073	1	Zm00001eb009480
OG0017088	48.4988	0.140678	0.203993	0.378325	0.563847	1.68573	OG0017088	0.248839	0	Zm00001eb009500
OG0010326	119.191	0.139226	0.21606	0.386153	0.570115	2.07624	OG0010326	0.244038	0	Zm00001eb009510
OG0004201	53.4251	-0.16608	0.265691	0.320338	0.506381	1.72775	OG0004201	0.295523	1	Zm00001eb009540
OG0002641	95.9577	0.612726	0.297529	0.00544781	0.0312889	1.98208	OG0002641	1.50461	1	Zm00001eb009550
OG0010325	52.5132	0.0655211	0.207377	0.683023	0.808831	1.72027	OG0010325	0.0921424	1	Zm00001eb009570
OG0017086	168.832	-0.00684132	0.179145	0.965765	0.98299	2.22745	OG0017086	0.007451	0	Zm00001eb009580
OG0010324	38.1139	-0.59008	0.66278	0.0188939	0.0738232	1.58108	OG0010324	1.13181	0	Zm00001eb009600
OG0006546	61.3663	-0.184862	0.29043	0.281977	0.467219	1.78793	OG0006546	0.330479	0	Zm00001eb009610
OG0006546.2	49.2299	-0.245673	0.371768	0.133354	0.286553	1.69223	OG0006546.2	0.542795	0	Zm00001eb009630
OG0017085	105.009	-0.445742	0.233497	0.0143492	0.0611354	2.02122	OG0017085	1.21371	0	Zm00001eb009640
OG0004200	36.9265	-0.630076	0.410525	0.0128949	0.0567976	1.56734	OG0004200	1.24567	1	Zm00001eb009660
OG0000053	47.0248	0.213595	0.339939	0.205579	0.380035	1.67233	OG0000053	0.420176	0	Zm00001eb009670
OG0008042	20.0406	-0.870567	0.834658	0.014028	0.0601427	1.30191	OG0008042	1.22082	0	Zm00001eb009710
OG0017082	125.862	-0.39072	0.311156	0.0549362	0.1553	2.09989	OG0017082	0.808828	0	Zm00001eb009730
OG0010322	109.978	-0.369449	0.185251	0.0177001	0.0706818	2.04131	OG0010322	1.15069	0	Zm00001eb009770
OG0017081	68.3286	-1.6226	0.301299	2.74358e-09	3.58193e-07	1.8346	OG0017081	6.44588	1	Zm00001eb009780
OG0017079	326.096	0.170947	0.151706	0.199144	0.371951	2.51335	OG0017079	0.429514	0	Zm00001eb009810
OG0002976	26.5074	-0.059857	0.287899	0.647207	0.784054	1.42337	OG0002976	0.105654	0	Zm00001eb009840
OG0010319	469.721	0.156635	0.190708	0.30827	0.494072	2.67184	OG0010319	0.30621	0	Zm00001eb009890
OG0004199	330.283	0.391241	0.214261	0.0205401	0.0782074	2.51889	OG0004199	1.10675	0	Zm00001eb009900
OG0004199.3	226.488	0.257876	0.183446	0.0908363	0.220782	2.35505	OG0004199.3	0.656035	0	Zm00001eb009900
OG0004199.12	293.581	0.277238	0.228591	0.110324	0.252917	2.46773	OG0004199.12	0.597021	0	Zm00001eb009920
OG0004199.15	189.786	0.174558	0.200877	0.274965	0.45958	2.27826	OG0004199.15	0.337639	0	Zm00001eb009920
OG0017073	98.9814	-0.145378	0.139768	0.249109	0.431669	1.99555	OG0017073	0.364849	0	Zm00001eb009980
OG0017072	196.264	-0.527153	0.185235	0.0010254	0.00931379	2.29284	OG0017072	2.03087	0	Zm00001eb009990
OG0001118	93.9667	-0.202089	0.164586	0.151904	0.311016	1.97297	OG0001118	0.507217	0	Zm00001eb010020
OG0006544	616.862	0.261728	0.13086	0.0286472	0.0993613	2.79019	OG0006544	1.00278	0	Zm00001eb010030
OG0006543	373.038	0.286264	0.277925	0.126287	0.276046	2.57175	OG0006543	0.559019	1	Zm00001eb010040
OG0006541	38.9905	-0.078792	0.224801	0.623023	0.767652	1.59096	OG0006541	0.114836	1	Zm00001eb010060
OG0010315	101.502	-0.572845	0.287442	0.00782383	0.0401679	2.00647	OG0010315	1.39612	1	Zm00001eb010070
OG0001697	69.6904	-0.143071	0.235016	0.384253	0.568746	1.84317	OG0001697	0.245082	0	Zm00001eb010100
OG0001117	328.909	-0.696185	0.248091	0.000664787	0.00674869	2.51708	OG0001117	2.17078	0	Zm00001eb010110
OG0004198	230.332	-0.646675	0.535603	0.0162187	0.0667384	2.36235	OG0004198	1.17562	0	Zm00001eb010130
OG0006540	184.761	-0.376517	0.177457	0.01323	0.0577941	2.26661	OG0006540	1.23812	0	Zm00001eb010140
OG0006539	140.023	0.35848	0.185735	0.0225407	0.0834296	2.1462	OG0006539	1.07868	1	Zm00001eb010150
OG0002639	213.067	0.302425	0.121899	0.00729844	0.0381404	2.32852	OG0002639	1.41861	0	Zm00001eb010160
OG0010313	124.771	-0.19229	0.138746	0.12202	0.2696	2.09611	OG0010313	0.56928	0	Zm00001eb010190
OG0006537	221.426	0.446624	0.15406	0.00124474	0.0106318	2.34523	OG0006537	1.97339	1	Zm00001eb010230
OG0006619	132.538	0.644108	0.249277	0.001469	0.0118814	2.12234	OG0006619	1.92513	1	Zm00001eb010300
OG0004197	140.307	0.0832843	0.181605	0.574302	0.730513	2.14708	OG0004197	0.136372	0	Zm00001eb010310
OG0002638	308.12	-0.459041	0.137029	0.000250474	0.00323516	2.48872	OG0002638	2.4901	0	Zm00001eb010320
OG0017061	161.018	-0.186931	0.202952	0.243991	0.425524	2.20687	OG0017061	0.371076	2	Zm00001eb010340
OG0006536	67.0029	-0.259517	0.254788	0.143387	0.299399	1.82609	OG0006536	0.523749	1	Zm00001eb010360
OG0006535	259.892	-0.228073	0.169342	0.116439	0.261626	2.41479	OG0006535	0.582319	0	Zm00001eb010370
OG0004196	307.244	0.317358	0.176009	0.0354025	0.114912	2.48748	OG0004196	0.939636	2	Zm00001eb010400
OG0010309	197.727	-0.602765	0.140829	3.50785e-06	0.000125931	2.29607	OG0010309	3.89987	1	Zm00001eb010410
OG0010308	63.8123	-0.67121	0.358259	0.006332	0.0345259	1.8049	OG0010308	1.46185	1	Zm00001eb010420
OG0010307	41.5484	-1.90592	0.369218	3.57406e-09	4.45172e-07	1.61855	OG0010307	6.35147	2	Zm00001eb010450
OG0004195	38.9482	-0.992602	0.453648	0.00144633	0.0117378	1.59049	OG0004195	1.93041	0	Zm00001eb010460
OG0017058	40.7031	-0.429725	0.381668	0.0405736	0.126041	1.60963	OG0017058	0.899487	0	Zm00001eb010480
OG0006534	89.5791	-0.310713	0.22848	0.0745876	0.192177	1.95221	OG0006534	0.716298	1	Zm00001eb010500
OG0017057	19.0506	0.569772	0.878631	0.0108113	0.0501167	1.27991	OG0017057	1.30002	2	Zm00001eb010530
OG0010305	22.3085	-0.0570805	0.233025	0.723868	0.836117	1.34847	OG0010305	0.0777332	2	Zm00001eb010590
OG0017052	139.489	-0.22882	0.229051	0.17923	0.347494	2.14454	OG0017052	0.459053	0	Zm00001eb010610
OG0010304	243.67	0.0749859	0.112079	0.468849	0.643954	2.3868	OG0010304	0.191145	0	Zm00001eb010620
OG0021765	53.5458	-0.554678	0.347885	0.015565	0.0647933	1.72873	OG0021765	1.18847	1	Zm00001eb010640
OG0002634	50.2631	0.445382	0.233045	0.0165538	0.0675547	1.70125	OG0002634	1.17034	0	Zm00001eb010690
OG0017050	120.777	0.164859	0.216527	0.311217	0.49681	2.08198	OG0017050	0.30381	1	Zm00001eb010700
OG0002633	60.4636	0.40658	0.325006	0.0476275	0.140866	1.78149	OG0002633	0.851193	1	Zm00001eb010730
OG0017053	769.727	0.661003	0.144013	7.012e-07	3.6e-05	2.88634	OG0017053	4.4437	1	Zm00001eb010810
OG0017047	51.9042	-0.35531	0.266886	0.0584939	0.162	1.7152	OG0017047	0.790484	0	Zm00001eb010820
OG0004191	25.0394	-0.0995681	0.275495	0.457905	0.635442	1.39862	OG0004191	0.196924	0	Zm00001eb010840
OG0002632	93.9495	0.312067	0.176922	0.0387896	0.122195	1.97289	OG0002632	0.912946	0	Zm00001eb010900
OG0010299	107.294	-0.119677	0.169873	0.405388	0.587552	2.03058	OG0010299	0.230954	0	Zm00001eb010950
OG0010298	61.3017	0.00448551	0.188502	0.980175	0.990757	1.78747	OG0010298	0.00403267	0	Zm00001eb010980
OG0017041	43.6164	-1.85924	0.421945	3.70124e-07	2.18175e-05	1.63965	OG0017041	4.66119	0	Zm00001eb010990
OG0017040	90.0109	0.155736	0.200802	0.327719	0.514608	1.9543	OG0017040	0.288524	0	Zm00001eb011000
OG0017039	455.375	-0.221084	0.145239	0.094206	0.226145	2.65837	OG0017039	0.645613	1	Zm00001eb011020
OG0010296	73.7098	0.159662	0.168761	0.269602	0.453792	1.86753	OG0010296	0.343143	0	Zm00001eb011040
OG0017037	130.548	-0.684752	0.257031	0.00102462	0.00931256	2.11577	OG0017037	2.03093	2	Zm00001eb011050
OG0004188	125.468	-0.478916	0.229425	0.00850027	0.0425631	2.09853	OG0004188	1.37097	0	Zm00001eb011070
OG0017034	38.2678	-1.0893	0.313006	2.80781e-05	0.000620665	1.58283	OG0017034	3.20714	1	Zm00001eb011140
OG0017033	156.114	0.258181	0.149524	0.0509517	0.147363	2.19344	OG0017033	0.831612	0	Zm00001eb011150
OG0010292	257.131	-0.187576	0.127699	0.10682	0.247539	2.41015	OG0010292	0.606356	0	Zm00001eb011300
OG0017026	68.2907	-0.201045	0.188546	0.193718	0.365348	1.83436	OG0017026	0.437293	0	Zm00001eb011310
OG0017022	67.9473	0.0767105	0.174633	0.602217	0.752588	1.83217	OG0017022	0.123443	0	Zm00001eb011420
OG0017020	289.225	0.485955	0.144653	0.000233537	0.00304939	2.46124	OG0017020	2.51579	0	Zm00001eb011450
OG0006522	55.7941	0.0908997	0.18402	0.547775	0.709273	1.74659	OG0006522	0.149187	0	Zm00001eb011470
OG0017018	114.986	0.550421	0.199611	0.00138127	0.0113649	2.06064	OG0017018	1.94443	1	Zm00001eb011490
OG0017015	56.3557	-0.461135	0.369107	0.037495	0.119723	1.75094	OG0017015	0.921822	0	Zm00001eb011560
OG0017014	68.8342	-0.19948	0.196576	0.201258	0.374781	1.8378	OG0017014	0.426223	1	Zm00001eb011580
OG0010289	52.9977	0.506491	0.209386	0.00371127	0.0236268	1.72426	OG0010289	1.6266	0	Zm00001eb011590
OG0013930	23.3414	0.0205944	0.250992	0.88909	0.936866	1.36813	OG0013930	0.0283223	1	Zm00001eb011600
OG0017012	39.1961	0.0624945	0.207817	0.691058	0.813984	1.59324	OG0017012	0.0893842	1	Zm00001eb011610
OG0017010	113.084	0.0348739	0.155209	0.800415	0.885476	2.0534	OG0017010	0.0528233	1	Zm00001eb011630
OG0017007	80.9219	-0.0735619	0.140494	0.557398	0.717604	1.90807	OG0017007	0.144115	0	Zm00001eb011650
OG0017006	145.179	-0.254256	0.151467	0.0572303	0.159495	2.1619	OG0017006	0.797253	0	Zm00001eb011670
OG0006521	46.101	-0.555334	0.276254	0.00812259	0.0412874	1.66371	OG0006521	1.38418	0	Zm00001eb011700
OG0017002	162.814	0.0602368	0.141256	0.636523	0.776424	2.21169	OG0017002	0.109901	1	Zm00001eb011750
OG0017000	529.732	0.37134	0.133599	0.00243072	0.0174175	2.72406	OG0017000	1.75901	1	Zm00001eb011800
OG0016999	38.3826	-0.893868	0.304568	0.000311195	0.00381234	1.58413	OG0016999	2.41881	1	Zm00001eb011810
OG0010288	96.3025	0.0270674	0.166782	0.850246	0.914165	1.98364	OG0010288	0.0389756	0	Zm00001eb011840
OG0006517	72.0464	-0.61283	0.344601	0.00841396	0.0422876	1.85761	OG0006517	1.37379	0	Zm00001eb011860
OG0010287	144.612	3.13043	0.276356	8.88462e-31	1.27263e-26	2.16021	OG0010287	25.8953	2	Zm00001eb011880
OG0010287.2	32.9809	1.33596	1.51054	0.0355975	0.115388	1.51826	OG0010287.2	0.93784	2	Zm00001eb011900
OG0016996	78.8795	-0.0465363	0.170243	0.744206	0.849877	1.89696	OG0016996	0.0706441	2	Zm00001eb011910
OG0016994	99.5478	-0.353112	0.245282	0.0511214	0.147664	1.99803	OG0016994	0.830726	1	Zm00001eb011950
OG0000563	86.0803	0.179548	0.174652	0.221058	0.398845	1.9349	OG0000563	0.399196	0	Zm00001eb011960
OG0016990	348.585	0.859471	0.138092	7.49381e-11	2.02531e-08	2.54231	OG0016990	7.69351	0	Zm00001eb011980
OG0016989	170.784	-0.0413043	0.135275	0.735205	0.843903	2.23245	OG0016989	0.0737072	0	Zm00001eb011990
OG0004183	285.154	-0.404036	0.126088	0.000503119	0.00549708	2.45508	OG0004183	2.25987	0	Zm00001eb012000
OG0004182	79.1994	0.4993	0.19909	0.00325527	0.0214483	1.89872	OG0004182	1.66861	1	Zm00001eb012010
OG0001695	205.632	-0.303395	0.135053	0.0121595	0.0545654	2.31309	OG0001695	1.26308	0	Zm00001eb012020
OG0004181	66.2757	0.482924	0.504323	0.0316586	0.106575	1.82135	OG0004181	0.972344	1	Zm00001eb012040
OG0016988	62.03	-0.139997	0.206142	0.385192	0.569401	1.7926	OG0016988	0.244582	0	Zm00001eb012060
OG0010285	51.0548	-0.092369	0.265169	0.541819	0.70465	1.70804	OG0010285	0.152026	1	Zm00001eb012070
OG0016987	34.3384	-0.0016368	0.235201	0.987383	0.993806	1.53578	OG0016987	0.00269847	0	Zm00001eb012080
OG0016982	29.2624	0.254048	0.35204	0.146313	0.303636	1.46631	OG0016982	0.517646	1	Zm00001eb012160
OG0002625	69.4482	0.194992	0.1935	0.22321	0.401363	1.84166	OG0002625	0.396463	1	Zm00001eb012200
OG0002624	101.243	-0.359661	0.191676	0.0235342	0.0860838	2.00536	OG0002624	1.06508	0	Zm00001eb012210
OG0016978	124.696	0.818087	0.210377	1.47345e-05	0.000385845	2.09585	OG0016978	3.41359	0	Zm00001eb012220
OG0016976	342.703	0.308878	0.214627	0.0729345	0.189017	2.53492	OG0016976	0.723498	1	Zm00001eb012270
OG0000243	162.092	0.840378	0.167981	8.6898e-08	6.13166e-06	2.20976	OG0000243	5.21242	0	Zm00001eb012280
OG0016975	315.073	0.299735	0.140865	0.0191151	0.0743947	2.49841	OG0016975	1.12846	3	Zm00001eb012300
OG0000800	337.033	0.0775049	0.125212	0.509614	0.679405	2.52767	OG0000800	0.167871	0	Zm00001eb012310
OG0010281	49.978	0.00985728	0.197961	0.950389	0.974055	1.69878	OG0010281	0.0114167	0	Zm00001eb012330
OG0002623	61.6547	-0.1009	0.199226	0.51859	0.686215	1.78997	OG0002623	0.16354	0	Zm00001eb012340
OG0010280	136.091	-0.437924	0.207745	0.00965291	0.046508	2.13383	OG0010280	1.33247	0	Zm00001eb012350
OG0016973	61.6304	-0.332436	0.234359	0.0591652	0.163166	1.7898	OG0016973	0.787371	0	Zm00001eb012360
OG0010279	179.166	-0.703024	0.178692	7.8911e-06	0.000234021	2.25326	OG0010279	3.63075	0	Zm00001eb012380
OG0006518	385.955	0.507432	0.143406	0.000117739	0.00181343	2.58654	OG0006518	2.7415	1	Zm00001eb012390
OG0006517.2	180.631	-0.0482779	0.123813	0.67029	0.799933	2.25679	OG0006517.2	0.0969463	0	Zm00001eb012430
OG0016971	595.712	0.906491	0.252523	3.50584e-05	0.000733346	2.77504	OG0016971	3.13469	1	Zm00001eb012470
OG0010277	85.7302	0.048112	0.197515	0.767467	0.865061	1.93313	OG0010277	0.0629533	2	Zm00001eb012480
OG0001946	21.9872	0.00624809	0.28956	0.955127	0.976464	1.34217	OG0001946	0.0103439	0	Zm00001eb012500
OG0002622	528.413	0.395585	0.153525	0.00438221	0.026609	2.72297	OG0002622	1.57497	0	Zm00001eb012540
OG0001694	104.19	-0.862419	0.206618	3.25042e-06	0.000118908	2.01783	OG0001694	3.92479	0	Zm00001eb012560
OG0016968	44.9806	-0.248455	0.335098	0.15199	0.311104	1.65303	OG0016968	0.507094	1	Zm00001eb012570
OG0006515	615.142	-0.133517	0.188789	0.385604	0.56973	2.78898	OG0006515	0.244331	1	Zm00001eb012580
OG0001693	66.0595	0.308352	0.273649	0.100199	0.236595	1.81994	OG0001693	0.625994	2	Zm00001eb012590
OG0016967	148.471	0.147295	0.152482	0.275998	0.460931	2.17164	OG0016967	0.336365	1	Zm00001eb012600
OG0010275	171.127	0.158232	0.133636	0.194299	0.366087	2.23332	OG0010275	0.436416	1	Zm00001eb012610
OG0001115	86.8981	0.10013	0.171411	0.495228	0.666571	1.93901	OG0001115	0.176154	0	Zm00001eb012650
OG0016963	110.174	0.129127	0.184399	0.387977	0.571774	2.04208	OG0016963	0.242776	0	Zm00001eb012670
OG0006514	36.5617	0.0390135	0.220725	0.810518	0.890855	1.56303	OG0006514	0.050193	0	Zm00001eb012690
OG0016959	93.5001	0.250791	0.188457	0.108718	0.250446	1.97081	OG0016959	0.601285	0	Zm00001eb012710
OG0000562	68.7408	-0.520325	0.265407	0.00900698	0.0443659	1.83721	OG0000562	1.35295	1	Zm00001eb012720
OG0016957	359.182	0.245523	0.128272	0.0356191	0.115432	2.55531	OG0016957	0.937675	0	Zm00001eb012760
OG0010271	43.7266	0.265486	0.242057	0.131965	0.284652	1.64075	OG0010271	0.545685	1	Zm00001eb012780
OG0006512	100.632	-0.385698	0.186281	0.0142331	0.0607495	2.00274	OG0006512	1.21646	0	Zm00001eb012790
OG0000799	36.5815	-0.868724	0.630795	0.0066022	0.0356061	1.56326	OG0000799	1.44848	0	Zm00001eb012800
OG0016955	33.6473	-0.262131	0.361167	0.133967	0.287439	1.52695	OG0016955	0.541454	0	Zm00001eb012820
OG0016953	43.4476	0.0201262	0.278331	0.885677	0.934932	1.63797	OG0016953	0.0292199	1	Zm00001eb012850
OG0016952	265.37	-0.0516645	0.131313	0.661447	0.793408	2.42385	OG0016952	0.100503	1	Zm00001eb012860
OG0004178	99.5014	-0.0849713	0.168262	0.544995	0.707174	1.99783	OG0004178	0.150474	0	Zm00001eb012870
OG0016950	210.336	-0.23943	0.215573	0.15137	0.310189	2.32291	OG0016950	0.508374	0	Zm00001eb012880
OG0004177	358.584	0.229127	0.128439	0.0495422	0.144736	2.55459	OG0004177	0.839422	1	Zm00001eb012890
OG0004176	149.011	-0.183099	0.180751	0.222972	0.401087	2.17322	OG0004176	0.396761	0	Zm00001eb012900
OG0000561	117.967	0.810495	0.353385	0.00202011	0.0150866	2.07176	OG0000561	1.82141	2	Zm00001eb012930
OG0016947	60.5357	0.165787	0.179881	0.269288	0.453585	1.78201	OG0016947	0.343342	1	Zm00001eb012950
OG0000405	95.6584	0.485912	0.191755	0.00311788	0.0208694	1.98072	OG0000405	1.68049	0	Zm00001eb012980
OG0001113	291.202	-0.485873	0.144411	0.000206046	0.00276608	2.46419	OG0001113	2.55814	0	Zm00001eb013000
OG0006508	78.4189	-0.113687	0.151347	0.390993	0.574608	1.89442	OG0006508	0.240628	1	Zm00001eb013110
OG0016938	189.409	-0.204844	0.160805	0.137596	0.291815	2.2774	OG0016938	0.534892	1	Zm00001eb013120
OG0016937	173.976	-0.358163	0.268817	0.0622285	0.169331	2.24049	OG0016937	0.771262	0	Zm00001eb013130
OG0002620	42.4193	0.157801	0.211714	0.332652	0.519336	1.62756	OG0002620	0.284551	1	Zm00001eb013140
OG0006507	63.8019	-0.419395	0.409745	0.0536457	0.152768	1.80483	OG0006507	0.815968	0	Zm00001eb013150
OG0010262	121.301	-0.397347	0.249233	0.034934	0.113829	2.08386	OG0010262	0.943746	2	Zm00001eb013180
OG0010261	50.9718	0.0404108	0.195211	0.794636	0.882696	1.70733	OG0010261	0.054189	0	Zm00001eb013190
OG0006505	76.0026	0.0394179	0.139925	0.754985	0.857265	1.88083	OG0006505	0.0668849	0	Zm00001eb013230
OG0010260	37.699	-0.352953	0.230462	0.0468036	0.139004	1.57633	OG0010260	0.856974	1	Zm00001eb013250
OG0004171	264.148	0.421461	0.175408	0.00505249	0.0296389	2.42185	OG0004171	1.52814	0	Zm00001eb013270
OG0010256	74.0166	-0.286483	0.23194	0.0938578	0.225574	1.86933	OG0010256	0.646712	0	Zm00001eb013340
OG0010257	53.6592	-0.349023	0.349986	0.0761094	0.19513	1.72964	OG0010257	0.709676	0	Zm00001eb013360
OG0016931	3326.36	0.245043	0.274034	0.171994	0.337582	3.52197	OG0016931	0.471621	0	Zm00001eb013430
OG0016930	55.9392	-0.728808	0.368961	0.00456238	0.0274125	1.74772	OG0016930	1.56205	1	Zm00001eb013440
OG0016929	59.9864	-0.0593909	0.203055	0.703148	0.821592	1.77805	OG0016929	0.0853437	1	Zm00001eb013450
OG0016928	51.777	-0.0808362	0.213724	0.605904	0.755219	1.71414	OG0016928	0.121927	1	Zm00001eb013460
OG0010254	112.074	0.119731	0.196209	0.448565	0.626976	2.0495	OG0010254	0.202749	1	Zm00001eb013490
OG0010253	51.7684	-0.116385	0.175027	0.423891	0.605064	1.71406	OG0010253	0.218199	1	Zm00001eb013510
OG0016925	148.338	-0.245755	0.215279	0.14042	0.29527	2.17125	OG0016925	0.529781	2	Zm00001eb013520
OG0006501	248.285	0.079876	0.121181	0.474596	0.648799	2.39495	OG0006501	0.18789	0	Zm00001eb013550
OG0016921	56.486	-0.790799	0.383461	0.00325517	0.0214483	1.75194	OG0016921	1.66861	1	Zm00001eb013600
OG0001691	59.509	-0.256397	0.257367	0.155914	0.316364	1.77458	OG0001691	0.499813	1	Zm00001eb013610
OG0010251	71.3167	0.0146796	0.221655	0.931493	0.961914	1.85319	OG0010251	0.0168639	0	Zm00001eb013620
OG0010250	53.7081	-0.222309	0.219102	0.178378	0.346405	1.73004	OG0010250	0.460416	0	Zm00001eb013650
OG0006500	83.1372	0.17761	0.226438	0.281941	0.467219	1.9198	OG0006500	0.330479	1	Zm00001eb013660
OG0005648	65.0323	-0.231316	0.202037	0.145967	0.30314	1.81313	OG0005648	0.518356	0	Zm00001eb013700
OG0010248	81.2096	0.0921524	0.173137	0.533439	0.697934	1.90961	OG0010248	0.156185	0	Zm00001eb013710
OG0016914	77.3407	-0.0514962	0.177549	0.719808	0.833357	1.88841	OG0016914	0.0791688	1	Zm00001eb013730
OG0016913	103.87	0.253758	0.179698	0.094224	0.22615	2.01649	OG0016913	0.645603	0	Zm00001eb013740
OG0006499	317.31	0.412695	0.253996	0.0291398	0.100347	2.50148	OG0006499	0.998497	0	Zm00001eb013750
OG0016912	78.6071	-0.0718493	0.191472	0.62585	0.769632	1.89546	OG0016912	0.113717	0	Zm00001eb013760
OG0016911	194.173	-0.454328	0.388663	0.0386642	0.121998	2.28819	OG0016911	0.913646	2	Zm00001eb013780
OG0016910	71.5315	-1.09367	0.332779	5.26533e-05	0.000979217	1.8545	OG0016910	3.00912	0	Zm00001eb013800
OG0016909	118.261	-0.678046	0.296008	0.00288204	0.0197712	2.07284	OG0016909	1.70397	0	Zm00001eb013810
OG0016907	52.4995	-0.051946	0.180737	0.729385	0.839713	1.72016	OG0016907	0.0758693	0	Zm00001eb013850
OG0016905	43.2077	-0.0403353	0.275492	0.658206	0.791416	1.63556	OG0016905	0.101595	1	Zm00001eb013890
OG0006498	39.9085	0.0308796	0.22274	0.856811	0.917948	1.60107	OG0006498	0.037182	0	Zm00001eb013910
OG0006498.1	32.0081	-0.0647869	0.232056	0.684933	0.810289	1.50526	OG0006498.1	0.0913601	0	Zm00001eb013910
OG0002618	36.7186	-1.01263	0.287395	2.80488e-05	0.000620665	1.56489	OG0002618	3.20714	2	Zm00001eb013920
OG0016904	71.9064	0.0292365	0.154043	0.828162	0.90077	1.85677	OG0016904	0.0453859	1	Zm00001eb013940
OG0016903	146.442	-0.407521	0.230431	0.0243901	0.0884018	2.16566	OG0016903	1.05354	1	Zm00001eb013950
OG0000797	98.4177	-0.347129	0.260099	0.066829	0.178061	1.99307	OG0000797	0.74943	0	Zm00001eb013970
OG0016902	122.062	-0.0641132	0.164412	0.639116	0.778527	2.08658	OG0016902	0.108726	1	Zm00001eb013980
OG0000796	161.624	-0.220573	0.281576	0.214957	0.391045	2.20851	OG0000796	0.407773	1	Zm00001eb013990
OG0000796.2	171.922	-0.0884553	0.240466	0.584716	0.738578	2.23533	OG0000796.2	0.131603	1	Zm00001eb013990
OG0000796.4	158.526	-0.258269	0.28703	0.159194	0.320717	2.2001	OG0000796.4	0.493878	1	Zm00001eb013990
OG0000796.6	134.713	-0.135495	0.26474	0.411474	0.593056	2.12941	OG0000796.6	0.226905	1	Zm00001eb013990
OG0000796.8	163.084	-0.0561367	0.252051	0.716767	0.831391	2.21241	OG0000796.8	0.0801947	1	Zm00001eb013990
OG0000796.10	193.682	0.0126939	0.244427	0.97412	0.988106	2.28709	OG0000796.10	0.00519631	1	Zm00001eb013990
OG0000796.12	376.754	-0.126645	0.241152	0.437746	0.618126	2.57606	OG0000796.12	0.208923	1	Zm00001eb013990
OG0000796.98	121.242	-0.112534	0.263936	0.488095	0.660071	2.08365	OG0000796.98	0.180409	1	Zm00001eb014000
OG0000796.100	131.54	0.00524744	0.243092	0.974307	0.988174	2.11906	OG0000796.100	0.00516663	1	Zm00001eb014000
OG0000796.102	118.144	-0.138124	0.265892	0.406275	0.588361	2.07241	OG0000796.102	0.230356	1	Zm00001eb014000
OG0000796.104	94.3309	-0.0378743	0.257746	0.807921	0.889999	1.97465	OG0000796.104	0.0506105	1	Zm00001eb014000
OG0000796.106	122.701	0.0163985	0.258708	0.915625	0.952186	2.08885	OG0000796.106	0.0212782	1	Zm00001eb014000
OG0000796.108	153.299	0.0773	0.259899	0.617602	0.763796	2.18554	OG0000796.108	0.117023	1	Zm00001eb014000
OG0000796.110	336.371	-0.0341629	0.239638	0.82512	0.898703	2.52682	OG0000796.110	0.0463839	1	Zm00001eb014000
OG0010246	120.784	0.218143	0.250424	0.258255	0.44207	2.08201	OG0010246	0.354509	0	Zm00001eb014030
OG0016901	139.233	0.348923	0.18967	0.02852	0.0990831	2.14374	OG0016901	1.004	1	Zm00001eb014050
OG0016900	90.4107	-0.296521	0.201815	0.0666765	0.177721	1.95622	OG0016900	0.750261	1	Zm00001eb014090
OG0002617	66.2233	-0.0280802	0.175132	0.847633	0.912552	1.82101	OG0002617	0.0397425	1	Zm00001eb014110
OG0016899	240.053	0.143801	0.173359	0.323003	0.509291	2.38031	OG0016899	0.293034	1	Zm00001eb014120
OG0002616	77.4023	0.0895147	0.168088	0.534795	0.69903	1.88875	OG0002616	0.155504	0	Zm00001eb014130
OG0016896	74.0522	-0.250123	0.236416	0.152543	0.311918	1.86954	OG0016896	0.50596	0	Zm00001eb014160
OG0006496	44.6256	0.145067	0.232107	0.384273	0.568746	1.64958	OG0006496	0.245082	1	Zm00001eb014210
OG0008578	30.2186	0.135022	0.29294	0.497941	0.668903	1.48027	OG0008578	0.174637	0	Zm00001eb014230
OG0000560	42.3212	-0.458377	0.358866	0.0351636	0.114369	1.62656	OG0000560	0.94169	0	Zm00001eb014240
OG0006495	21.727	-1.28937	0.603949	0.00138591	0.0113894	1.337	OG0006495	1.9435	0	Zm00001eb014450
OG0006495.1	22.7014	-1.50454	0.483097	9.31535e-05	0.00151456	1.35605	OG0006495.1	2.81971	0	Zm00001eb014450
OG0010242	148.34	-0.380209	0.205179	0.0226682	0.0837719	2.17126	OG0010242	1.0769	1	Zm00001eb014470
OG0016893	89.4027	-0.248984	0.184413	0.0979381	0.233189	1.95135	OG0016893	0.632292	1	Zm00001eb014500
OG0004163	36.765	0.0158038	0.193536	0.918675	0.953696	1.56543	OG0004163	0.0205899	0	Zm00001eb014630
OG0016886	542.881	-0.0413784	0.12286	0.715004	0.83023	2.7347	OG0016886	0.0808018	0	Zm00001eb014640
OG0016885	185.156	1.0094e-05	0.302313	0.879379	0.931467	2.26754	OG0016885	0.0308327	0	Zm00001eb014680
OG0006492	60.8729	-0.339026	0.306916	0.0793423	0.200901	1.78442	OG0006492	0.697017	0	Zm00001eb014720
OG0016882	105.709	0.0602116	0.154671	0.656228	0.790631	2.02411	OG0016882	0.102026	0	Zm00001eb014730
OG0016881	140.788	0.412767	0.223654	0.021735	0.0812031	2.14857	OG0016881	1.09043	0	Zm00001eb014740
OG0016879	244.199	0.0977299	0.216518	0.545506	0.707518	2.38774	OG0016879	0.150262	0	Zm00001eb014760
OG0010239	87.1591	-0.131261	0.161524	0.343346	0.530123	1.94031	OG0010239	0.275623	0	Zm00001eb014780
OG0016877	35.8664	0.160346	0.243732	0.338762	0.525553	1.55469	OG0016877	0.279384	0	Zm00001eb014810
OG0010238	82.1993	-0.146828	0.209089	0.345142	0.532108	1.91487	OG0010238	0.274	0	Zm00001eb014820
OG0016876	235.79	-0.0751736	0.171509	0.587068	0.739635	2.37252	OG0016876	0.130983	0	Zm00001eb014830
OG0010236	155.04	-0.148568	0.140606	0.233655	0.414216	2.19044	OG0010236	0.382773	0	Zm00001eb014850
OG0006491	193.962	-0.490955	0.173476	0.00126454	0.0107119	2.28772	OG0006491	1.97013	0	Zm00001eb014870
OG0016874	119.731	0.275291	0.220629	0.108285	0.249689	2.07821	OG0016874	0.6026	0	Zm00001eb014890
OG0016873	289.521	0.193277	0.138857	0.122154	0.269687	2.46168	OG0016873	0.569139	0	Zm00001eb014900
OG0016872	84.3444	-0.0806894	0.213988	0.611397	0.759289	1.92606	OG0016872	0.119593	1	Zm00001eb014930
OG0006490	285.158	-0.166746	0.185338	0.273974	0.458459	2.45509	OG0006490	0.3387	0	Zm00001eb014960
OG0001111	170.125	0.0276298	0.125937	0.815821	0.893275	2.23077	OG0001111	0.049015	0	Zm00001eb015030
OG0022377	42.0911	0.0783545	0.205103	0.624568	0.768847	1.62419	OG0022377	0.11416	1	Zm00001eb015040
OG0016863	220.183	0.532449	0.145834	6.71796e-05	0.00116938	2.34278	OG0016863	2.93204	0	Zm00001eb015060
OG0016858	79.5581	0.372034	0.18658	0.0181329	0.0719091	1.90068	OG0016858	1.14322	1	Zm00001eb015090
OG0010231	53.0114	1.32851	0.338279	3.33867e-06	0.000121071	1.72437	OG0010231	3.91696	1	Zm00001eb015130
OG0016854	36.0365	0.0864548	0.248571	0.597281	0.748443	1.55674	OG0016854	0.125841	1	Zm00001eb015160
OG0016853	172.656	0.12519	0.124692	0.273673	0.458276	2.23718	OG0016853	0.338872	0	Zm00001eb015170
OG0001110	896.564	0.591215	0.182117	0.000245131	0.00317186	2.95258	OG0001110	2.49869	1	Zm00001eb015200
OG0001110.2	868.742	0.646908	0.177712	5.33434e-05	0.000983386	2.93889	OG0001110.2	3.00728	1	Zm00001eb015200
OG0001110.3	837.968	0.713103	0.18759	2.24403e-05	0.000527808	2.92323	OG0001110.3	3.27752	1	Zm00001eb015200
OG0016852	294.655	1.06741	0.231148	2.95208e-07	1.77671e-05	2.46931	OG0016852	4.75038	0	Zm00001eb015210
OG0016850	40.237	0.0532344	0.197986	0.734997	0.8438	1.60463	OG0016850	0.0737605	0	Zm00001eb015230
OG0004161	440.567	-0.464483	0.162159	0.00115449	0.0100774	2.64401	OG0004161	1.99665	0	Zm00001eb015240
OG0010227	51.3666	0.119566	0.198728	0.442719	0.621899	1.71068	OG0010227	0.20628	0	Zm00001eb015270
OG0016848	148.052	-0.0547551	0.12991	0.646342	0.783565	2.17042	OG0016848	0.105925	0	Zm00001eb015290
OG0004160	128.876	-0.0648888	0.133838	0.595625	0.747346	2.11017	OG0004160	0.126478	0	Zm00001eb015310
OG0002613	69.3617	-0.0468141	0.164871	0.737524	0.845442	1.84112	OG0002613	0.0729159	1	Zm00001eb015320
OG0016845	149.176	0.639077	0.256918	0.00212722	0.015674	2.1737	OG0016845	1.80482	1	Zm00001eb015330
OG0004364	23.4214	-0.124856	0.288614	0.406371	0.58844	1.36961	OG0004364	0.230297	0	Zm00001eb015350
OG0016844	255.393	0.0905102	0.123695	0.427014	0.608006	2.40721	OG0016844	0.216092	0	Zm00001eb015380
OG0001689	101.743	-0.580482	0.220224	0.00141906	0.0115617	2.00751	OG0001689	1.93698	1	Zm00001eb015390
OG0016843	23.4144	0.110101	0.252662	0.49852	0.669367	1.36948	OG0016843	0.174336	1	Zm00001eb015400
OG0016842	96.3911	0.0821431	0.158171	0.55298	0.713752	1.98404	OG0016842	0.146452	1	Zm00001eb015420
OG0000558	628.814	0.388052	0.141635	0.00240257	0.017285	2.79852	OG0000558	1.76233	0	Zm00001eb015440
OG0010223	38.1013	-0.208297	0.266548	0.228325	0.407342	1.58094	OG0010223	0.390041	0	Zm00001eb015450
OG0010222	103.501	0.145827	0.141085	0.25271	0.436017	2.01495	OG0010222	0.360496	1	Zm00001eb015470
OG0010220	455.232	-0.398009	0.1616	0.00557285	0.0317502	2.65823	OG0010220	1.49825	0	Zm00001eb015530
OG0002612	136.592	0.244276	0.133546	0.0443632	0.134148	2.13543	OG0002612	0.872416	0	Zm00001eb015540
OG0001688	52.1347	-0.471593	0.272696	0.0182035	0.0721293	1.71713	OG0001688	1.14189	0	Zm00001eb015560
OG0010219	161.268	-0.283717	0.152267	0.0334269	0.110605	2.20755	OG0010219	0.956227	0	Zm00001eb015570
OG0000215	50.0529	-0.108145	0.269721	0.49087	0.662323	1.69943	OG0000215	0.17893	0	Zm00001eb015580
OG0016836	37.1918	0.0131816	0.268015	0.925476	0.95834	1.57045	OG0016836	0.0184803	1	Zm00001eb015630
OG0004159	567.917	0.12742	0.121842	0.258677	0.442423	2.75429	OG0004159	0.354163	0	Zm00001eb015660
OG0010218	36.6597	0.0392319	0.168176	0.784872	0.87681	1.56419	OG0010218	0.0570943	0	Zm00001eb015680
OG0016834	85.8191	-0.130741	0.177128	0.370196	0.55607	1.93358	OG0016834	0.25487	0	Zm00001eb015690
OG0000242.4	126.989	-0.467654	0.289116	0.0209954	0.0794344	2.10377	OG0000242.4	1.09999	0	Zm00001eb015700
OG0002611	96.9653	-0.872706	0.339342	0.000794728	0.00765547	1.98662	OG0002611	2.11603	0	Zm00001eb015720
OG0002611.1	64.5186	-0.85382	0.41874	0.00325032	0.0214354	1.80968	OG0002611.1	1.66887	0	Zm00001eb015720
OG0016831	46.7381	-0.56467	0.257474	0.00477433	0.0283766	1.66967	OG0016831	1.54704	0	Zm00001eb015730
OG0004158	226.896	0.245801	0.123688	0.0283954	0.0987463	2.35583	OG0004158	1.00548	0	Zm00001eb015750
OG0010217	63.8226	-0.152828	0.213104	0.34953	0.536515	1.80497	OG0010217	0.270418	0	Zm00001eb015760
OG0002610	27.9374	1.4112	0.490575	0.000149982	0.00219469	1.44619	OG0002610	2.65863	0	Zm00001eb015770
OG0010216	169.617	0.0574311	0.160049	0.665138	0.795876	2.22947	OG0010216	0.0991545	0	Zm00001eb015800
OG0016829	55.8788	-0.469314	0.287773	0.0218284	0.081414	1.74725	OG0016829	1.0893	0	Zm00001eb015820
OG0010214	357.072	-0.243984	0.111484	0.0189135	0.0738396	2.55276	OG0010214	1.13171	0	Zm00001eb015840
OG0016828	119.994	0.277822	0.221637	0.107448	0.248199	2.07916	OG0016828	0.6052	0	Zm00001eb015860
OG0006482	85.4663	0.427477	0.198122	0.0105056	0.049185	1.93179	OG0006482	1.30817	0	Zm00001eb015880
OG0001687	67.4224	0.185255	0.272615	0.272259	0.456389	1.8288	OG0001687	0.340665	0	Zm00001eb015890
OG0001686	85.8397	0.107914	0.169719	0.45751	0.635243	1.93369	OG0001686	0.19706	0	Zm00001eb015900
OG0002640	269.75	0.492953	0.128826	4.20432e-05	0.000834109	2.43096	OG0002640	3.07878	0	Zm00001eb015910
OG0006481	100.776	0.382334	0.175869	0.0116682	0.0530422	2.00336	OG0006481	1.27538	2	Zm00001eb015920
OG0010213	120.547	-0.0267287	0.134257	0.828815	0.901096	2.08116	OG0010213	0.0452287	0	Zm00001eb015940
OG0006480	173.488	-0.0531232	0.16193	0.706733	0.824226	2.23927	OG0006480	0.0839538	0	Zm00001eb015960
OG0000557	36.2968	-0.30721	0.370609	0.0941247	0.226041	1.55987	OG0000557	0.645813	0	Zm00001eb015970
OG0001456	308.299	0.407575	0.132649	0.000827676	0.00788798	2.48897	OG0001456	2.10303	0	Zm00001eb016000
OG0006479	95.158	-0.59534	0.374798	0.0110551	0.0509338	1.97845	OG0006479	1.29299	0	Zm00001eb016040
OG0004154	40.8108	0.0822831	0.211569	0.61319	0.760857	1.61077	OG0004154	0.118697	0	Zm00001eb016110
OG0002607	182.822	0.00533103	0.179161	0.98183	0.991172	2.26203	OG0002607	0.00385109	0	Zm00001eb016120
OG0000198	116.677	-0.235366	0.224047	0.158527	0.320003	2.06699	OG0000198	0.494846	1	Zm00001eb016160
OG0010210	51.7953	-0.124632	0.20676	0.437935	0.618271	1.71429	OG0010210	0.208821	0	Zm00001eb016170
OG0006476	268.822	0.137347	0.288861	0.386689	0.570554	2.42946	OG0006476	0.243703	0	Zm00001eb016180
OG0010208	32.1675	0.811924	0.315948	0.00116247	0.0101161	1.50742	OG0010208	1.99499	0	Zm00001eb016190
OG0016816	66.2833	-0.207135	0.302133	0.217251	0.394012	1.8214	OG0016816	0.404491	1	Zm00001eb016230
OG0006475	299.66	0.384452	0.184639	0.0138803	0.0597061	2.47663	OG0006475	1.22398	0	Zm00001eb016240
OG0016815	49.4484	2.0469	0.374016	1.95159e-09	2.79545e-07	1.69415	OG0016815	6.55355	1	Zm00001eb016290
OG0016814	97.2226	-0.220316	0.199528	0.167095	0.331505	1.98777	OG0016814	0.47951	0	Zm00001eb016320
OG0016813	353.111	-0.111306	0.144535	0.377056	0.56247	2.54791	OG0016813	0.2499	0	Zm00001eb016330
OG0009903	419.14	-0.29783	0.298607	0.105578	0.245623	2.62236	OG0009903	0.60973	0	Zm00001eb016420
OG0009903.1	35.5114	-0.22875	0.297577	0.183749	0.352723	1.55037	OG0009903.1	0.452566	0	Zm00001eb016420
OG0010204	71.5108	-0.171814	0.172993	0.240179	0.421711	1.85437	OG0010204	0.374985	0	Zm00001eb016440
OG0016807	152.449	0.226947	0.174532	0.118583	0.26502	2.18312	OG0016807	0.576722	0	Zm00001eb016450
OG0001109	67.3919	-0.0427442	0.170794	0.764822	0.863865	1.82861	OG0001109	0.0635539	0	Zm00001eb016460
OG0002606	107.486	-0.138214	0.211421	0.395289	0.578831	2.03135	OG0002606	0.237448	0	Zm00001eb016540
OG0016802	638.029	0.0465679	0.0987101	0.620496	0.765611	2.80484	OG0016802	0.115992	0	Zm00001eb016560
OG0010200	46.0985	-0.227985	0.23752	0.194097	0.36587	1.66369	OG0010200	0.436673	0	Zm00001eb016570
OG0004012	40.0733	0.0428511	0.216551	0.78777	0.878543	1.60285	OG0004012	0.0562368	0	Zm00001eb016600
OG0004012.1	106.237	0.0848821	0.216175	0.593592	0.745445	2.02628	OG0004012.1	0.127584	0	Zm00001eb016600
OG0016798	174.18	-0.360047	0.196787	0.0262941	0.0934352	2.241	OG0016798	1.02949	1	Zm00001eb016640
OG0010198	61.7219	-0.192956	0.173257	0.188667	0.359107	1.79044	OG0010198	0.444776	0	Zm00001eb016660
OG0016797	247.652	0.0868608	0.147136	0.476668	0.650316	2.39384	OG0016797	0.186876	0	Zm00001eb016670
OG0004151	179.659	-0.121285	0.208989	0.446896	0.625681	2.25445	OG0004151	0.203647	0	Zm00001eb016680
OG0002947	32.9819	0.0960583	0.318404	0.431843	0.612447	1.51828	OG0002947	0.212931	0	Zm00001eb016710
OG0001684	43.8554	-0.555409	0.242095	0.00396695	0.0247678	1.64202	OG0001684	1.60611	1	Zm00001eb016740
OG0016795	95.2102	-0.949629	0.215344	7.75974e-07	3.87284e-05	1.97868	OG0016795	4.41197	1	Zm00001eb016750
OG0010196	101.918	0.467879	0.224173	0.00966267	0.0465081	2.00825	OG0010196	1.33247	0	Zm00001eb016760
OG0006470	152.281	0.118202	0.17176	0.424181	0.605196	2.18265	OG0006470	0.218104	0	Zm00001eb016800
OG0016792	261.31	0.639577	0.355767	0.00822044	0.0415986	2.41716	OG0016792	1.38092	2	Zm00001eb016850
OG0010195	35.6419	0.0637894	0.275393	0.659313	0.792083	1.55196	OG0010195	0.101229	2	Zm00001eb016920
OG0000318	291.836	-0.268036	0.14648	0.0370951	0.118738	2.46514	OG0000318	0.925412	0	Zm00001eb016930
OG0000317	258.618	0.654981	0.125992	4.07989e-08	3.37805e-06	2.41266	OG0000317	5.47133	1	Zm00001eb016940
OG0002603	81.5748	0.128452	0.197727	0.4192	0.600521	1.91156	OG0002603	0.221471	0	Zm00001eb016960
OG0002603.2	101.239	0.119548	0.19927	0.459018	0.636183	2.00535	OG0002603.2	0.196418	0	Zm00001eb016960
OG0016791	130.342	0.91216	0.177446	3.33597e-08	2.87858e-06	2.11509	OG0016791	5.54082	0	Zm00001eb016990
OG0016790	259.874	-0.21228	0.112345	0.0442038	0.133807	2.41476	OG0016790	0.873521	0	Zm00001eb017000
OG0004147	38.9961	-0.410792	0.448525	0.040922	0.126711	1.59102	OG0004147	0.897185	0	Zm00001eb017040
OG0004148	80.3402	0.145167	0.160772	0.301143	0.487188	1.90493	OG0004148	0.312303	0	Zm00001eb017050
OG0010193	156.66	-0.236855	0.198326	0.135142	0.289032	2.19496	OG0010193	0.539054	1	Zm00001eb017080
OG0004146	483.401	0.416544	0.147118	0.00158298	0.0125274	2.68431	OG0004146	1.90214	1	Zm00001eb017130
OG0002601	56.5289	-0.530797	0.344879	0.0165862	0.0676676	1.75227	OG0002601	1.16962	1	Zm00001eb017140
OG0016780	54.7158	0.334203	0.264259	0.0767574	0.196545	1.73811	OG0016780	0.706538	0	Zm00001eb017200
OG0016779	38.0554	-0.224983	0.226872	0.180608	0.349221	1.58042	OG0016779	0.4569	0	Zm00001eb017230
OG0010192	17.452	-0.358181	0.530365	0.0396742	0.124136	1.24184	OG0010192	0.906103	0	Zm00001eb017240
OG0016774	47.7048	-0.540253	0.372134	0.0188793	0.0737869	1.67856	OG0016774	1.13202	1	Zm00001eb017280
OG0016773	232.517	0.0471069	0.113531	0.659666	0.792161	2.36645	OG0016773	0.101187	0	Zm00001eb017310
OG0010189	124.287	-0.229283	0.133955	0.058547	0.162031	2.09443	OG0010189	0.790402	0	Zm00001eb017320
OG0010188	42.4367	0.146958	0.234619	0.384153	0.568745	1.62774	OG0010188	0.245082	2	Zm00001eb017340
OG0016769	72.6742	-0.0102592	0.216986	0.94786	0.972366	1.86138	OG0016769	0.0121701	0	Zm00001eb017400
OG0002599	265.992	0.252211	0.130973	0.0356826	0.115585	2.42487	OG0002599	0.937098	0	Zm00001eb017460
OG0016765	453.271	0.240593	0.140894	0.0569461	0.158953	2.65636	OG0016765	0.798731	0	Zm00001eb017520
OG0016764	49.2465	-1.02616	0.509586	0.00272147	0.0189419	1.69238	OG0016764	1.72258	0	Zm00001eb017530
OG0010186	71.1552	0.0162582	0.176524	0.902835	0.945567	1.85221	OG0010186	0.0243076	0	Zm00001eb017560
OG0016760	133.379	0.150859	0.198692	0.337492	0.524037	2.12509	OG0016760	0.280638	0	Zm00001eb017600
OG0001682	76.9484	-0.22876	0.252178	0.188297	0.358666	1.8862	OG0001682	0.445309	0	Zm00001eb017660
OG0016753	33.1611	-0.694673	0.364822	0.00600757	0.0333407	1.52063	OG0016753	1.47702	0	Zm00001eb017760
OG0006461	50.8111	-0.0245197	0.208606	0.873908	0.928073	1.70596	OG0006461	0.0324178	0	Zm00001eb017780
OG0002597	93.204	-0.363278	0.270079	0.0519336	0.149089	1.96943	OG0002597	0.826553	0	Zm00001eb017800
OG0004141	72.301	-0.32113	0.207953	0.0551493	0.155619	1.85914	OG0004141	0.807937	0	Zm00001eb017810
OG0010184	36.3142	0.131484	0.21553	0.421401	0.602531	1.56008	OG0010184	0.220021	0	Zm00001eb017860
OG0016745	279.143	-0.489026	0.149713	0.000278289	0.00351518	2.44583	OG0016745	2.45405	0	Zm00001eb017910
OG0016743	1071.01	-0.906847	0.349577	0.000666742	0.00675419	3.02979	OG0016743	2.17043	1	Zm00001eb017930
OG0000809	88.3949	-0.276512	0.300538	0.13989	0.294415	1.94643	OG0000809	0.53104	1	Zm00001eb017940
OG0000809.2	121.458	-0.173847	0.25455	0.323245	0.509349	2.08442	OG0000809.2	0.292985	1	Zm00001eb017940
OG0010182	170.367	-0.202334	0.249358	0.241629	0.423013	2.23138	OG0010182	0.373646	1	Zm00001eb017950
OG0010182.2	446.103	-0.319849	0.279341	0.0903583	0.22001	2.64943	OG0010182.2	0.657558	2	Zm00001eb017960
OG0016742	151.968	-0.146011	0.158119	0.289558	0.475482	2.18175	OG0016742	0.322866	1	Zm00001eb017970
OG0010180	65.0973	0.430603	0.209087	0.0125485	0.055793	1.81356	OG0010180	1.25342	0	Zm00001eb018000
OG0010179	49.4577	0.948093	0.302949	0.000179472	0.00249831	1.69423	OG0010179	2.60235	1	Zm00001eb018010
OG0000555	193.564	-0.0244595	0.235995	0.866248	0.923309	2.28682	OG0000555	0.0346527	0	Zm00001eb018030
OG0001681	93.9387	0.173684	0.179412	0.250205	0.432999	1.97284	OG0001681	0.363513	0	Zm00001eb018090
OG0016738	49.6337	-0.504919	0.212257	0.00376539	0.0238336	1.69578	OG0016738	1.62281	0	Zm00001eb018120
OG0000140	28.4896	-0.0371899	0.290687	0.775815	0.871249	1.45469	OG0000140	0.0598578	0	Zm00001eb018140
OG0016736	32.7998	-0.1257	0.234059	0.442133	0.621259	1.51587	OG0016736	0.206728	0	Zm00001eb018270
OG0004138	165.193	0.189704	0.149632	0.153996	0.313641	2.21799	OG0004138	0.503567	0	Zm00001eb018350
OG0004137	164.146	-0.281929	0.160267	0.0430649	0.131639	2.21523	OG0004137	0.880615	0	Zm00001eb018360
OG0000792	86.2916	-0.0105699	0.166047	0.938167	0.96609	1.93597	OG0000792	0.0149826	0	Zm00001eb018380
OG0001680	118.597	0.775084	0.282832	0.000722777	0.00718464	2.07407	OG0001680	2.1436	0	Zm00001eb018460
OG0016731	133.902	0.154438	0.164965	0.27638	0.461246	2.12679	OG0016731	0.336067	0	Zm00001eb018490
OG0016730	36.1941	0.0370166	0.196512	0.812356	0.891665	1.55864	OG0016730	0.0497985	0	Zm00001eb018520
OG0001679.12	85.9699	-1.09356	0.417746	0.000326235	0.00394289	1.93435	OG0001679.12	2.40419	1	Zm00001eb018640
OG0001679.15	88.0199	-0.326279	0.379087	0.0729538	0.189017	1.94458	OG0001679.15	0.723498	1	Zm00001eb018640
OG0001679.24	164.315	-0.849303	0.343331	0.00100518	0.00917667	2.21568	OG0001679.24	2.03731	1	Zm00001eb018660
OG0001679.27	166.365	-0.258601	0.307993	0.141188	0.29624	2.22106	OG0001679.27	0.528356	1	Zm00001eb018660
OG0016727	44.1178	-0.00915312	0.164396	0.94758	0.972219	1.64461	OG0016727	0.0122361	0	Zm00001eb018670
OG0004136.1	31.5515	0.250578	0.399951	0.077828	0.198541	1.49902	OG0004136.1	0.70215	1	Zm00001eb018700
OG0016724	340.353	0.689114	0.129687	2.19646e-08	2.05635e-06	2.53193	OG0016724	5.6869	0	Zm00001eb018810
OG0010170	98.8527	0.144845	0.140326	0.250327	0.433122	1.99499	OG0010170	0.36339	0	Zm00001eb018830
OG0000139	694.357	0.966276	0.167866	1.01114e-09	1.64586e-07	2.84158	OG0000139	6.78361	0	Zm00001eb018850
OG0004134.1	32.8706	0.377985	0.407601	0.06338	0.17149	1.51681	OG0004134.1	0.765761	0	Zm00001eb018890
OG0016722	40.7953	0.0409964	0.288511	0.740973	0.847671	1.61061	OG0016722	0.0717725	1	Zm00001eb018900
OG0004605	43.4583	0.390391	0.278979	0.0438507	0.133245	1.63807	OG0004605	0.875348	2	Zm00001eb018950
OG0016720	233.599	0.768953	0.195944	1.29995e-05	0.000351994	2.36847	OG0016720	3.45346	0	Zm00001eb018970
OG0001678	203.862	0.494476	0.226377	0.00718768	0.0376854	2.30934	OG0001678	1.42383	0	Zm00001eb018980
OG0000197	289.533	0.955206	0.24142	1.41391e-05	0.000375532	2.4617	OG0000197	3.42535	1	Zm00001eb018990
OG0000197.1	347.203	0.970176	0.215356	7.26164e-07	3.71244e-05	2.54058	OG0000197.1	4.43034	1	Zm00001eb018990
OG0000197.3	449.1	0.801878	0.196217	6.6468e-06	0.000206354	2.65234	OG0000197.3	3.68539	1	Zm00001eb018990
OG0004133	105.417	0.277544	0.273716	0.136006	0.28986	2.02291	OG0004133	0.537811	1	Zm00001eb019050
OG0000477	29.7476	-0.0393047	0.219427	0.807689	0.889812	1.47345	OG0000477	0.0507015	0	Zm00001eb019060
OG0002225.4	23.5012	-0.325822	0.505797	0.0409634	0.126757	1.37109	OG0002225.4	0.897027	0	Zm00001eb019100
OG0016713	24.3081	-0.199402	0.248348	0.250337	0.433122	1.38575	OG0016713	0.36339	0	Zm00001eb019130
OG0010164	218.886	-0.869343	0.248859	3.71983e-05	0.00076446	2.34022	OG0010164	3.11665	1	Zm00001eb019160
OG0010163	111.703	0.4589	0.229792	0.0129131	0.056808	2.04807	OG0010163	1.24559	0	Zm00001eb019210
OG0006446	45.0294	-0.0420796	0.219148	0.788195	0.878744	1.6535	OG0006446	0.0561374	0	Zm00001eb019220
OG0011833	135.831	0.0325295	0.212805	0.831232	0.903244	2.133	OG0011833	0.0441949	1	Zm00001eb019230
OG0010161	172.867	-0.27183	0.181227	0.0743185	0.191746	2.23771	OG0010161	0.717273	0	Zm00001eb019240
OG0006445	85.9492	0.230016	0.222782	0.177608	0.345237	1.93424	OG0006445	0.461883	1	Zm00001eb019250
OG0004130	724.686	0.305334	0.12857	0.0100113	0.0476101	2.86015	OG0004130	1.3223	0	Zm00001eb019260
OG0001676	24.381	-0.787374	0.529193	0.00808719	0.0411513	1.38705	OG0001676	1.38562	0	Zm00001eb019280
OG0006444	205.47	-0.126473	0.177257	0.395504	0.578973	2.31275	OG0006444	0.237342	0	Zm00001eb019290
OG0004128	68.9953	0.314537	0.19146	0.0470073	0.139435	1.83882	OG0004128	0.855628	0	Zm00001eb019330
OG0001675	28.3375	-0.133861	0.26793	0.408681	0.590414	1.45236	OG0001675	0.228844	0	Zm00001eb019340
OG0010157	37.3375	0.0797233	0.219032	0.626263	0.769744	1.57215	OG0010157	0.113654	0	Zm00001eb019350
OG0004127	204.095	0.213485	0.154243	0.115806	0.260818	2.30983	OG0004127	0.583662	0	Zm00001eb019420
OG0016700	146.238	0.886215	0.25318	5.1638e-05	0.000964358	2.16506	OG0016700	3.01576	1	Zm00001eb019460
OG0016699	151.455	0.780734	0.183678	3.37402e-06	0.000122044	2.18028	OG0016699	3.91348	0	Zm00001eb019470
OG0000057.4	17.8571	-1.11752	0.907371	0.00414942	0.025586	1.25181	OG0000057.4	1.592	0	Zm00001eb019480
OG0016697	154.146	-0.0172958	0.147259	0.898172	0.943074	2.18793	OG0016697	0.0254542	0	Zm00001eb019510
OG0016696	105.439	0.132722	0.212299	0.418855	0.600208	2.023	OG0016696	0.221698	1	Zm00001eb019520
OG0010152	1093.74	1.36409	0.241397	1.24468e-09	1.9166e-07	3.03891	OG0010152	6.71747	2	Zm00001eb019530
OG0000207	34.1497	-0.122236	0.309437	0.43352	0.613804	1.53339	OG0000207	0.211971	1	Zm00001eb019540
OG0002591	147.101	-0.183541	0.248185	0.290265	0.476166	2.16762	OG0002591	0.322242	1	Zm00001eb019580
OG0010151	196.644	-0.00894598	0.109855	0.927044	0.959186	2.29368	OG0010151	0.018097	1	Zm00001eb019590
OG0016690	143.545	-0.848588	0.328376	0.000588105	0.00618503	2.15699	OG0016690	2.20866	0	Zm00001eb019620
OG0016688	80.4051	0.0669153	0.183401	0.659519	0.792161	1.90528	OG0016688	0.101187	0	Zm00001eb019630
OG0016687	79.3704	-0.261971	0.265789	0.153062	0.31254	1.89966	OG0016687	0.505094	0	Zm00001eb019640
OG0010149	60.0871	0.115891	0.209555	0.474947	0.649217	1.77878	OG0010149	0.18761	1	Zm00001eb019650
OG0016686	53.2568	-0.370153	0.260483	0.0521352	0.149476	1.72638	OG0016686	0.825427	0	Zm00001eb019680
OG0010148	28.2547	-0.196921	0.262938	0.256678	0.440343	1.45109	OG0010148	0.356209	0	Zm00001eb019700
OG0002590	104.292	0.41558	0.178152	0.00736218	0.0383755	2.01825	OG0002590	1.41595	0	Zm00001eb019770
OG0006439	925.331	-0.0958169	0.150816	0.475711	0.649456	2.9663	OG0006439	0.18745	0	Zm00001eb019780
OG0004125	282.992	-0.0106991	0.103006	0.912207	0.950845	2.45177	OG0004125	0.0218902	0	Zm00001eb019800
OG0016683	90.0013	-0.62705	0.224562	0.000869041	0.00817546	1.95425	OG0016683	2.08749	2	Zm00001eb019840
OG0016682	84.1181	-0.197358	0.172961	0.175837	0.342866	1.92489	OG0016682	0.464876	1	Zm00001eb019850
OG0002588	45.2275	-0.1858	0.228559	0.267949	0.452767	1.6554	OG0002588	0.344126	2	Zm00001eb019900
OG0016679	21.0498	-0.0589104	0.317561	0.410998	0.592625	1.32325	OG0016679	0.22722	0	Zm00001eb020070
OG0004124	30.0818	-0.716843	0.574476	0.00998122	0.0475145	1.4783	OG0004124	1.32317	1	Zm00001eb020100
OG0010142	148.769	0.441517	0.204406	0.00959051	0.046332	2.17251	OG0010142	1.33412	1	Zm00001eb020120
OG0016671	60.5434	-0.0785697	0.192819	0.609825	0.758389	1.78207	OG0016671	0.120108	0	Zm00001eb020130
OG0006435	58.6436	-0.422206	0.194755	0.00962193	0.0464056	1.76822	OG0006435	1.33343	0	Zm00001eb020180
OG0016667	109.93	0.426928	0.258901	0.0282763	0.0984277	2.04112	OG0016667	1.00688	0	Zm00001eb020260
OG0016666	67.9497	0.382261	0.209337	0.025021	0.0900053	1.83219	OG0016666	1.04573	0	Zm00001eb020280
OG0016665	48.207	-0.114041	0.195657	0.463789	0.640011	1.68311	OG0016665	0.193812	0	Zm00001eb020320
OG0006433	144.368	0.383983	0.183188	0.0135289	0.0585464	2.15947	OG0006433	1.2325	1	Zm00001eb020330
OG0016664	9091.3	-0.235422	0.26313	0.183412	0.352549	3.95863	OG0016664	0.452781	1	Zm00001eb020340
OG0001671	214.297	0.0790032	0.195221	0.566395	0.724318	2.33102	OG0001671	0.140071	1	Zm00001eb020380
OG0002587	31.3387	-0.423399	0.538274	0.0379772	0.120537	1.49608	OG0002587	0.918878	1	Zm00001eb020390
OG0002587.3	35.3129	-0.107675	0.236505	0.508732	0.678499	1.54793	OG0002587.3	0.168451	1	Zm00001eb020400
OG0002586	164.792	-0.386979	0.334771	0.0581022	0.161382	2.21694	OG0002586	0.792146	0	Zm00001eb020410
OG0016658	163.494	-0.221839	0.160047	0.111606	0.254646	2.2135	OG0016658	0.594064	0	Zm00001eb020460
OG0016655	51.9935	-0.116213	0.289764	0.395191	0.578746	1.71595	OG0016655	0.237512	0	Zm00001eb020590
OG0016653	118.916	0.0154276	0.254396	0.912235	0.950845	2.07524	OG0016653	0.0218902	0	Zm00001eb020620
OG0016651	139.49	-0.436308	0.186514	0.00517295	0.0301086	2.14454	OG0016651	1.52131	1	Zm00001eb020660
OG0006429	149.996	-0.409722	0.227898	0.021837	0.081414	2.17608	OG0006429	1.0893	2	Zm00001eb020680
OG0006427	62.1833	0.630268	0.22722	0.000953732	0.00879669	1.79367	OG0006427	2.05568	0	Zm00001eb020690
OG0006427.1	112.89	0.4698	0.18855	0.00372224	0.0236441	2.05265	OG0006427.1	1.62628	0	Zm00001eb020690
OG0006427.2	41.9065	0.0645266	0.237614	0.710359	0.826845	1.62228	OG0006427.2	0.0825759	0	Zm00001eb020690
OG0010133	367.791	0.0464293	0.134353	0.697144	0.817327	2.5656	OG0010133	0.0876039	0	Zm00001eb020710
OG0010132	81.2801	-0.43082	0.19846	0.00934031	0.0454915	1.90998	OG0010132	1.34207	0	Zm00001eb020720
OG0006425	175.928	-0.172861	0.147945	0.182871	0.351745	2.24534	OG0006425	0.453772	0	Zm00001eb020780
OG0006424	484.224	0.152163	0.120071	0.168582	0.333158	2.68505	OG0006424	0.47735	0	Zm00001eb020860
OG0010130	45.5856	0.202859	0.223847	0.229391	0.408579	1.65883	OG0010130	0.388723	0	Zm00001eb020870
OG0016643	174.625	-0.00498283	0.214409	0.973644	0.988061	2.24211	OG0016643	0.00521638	0	Zm00001eb020890
OG0016642	34.8172	-0.0792479	0.245096	0.62402	0.768324	1.54179	OG0016642	0.114456	0	Zm00001eb020900
OG0010127	37.9228	-0.125796	0.236852	0.44201	0.621146	1.5789	OG0010127	0.206806	0	Zm00001eb020950
OG0001670	109.017	0.492265	0.306929	0.0223349	0.0829251	2.0375	OG0001670	1.08131	0	Zm00001eb020970
OG0001670.2	14.8939	0.14628	0.335168	0.387584	0.571447	1.17301	OG0001670.2	0.243024	0	Zm00001eb020980
OG0010126	378.573	0.617898	0.205925	0.000523636	0.00563036	2.57815	OG0010126	2.24946	0	Zm00001eb021020
OG0016637	97.1729	0.351334	0.195516	0.0286486	0.0993613	1.98755	OG0016637	1.00278	0	Zm00001eb021070
OG0016635	124.84	-0.192198	0.188359	0.205174	0.379558	2.09635	OG0016635	0.420722	0	Zm00001eb021090
OG0016634	40.6032	0.753305	0.532659	0.00948787	0.046038	1.60856	OG0016634	1.33688	0	Zm00001eb021140
OG0016632	49.1989	0.0454576	0.244792	0.781176	0.874938	1.69196	OG0016632	0.0580229	1	Zm00001eb021220
OG0010121	163.775	0.586446	0.276237	0.00586181	0.0328197	2.21425	OG0010121	1.48386	1	Zm00001eb021240
OG0016631	45.9784	0.339321	0.183441	0.0290337	0.100091	1.66255	OG0016631	0.999604	0	Zm00001eb021260
OG0010120	59.1964	0.14057	0.267269	0.386104	0.570115	1.7723	OG0010120	0.244038	1	Zm00001eb021270
OG0016628	167.143	0.115326	0.180083	0.438687	0.619028	2.22309	OG0016628	0.20829	0	Zm00001eb021300
OG0010119	126.902	-0.601467	0.238616	0.00179472	0.0137828	2.10347	OG0010119	1.86066	2	Zm00001eb021310
OG0016626	88.1233	-0.00869597	0.144976	0.945913	0.971273	1.94509	OG0016626	0.0126586	0	Zm00001eb021320
OG0006422	64.8993	-0.557955	0.273219	0.00716844	0.037612	1.81224	OG0006422	1.42467	1	Zm00001eb021350
OG0016622	80.6354	0.076663	0.209211	0.633144	0.774215	1.90653	OG0016622	0.111138	1	Zm00001eb021380
OG0004120	22.6727	-0.233702	0.376253	0.139165	0.293621	1.3555	OG0004120	0.532212	0	Zm00001eb021400
OG0016620	123.563	-0.339865	0.334873	0.0816186	0.204854	2.09189	OG0016620	0.688554	1	Zm00001eb021430
OG0010115	202.018	-0.0643931	0.135415	0.583619	0.73772	2.30539	OG0010115	0.132109	1	Zm00001eb021510
OG0016615	23.5105	-0.208844	0.35022	0.155995	0.316364	1.37126	OG0016615	0.499813	0	Zm00001eb021530
OG0006421	906.658	1.40481	0.291255	8.37257e-08	5.99539e-06	2.95744	OG0006421	5.22218	3	Zm00001eb021600
OG0006421.1	838.227	1.27627	0.333849	7.02563e-06	0.000215493	2.92336	OG0006421.1	3.66657	3	Zm00001eb021600
OG0006421.2	838.934	0.72542	0.502725	0.00942316	0.0457705	2.92373	OG0006421.2	1.33941	3	Zm00001eb021600
OG0016612	124.699	0.78347	0.287595	0.000788054	0.00760653	2.09586	OG0016612	2.11881	1	Zm00001eb021630
OG0006420	27.5485	-0.218752	0.310363	0.199603	0.372487	1.4401	OG0006420	0.428889	2	Zm00001eb021640
OG0016607	41.8403	0.0807298	0.24049	0.618047	0.763905	1.62159	OG0016607	0.11696	1	Zm00001eb021750
OG0000553	247.893	0.485959	0.132138	7.51532e-05	0.00128229	2.39426	OG0000553	2.89201	0	Zm00001eb021760
OG0010111	45.5762	-0.199847	0.245782	0.246456	0.428478	1.65874	OG0010111	0.368071	0	Zm00001eb021780
OG0006419.1	30.3395	0.318301	0.423808	0.0783813	0.19942	1.48201	OG0006419.1	0.700232	1	Zm00001eb021790
OG0006417	113.918	0.0870621	0.155404	0.523725	0.690142	2.05659	OG0006417	0.161062	0	Zm00001eb021820
OG0001488	107.412	-0.144524	0.18459	0.335909	0.522654	2.03105	OG0001488	0.281786	0	Zm00001eb021850
OG0016603	65.0483	-0.0585497	0.174276	0.682722	0.808729	1.81324	OG0016603	0.0921968	1	Zm00001eb021890
OG0010109	111.382	0.418764	0.199869	0.0115765	0.0527089	2.04682	OG0010109	1.27812	0	Zm00001eb021900
OG0003603	38.6573	-1.01995	0.879893	0.00574104	0.0323758	1.58723	OG0003603	1.48978	0	Zm00001eb021910
OG0010108	45.6415	0.00556726	0.190925	0.970932	0.986143	1.65936	OG0010108	0.00606018	0	Zm00001eb021940
OG0002582	41.3326	-1.34773	0.454527	0.000152519	0.00222473	1.61629	OG0002582	2.65272	0	Zm00001eb021970
OG0016598	183.745	0.947905	0.21919	1.75217e-06	7.36014e-05	2.26422	OG0016598	4.13311	0	Zm00001eb022000
OG0016596	56.7369	-0.17822	0.22396	0.280994	0.466203	1.75387	OG0016596	0.331425	1	Zm00001eb022050
OG0004119	271.382	0.31671	0.135553	0.0104584	0.0490581	2.43358	OG0004119	1.30929	0	Zm00001eb022080
OG0016592	119.927	0.246009	0.123111	0.0295986	0.101356	2.07892	OG0016592	0.994153	1	Zm00001eb022130
OG0006414	75.7075	-0.396937	0.266435	0.0363391	0.117155	1.87914	OG0006414	0.931238	0	Zm00001eb022180
OG0002580	167.919	-0.272732	0.168967	0.0581789	0.161434	2.2251	OG0002580	0.792004	3	Zm00001eb022230
OG0010106	37.9168	-0.662789	0.352737	0.00642469	0.0349426	1.57883	OG0010106	1.45664	0	Zm00001eb022240
OG0006412	43.1949	0.276893	0.222828	0.104829	0.244436	1.63543	OG0006412	0.611835	1	Zm00001eb022280
OG0010103	34.4383	-2.50051	0.737161	7.2267e-06	0.000220715	1.53704	OG0010103	3.65617	1	Zm00001eb022360
OG0010102	320.282	0.476819	0.110583	5.42294e-06	0.000176141	2.50553	OG0010102	3.75414	1	Zm00001eb022400
OG0010101	40.0529	-0.115528	0.276118	0.457349	0.635102	1.60263	OG0010101	0.197157	1	Zm00001eb022410
OG0006410	42.5725	0.281465	0.242897	0.11495	0.259585	1.62913	OG0006410	0.585721	0	Zm00001eb022440
OG0000819	116.801	-0.0355667	0.31034	0.692975	0.814956	2.06745	OG0000819	0.0888657	0	Zm00001eb022520
OG0001667.2	90.5632	-0.185675	0.23529	0.27991	0.465348	1.95695	OG0001667.2	0.332222	0	Zm00001eb022570
OG0010099	65.835	-0.427913	0.227497	0.0168698	0.0683962	1.81846	OG0010099	1.16497	1	Zm00001eb022630
OG0016580	72.4311	0.0943255	0.183437	0.532899	0.697673	1.85992	OG0016580	0.156348	0	Zm00001eb022650
OG0016579	27.7665	-0.0771566	0.231023	0.628806	0.771016	1.44352	OG0016579	0.112936	0	Zm00001eb022660
OG0016578	123.319	0.397247	0.175471	0.00870287	0.0432396	2.09103	OG0016578	1.36412	1	Zm00001eb022670
OG0006408	81.1436	0.252419	0.17253	0.0870768	0.21425	1.90925	OG0006408	0.669079	0	Zm00001eb022680
OG0016577	44.8566	-0.31796	0.377995	0.0957947	0.229229	1.65183	OG0016577	0.639731	1	Zm00001eb022710
OG0016575	703.967	0.0667018	0.257521	0.699145	0.818985	2.84755	OG0016575	0.086724	0	Zm00001eb022730
OG0010097	331.245	0.102734	0.105612	0.299774	0.485633	2.52015	OG0010097	0.313692	0	Zm00001eb022740
OG0016567	48.8884	-0.306321	0.270101	0.0965737	0.230669	1.68921	OG0016567	0.637011	0	Zm00001eb022820
OG0016568	148.862	-0.147882	0.13554	0.225555	0.404311	2.17278	OG0016568	0.393284	0	Zm00001eb022830
OG0016569	30.7485	0.662362	0.366454	0.00957077	0.0462835	1.48782	OG0016569	1.33457	0	Zm00001eb022870
OG0000956	108.514	0.0389167	0.314552	0.621165	0.766173	2.03548	OG0000956	0.115673	0	Zm00001eb022880
OG0004115	73.8599	0.339457	0.181077	0.0277274	0.0970832	1.86841	OG0004115	1.01286	0	Zm00001eb022910
OG0016566	59.8159	-0.118361	0.263897	0.463503	0.639801	1.77682	OG0016566	0.193955	0	Zm00001eb022920
OG0006406	178.263	0.472642	0.167921	0.00129379	0.0109013	2.25106	OG0006406	1.96252	0	Zm00001eb022930
OG0004114	104.844	-0.40519	0.27306	0.0400092	0.12483	2.02054	OG0004114	0.903683	1	Zm00001eb022950
OG0016563	496.289	-0.0323745	0.219987	0.815199	0.892852	2.69573	OG0016563	0.0492207	1	Zm00001eb022980
OG0006405	112.989	-0.43545	0.232898	0.0158354	0.0656259	2.05304	OG0006405	1.18292	0	Zm00001eb023010
OG0016560	376.956	-0.210096	0.315188	0.210398	0.385882	2.57629	OG0016560	0.413546	0	Zm00001eb023070
OG0016559	86.5666	0.0417128	0.139862	0.738678	0.846398	1.93735	OG0016559	0.0724254	0	Zm00001eb023080
OG0002578	49.3463	-0.675992	0.30545	0.00320327	0.0212326	1.69325	OG0002578	1.673	0	Zm00001eb023090
OG0016555	79.5565	0.161988	0.152362	0.226604	0.405445	1.90068	OG0016555	0.392068	1	Zm00001eb023110
OG0001665	58.0475	-0.0122034	0.177297	0.931079	0.961694	1.76378	OG0001665	0.0169631	0	Zm00001eb023120
OG0010088	117.848	-0.216587	0.171185	0.136334	0.29017	2.07132	OG0010088	0.537347	1	Zm00001eb023140
OG0006402	32.0869	0.0379673	0.230413	0.812936	0.89182	1.50633	OG0006402	0.0497226	0	Zm00001eb023240
OG0016544	54.4988	-0.0400981	0.19287	0.789591	0.879547	1.73639	OG0016544	0.0557408	0	Zm00001eb023280
OG0000120	45.7551	-0.0189796	0.264264	0.884099	0.934324	1.66044	OG0000120	0.0295024	0	Zm00001eb023310
OG0016547	59.2847	-0.0995005	0.252171	0.539846	0.703324	1.77294	OG0016547	0.152844	0	Zm00001eb023400
OG0016548	46.8778	-1.10984	0.534323	0.0018409	0.0140503	1.67097	OG0016548	1.85232	0	Zm00001eb023430
OG0006404	356.376	0.729767	0.147118	1.20229e-07	8.12342e-06	2.55191	OG0006404	5.09026	0	Zm00001eb023450
OG0000281	20.2992	-0.361964	0.57467	0.0287943	0.0996495	1.30748	OG0000281	1.00152	0	Zm00001eb023470
OG0016553	126.773	-0.917237	0.22136	3.87528e-06	0.000134732	2.10303	OG0016553	3.87053	1	Zm00001eb023520
OG0010086	24.4091	-0.545939	0.398188	0.0208509	0.0790963	1.38755	OG0010086	1.10184	0	Zm00001eb023530
OG0000164	55.837	-0.545799	0.288161	0.00838055	0.0422092	1.74692	OG0000164	1.37459	1	Zm00001eb023590
OG0000164.1	50.1797	-0.730702	0.286958	0.00108218	0.00969431	1.70053	OG0000164.1	2.01348	1	Zm00001eb023590
OG0000164.2	55.2212	-0.938427	0.239858	7.57476e-06	0.000226989	1.74211	OG0000164.2	3.64399	1	Zm00001eb023590
OG0010087	1545.05	-0.486306	0.270251	0.0150768	0.0632738	3.18894	OG0010087	1.19878	1	Zm00001eb023600
OG0010079	33.0826	0.219214	0.313521	0.187447	0.357427	1.5196	OG0010079	0.446813	1	Zm00001eb023620
OG0010076	289.359	0.0800674	0.118658	0.468709	0.643885	2.46144	OG0010076	0.191192	0	Zm00001eb023660
OG0016532	42.0951	-0.28032	0.261032	0.117878	0.263909	1.62423	OG0016532	0.578546	0	Zm00001eb023690
OG0006400	92.8694	0.293249	0.210816	0.0776875	0.198367	1.96787	OG0006400	0.702531	0	Zm00001eb023780
OG0016526	85.3787	0.0332993	0.169786	0.81699	0.894069	1.93135	OG0016526	0.048629	2	Zm00001eb023810
OG0016525	571.238	0.817491	0.26781	0.000244872	0.00317139	2.75682	OG0016525	2.49875	1	Zm00001eb023820
OG0016524	63.8603	0.139598	0.194441	0.371116	0.556869	1.80523	OG0016524	0.254247	0	Zm00001eb023830
OG0016523	31.4016	-0.310945	0.260795	0.0914154	0.221525	1.49695	OG0016523	0.654577	1	Zm00001eb023840
OG0016520	68.7888	-0.0183811	0.213859	0.899918	0.943869	1.83752	OG0016520	0.0250882	1	Zm00001eb023870
OG0016519	197.174	0.122494	0.183239	0.423306	0.60447	2.29485	OG0016519	0.218625	1	Zm00001eb023880
OG0016518	79.7004	0.470021	0.179869	0.00260083	0.0183146	1.90146	OG0016518	1.7372	0	Zm00001eb023890
OG0010074	132.017	0.283722	0.177823	0.060956	0.166851	2.12063	OG0010074	0.77767	0	Zm00001eb023910
OG0006398	42.7098	0.0598391	0.197918	0.699524	0.819181	1.63053	OG0006398	0.0866203	0	Zm00001eb023920
OG0010073	72.6672	0.182818	0.278988	0.272113	0.456244	1.86134	OG0010073	0.340803	1	Zm00001eb023950
OG0010072	52.88	-0.599162	0.328418	0.00914624	0.0447397	1.72329	OG0010072	1.34931	1	Zm00001eb023970
OG0004110	271.868	0.0509888	0.138426	0.688725	0.812561	2.43436	OG0004110	0.090144	0	Zm00001eb024130
OG0010069	43.3047	0.0938337	0.209757	0.561931	0.721375	1.63653	OG0010069	0.141839	0	Zm00001eb024190
OG0016509	157.538	0.335893	0.204713	0.0443911	0.134158	2.19739	OG0016509	0.872385	1	Zm00001eb024200
OG0006395	107.465	0.0846932	0.167499	0.556679	0.716929	2.03127	OG0006395	0.144524	0	Zm00001eb024210
OG0002574	309.752	0.673596	0.151668	1.60509e-06	6.92509e-05	2.49101	OG0002574	4.15957	0	Zm00001eb024230
OG0006393	76.5425	0.457685	0.185582	0.00428171	0.0261206	1.8839	OG0006393	1.58302	0	Zm00001eb024240
OG0010068	40.6656	0.283808	0.199859	0.0802224	0.202414	1.60923	OG0010068	0.693759	0	Zm00001eb024270
OG0010067	283.516	0.628324	0.182151	0.000111008	0.00174244	2.45258	OG0010067	2.75884	0	Zm00001eb024280
OG0016499	246.111	0.103668	0.146738	0.425346	0.606142	2.39113	OG0016499	0.217426	1	Zm00001eb024330
OG0016501	190.637	0.291838	0.142685	0.0245513	0.0888287	2.28021	OG0016501	1.05145	1	Zm00001eb024360
OG0010062	55.342	-0.91625	0.305838	0.000206866	0.00277445	1.74306	OG0010062	2.55682	0	Zm00001eb024380
OG0016502	180.945	0.0771096	0.235848	0.640046	0.779196	2.25755	OG0016502	0.108353	0	Zm00001eb024430
OG0004105	68.9285	-0.510169	0.242408	0.00726056	0.037984	1.8384	OG0004105	1.4204	1	Zm00001eb024460
OG0010066	72.3838	-0.274732	0.181748	0.0688537	0.181732	1.85964	OG0010066	0.740568	0	Zm00001eb024490
OG0016505	42.5729	0.0786953	0.185804	0.604854	0.7545	1.62913	OG0016505	0.12234	0	Zm00001eb024550
OG0002572	105.618	-0.148042	0.204973	0.350208	0.536971	2.02374	OG0002572	0.270049	0	Zm00001eb024570
OG0004103	53.6155	-1.8906	0.603075	4.53822e-05	0.000887501	1.72929	OG0004103	3.05183	1	Zm00001eb024680
OG0010057	72.7894	0.159946	0.288889	0.338913	0.525674	1.86207	OG0010057	0.279284	0	Zm00001eb024750
OG0006386	72.4452	-0.190597	0.200309	0.227617	0.406444	1.86001	OG0006386	0.390999	0	Zm00001eb024850
OG0001097	89.6746	-0.511306	0.238474	0.00607515	0.0334694	1.95267	OG0001097	1.47535	0	Zm00001eb024870
OG0016495	91.6392	0.137245	0.143568	0.28834	0.473753	1.96208	OG0016495	0.324448	1	Zm00001eb024890
OG0006385	145.021	-0.0372694	0.240939	0.817893	0.894394	2.16143	OG0006385	0.048471	0	Zm00001eb024910
OG0010055	72.7774	-0.23631	0.252415	0.175687	0.342767	1.862	OG0010055	0.465001	0	Zm00001eb024920
OG0016494	89.7309	-0.130496	0.178645	0.370584	0.556478	1.95294	OG0016494	0.254552	0	Zm00001eb024960
OG0001095	158.002	-0.109111	0.143385	0.394363	0.577948	2.19866	OG0001095	0.238111	0	Zm00001eb025020
OG0001094	1238.68	0.1628	0.116961	0.130869	0.282953	3.09296	OG0001094	0.548285	0	Zm00001eb025040
OG0004453	433.913	-0.193889	0.317802	0.219113	0.396284	2.6374	OG0004453	0.401993	0	Zm00001eb025060
OG0010052	507.237	0.101306	0.273986	0.652574	0.788085	2.70521	OG0010052	0.103427	0	Zm00001eb025100
OG0016489	85.1564	-0.038375	0.169795	0.789063	0.879233	1.93022	OG0016489	0.055896	1	Zm00001eb025170
OG0002569	37.6178	-0.0905816	0.259327	0.551631	0.712581	1.57539	OG0002569	0.147166	0	Zm00001eb025180
OG0016488	286.521	-0.204896	0.17087	0.159009	0.320569	2.45716	OG0016488	0.494079	1	Zm00001eb025190
OG0016486	142.432	0.117235	0.16832	0.414558	0.596317	2.15361	OG0016486	0.224522	0	Zm00001eb025210
OG0000583	34.3321	-0.136244	0.352851	0.0995597	0.235679	1.5357	OG0000583	0.627679	0	Zm00001eb025230
OG0016484	33.9054	0.690666	0.395845	0.00852135	0.0426335	1.53027	OG0016484	1.37025	0	Zm00001eb025290
OG0006382	290.422	0.0497932	0.17497	0.736769	0.84509	2.46303	OG0006382	0.0730972	0	Zm00001eb025300
OG0010049	89.9365	0.322145	0.181122	0.0352093	0.114492	1.95394	OG0010049	0.941224	1	Zm00001eb025310
OG0001659	53.044	0.219311	0.223666	0.199326	0.372151	1.72464	OG0001659	0.429281	0	Zm00001eb025340
OG0016483	56.5433	0.106238	0.17282	0.4604	0.637299	1.75238	OG0016483	0.195657	0	Zm00001eb025390
OG0001660	154.303	0.237017	0.160506	0.0892657	0.218273	2.18837	OG0001660	0.661001	1	Zm00001eb025400
OG0006383	219.643	0.322356	0.139169	0.0107016	0.0497209	2.34172	OG0006383	1.30346	1	Zm00001eb025420
OG0006383.1	107.79	0.0569943	0.175102	0.702548	0.821293	2.03258	OG0006383.1	0.0855018	1	Zm00001eb025420
OG0000081	112.826	-0.707426	0.209606	9.58627e-05	0.00154903	2.05241	OG0000081	2.80994	0	Zm00001eb025460
OG0010047	470.691	-0.200767	0.13013	0.0892311	0.218263	2.67274	OG0010047	0.661021	0	Zm00001eb025470
OG0010046	201.597	-0.744542	0.451242	0.00739086	0.038511	2.30448	OG0010046	1.41442	2	Zm00001eb025490
OG0016479	156.237	0.0691484	0.153868	0.607263	0.756451	2.19379	OG0016479	0.121219	0	Zm00001eb025500
OG0016477	94.4139	-0.294827	0.277427	0.116956	0.262583	1.97504	OG0016477	0.580734	0	Zm00001eb025540
OG0006380	224.272	0.440477	0.268163	0.0265794	0.0941452	2.35077	OG0006380	1.0262	2	Zm00001eb025550
OG0004099	511.662	0.0590318	0.125056	0.604689	0.754426	2.70898	OG0004099	0.122383	1	Zm00001eb025560
OG0016474	37.5921	0.203678	0.287437	0.230388	0.409743	1.5751	OG0016474	0.387488	0	Zm00001eb025650
OG0010041	35.6879	0.32049	0.278992	0.0928986	0.22402	1.55252	OG0010041	0.649713	0	Zm00001eb025670
OG0016472	21.3801	-0.0902485	0.282853	0.536183	0.700243	1.33001	OG0016472	0.154751	0	Zm00001eb025720
OG0008313	229.609	-0.529502	0.187652	0.000991911	0.00906131	2.36099	OG0008313	2.04281	0	Zm00001eb025800
OG0000364	43.4943	-0.15017	0.288107	0.379045	0.564071	1.63843	OG0000364	0.248666	0	Zm00001eb025810
OG0003399	73.1524	-0.394651	0.291438	0.0480063	0.141607	1.86423	OG0003399	0.848916	0	Zm00001eb025840
OG0010040	42.235	-2.05206	0.434851	5.89262e-08	4.56248e-06	1.62567	OG0010040	5.3408	0	Zm00001eb025850
OG0002567	27.7955	-0.263247	0.405672	0.0896589	0.219007	1.44397	OG0002567	0.659542	0	Zm00001eb025860
OG0001091	82.5339	-0.387598	0.278212	0.0493457	0.144427	1.91663	OG0001091	0.840351	1	Zm00001eb025880
OG0001091.1	80.4889	-0.320172	0.30582	0.103184	0.241829	1.90574	OG0001091.1	0.616492	1	Zm00001eb025880
OG0002566	27.5866	-0.742029	0.422535	0.00658158	0.0355619	1.4407	OG0002566	1.44902	0	Zm00001eb025890
OG0016463	46.9912	-1.21691	0.390417	8.95291e-05	0.00147066	1.67202	OG0016463	2.83249	0	Zm00001eb026010
OG0010031	240.319	-0.0169473	0.143637	0.884231	0.934389	2.38079	OG0010031	0.0294725	0	Zm00001eb026120
OG0000593	47.4762	0.191628	0.352091	0.270331	0.454185	1.67648	OG0000593	0.342767	1	Zm00001eb026170
OG0017453	1160.24	0.115819	0.106806	0.249984	0.432813	3.06455	OG0017453	0.3637	0	Zm00001eb026200
OG0016451	59.8519	0.0937668	0.19923	0.55317	0.713839	1.77708	OG0016451	0.1464	0	Zm00001eb026220
OG0000337.10	15.5183	-0.232072	0.386354	0.15049	0.309093	1.19084	OG0000337.10	0.509911	0	Zm00001eb026230
OG0003355	67.9812	-0.121344	0.277073	0.39743	0.580588	1.83239	OG0003355	0.236132	1	Zm00001eb026260
OG0016450	61.0022	-0.110865	0.192484	0.475251	0.649322	1.78535	OG0016450	0.18754	0	Zm00001eb026330
OG0001796	91.8914	-0.188486	0.384733	0.0435577	0.132684	1.96327	OG0001796	0.877182	0	Zm00001eb026340
OG0016449	38.2815	-0.18796	0.245794	0.275477	0.460266	1.58299	OG0016449	0.336991	0	Zm00001eb026400
OG0010030	216.045	-0.306876	0.143082	0.0156551	0.0650923	2.33454	OG0010030	1.18647	0	Zm00001eb026420
OG0006371	50.3682	-0.0601669	0.271033	0.664061	0.794853	1.70216	OG0006371	0.099713	0	Zm00001eb026430
OG0010028	21.4034	-0.0559007	0.265814	0.70733	0.824595	1.33048	OG0010028	0.0837596	1	Zm00001eb026440
OG0006370	55.1631	-0.366024	0.295671	0.0591998	0.1632	1.74165	OG0006370	0.787279	0	Zm00001eb026490
OG0010023	59.9241	-0.371909	0.254865	0.0452555	0.135899	1.7776	OG0010023	0.866783	0	Zm00001eb026630
OG0010023.1	60.3253	-0.417764	0.291658	0.038002	0.12059	1.7805	OG0010023.1	0.91869	0	Zm00001eb026630
OG0021471	333.458	0.303139	0.162337	0.0324419	0.108473	2.52304	OG0021471	0.964679	0	Zm00001eb026650
OG0010022	34.9852	-0.968261	0.445458	0.00192854	0.0145826	1.54388	OG0010022	1.83617	1	Zm00001eb026670
OG0010020	30.1811	-0.144556	0.29794	0.336538	0.523236	1.47973	OG0010020	0.281303	2	Zm00001eb026690
OG0016440	126.79	-0.417352	0.232661	0.0199806	0.0766682	2.10309	OG0016440	1.11538	0	Zm00001eb026700
OG0010019	899.234	0.201496	0.188971	0.192416	0.36361	2.95387	OG0010019	0.439365	1	Zm00001eb026710
OG0010018	480.579	0.320775	0.09825	0.000638276	0.00653982	2.68176	OG0010018	2.18443	0	Zm00001eb026810
OG0000584	55.7253	-0.148383	0.276159	0.366126	0.552565	1.74605	OG0000584	0.257617	0	Zm00001eb026820
OG0007149	68.9897	0.0865306	0.253448	0.599435	0.750354	1.83878	OG0007149	0.124734	1	Zm00001eb026860
OG0007149.1	72.0639	0.192195	0.275104	0.272141	0.456244	1.85772	OG0007149.1	0.340803	1	Zm00001eb026860
OG0001658	446.986	-0.323725	0.167787	0.0239103	0.0872368	2.65029	OG0001658	1.0593	0	Zm00001eb026880
OG0015681	38.0858	0.0532439	0.203155	0.737925	0.845739	1.58076	OG0015681	0.0727637	0	Zm00001eb026930
OG0016436	158.939	-0.0539401	0.137986	0.664035	0.794853	2.20123	OG0016436	0.099713	0	Zm00001eb026990
OG0006363	235.842	-0.839474	0.267065	0.000157515	0.00227215	2.37262	OG0006363	2.64356	0	Zm00001eb027100
OG0010038	328.14	-0.436629	0.183653	0.0056489	0.0320635	2.51606	OG0010038	1.49399	2	Zm00001eb027200
OG0005034	214.118	-0.0640537	0.134066	0.596306	0.747876	2.33065	OG0005034	0.126171	0	Zm00001eb027340
OG0000016	60.842	-0.169529	0.347061	0.178984	0.347253	1.7842	OG0000016	0.459354	0	Zm00001eb027400
OG0000016.17	60.926	0.0147882	0.264851	0.920669	0.955074	1.7848	OG0000016.17	0.0199629	0	Zm00001eb027410
OG0008560	38.7563	-0.0026228	0.27477	0.97918	0.99043	1.58834	OG0008560	0.00417604	1	Zm00001eb027550
OG0001972	856.714	-0.398817	0.128543	0.000776971	0.00753	2.93284	OG0001972	2.12321	0	Zm00001eb027590
OG0016423	101.763	-0.372348	0.249985	0.0374033	0.119484	2.00759	OG0016423	0.922691	1	Zm00001eb027760
OG0006578.3	38.373	0.553813	0.507651	0.0280608	0.0978212	1.58403	OG0006578.3	1.00957	0	Zm00001eb027780
OG0010012	458.19	0.0451047	0.10061	0.642908	0.781159	2.66105	OG0010012	0.107261	0	Zm00001eb027800
OG0016428	51.9235	-1.20534	0.371056	5.97637e-05	0.00107275	1.71536	OG0016428	2.9695	0	Zm00001eb027810
OG0001654	164.887	-0.319796	0.154556	0.0185239	0.0728944	2.21719	OG0001654	1.13731	0	Zm00001eb027820
OG0010014	91.8774	0.0397896	0.162085	0.776148	0.871554	1.96321	OG0010014	0.0597056	0	Zm00001eb027830
OG0004090	198.315	0.0344901	0.11323	0.751009	0.854658	2.29736	OG0004090	0.0682075	0	Zm00001eb027880
OG0011141	154.492	0.156329	0.169687	0.28056	0.466012	2.18891	OG0011141	0.331603	1	Zm00001eb027920
OG0013969	88.2082	0.144005	0.24482	0.413551	0.595167	1.94551	OG0013969	0.225361	1	Zm00001eb027940
OG0010009	538.034	-0.125601	0.21522	0.457854	0.635436	2.73081	OG0010009	0.196928	1	Zm00001eb027970
OG0001863	122.1	0.0295639	0.179943	0.837634	0.907064	2.08671	OG0001863	0.042362	0	Zm00001eb028000
OG0004089	29.8603	0.104547	0.238171	0.524319	0.69046	1.47509	OG0004089	0.160861	1	Zm00001eb028020
OG0010008	1468.61	0.670437	0.279073	0.00211659	0.0156198	3.16691	OG0010008	1.80633	0	Zm00001eb028030
OG0003356	177.571	-0.10609	0.174868	0.459199	0.636252	2.24937	OG0003356	0.196371	0	Zm00001eb028060
OG0001090	335.971	-0.415901	0.174721	0.00580822	0.0326519	2.5263	OG0001090	1.48609	0	Zm00001eb028110
OG0023085	38.1957	-0.120131	0.293776	0.423189	0.604364	1.58201	OG0023085	0.218702	1	Zm00001eb028160
OG0019431	86.7302	-0.154762	0.147844	0.240896	0.422193	1.93817	OG0019431	0.374488	1	Zm00001eb028170
OG0003352	110.909	0.100276	0.193746	0.524449	0.69046	2.04497	OG0003352	0.160861	1	Zm00001eb028190
OG0013160	310.824	-0.546855	0.151487	6.59251e-05	0.00115583	2.49252	OG0013160	2.93711	0	Zm00001eb028250
OG0005567	270.343	-0.213222	0.147674	0.0999335	0.23617	2.43191	OG0005567	0.626775	0	Zm00001eb028280
OG0023610	258.987	-0.0565503	0.131638	0.635175	0.775309	2.41328	OG0023610	0.110525	0	Zm00001eb028290
OG0001420	269.724	-0.613022	0.191098	0.000230355	0.00301885	2.43092	OG0001420	2.52016	0	Zm00001eb028310
OG0023704	233.06	-0.55634	0.155072	6.16717e-05	0.00109601	2.36747	OG0023704	2.96018	0	Zm00001eb028370
OG0013399	67.136	-0.0468634	0.205707	0.766353	0.86461	1.82696	OG0013399	0.0631799	0	Zm00001eb028380
OG0003450	48.7597	-0.3299	0.328214	0.0806758	0.203129	1.68806	OG0003450	0.692228	2	Zm00001eb028400
OG0023706	458.003	0.248791	0.172982	0.0915923	0.221766	2.66087	OG0023706	0.654105	0	Zm00001eb028430
OG0011204	143.251	0.123549	0.210909	0.448375	0.626832	2.1561	OG0011204	0.202849	1	Zm00001eb028440
OG0011204.1	174.361	0.268007	0.182534	0.0795453	0.201309	2.24145	OG0011204.1	0.696138	1	Zm00001eb028440
OG0005358	134.793	0.159985	0.121509	0.149332	0.307464	2.12967	OG0005358	0.512205	0	Zm00001eb028460
OG0008396	25.9086	-0.149044	0.277181	0.360481	0.547507	1.41344	OG0008396	0.261611	0	Zm00001eb028490
OG0023707	117.411	0.0527492	0.144252	0.68538	0.810616	2.06971	OG0023707	0.0911851	0	Zm00001eb028500
OG0023712	44.9779	-0.0998332	0.204669	0.527566	0.693011	1.653	OG0023712	0.15926	1	Zm00001eb028560
OG0023713	63.0956	-0.196303	0.221753	0.236763	0.417505	1.8	OG0023713	0.379339	1	Zm00001eb028570
OG0000424	15.3892	0.00508968	0.304615	0.988564	0.994186	1.18722	OG0000424	0.00253243	1	Zm00001eb028620
OG0023717	137.286	0.222024	0.178671	0.141339	0.296505	2.13763	OG0023717	0.527967	0	Zm00001eb028670
OG0013476	44.6162	0.0145371	0.253037	0.963177	0.981751	1.64949	OG0013476	0.0079986	0	Zm00001eb028680
OG0003451	496.613	0.286046	0.136567	0.0213077	0.0801511	2.69602	OG0003451	1.09609	0	Zm00001eb028710
OG0023720	117.325	0.161488	0.149134	0.217449	0.394221	2.06939	OG0023720	0.40426	0	Zm00001eb028740
OG0003452	476.204	0.207842	0.115134	0.0532168	0.151939	2.67779	OG0003452	0.818331	0	Zm00001eb028750
OG0023722	165.636	-0.421893	0.176501	0.00531845	0.030706	2.21915	OG0023722	1.51278	0	Zm00001eb028780
OG0005360	36.6353	-0.0827595	0.234098	0.605574	0.754942	1.5639	OG0005360	0.122086	0	Zm00001eb028820
OG0008356	40.7892	-0.0709473	0.243843	0.656704	0.790771	1.61055	OG0008356	0.101949	1	Zm00001eb028860
OG0008356.1	41.4659	0.026224	0.224346	0.874393	0.928244	1.61769	OG0008356.1	0.0323378	1	Zm00001eb028860
OG0004313	252.828	0.146659	0.20374	0.348617	0.535563	2.40282	OG0004313	0.271189	1	Zm00001eb028980
OG0004313.3	297.942	-0.0278915	0.184071	0.854655	0.916461	2.47413	OG0004313.3	0.0378862	1	Zm00001eb028980
OG0013479	558.33	0.52433	0.178404	0.000801018	0.00769933	2.74689	OG0013479	2.11355	1	Zm00001eb029010
OG0013481	2056.88	0.933177	0.160256	8.11919e-10	1.38451e-07	3.31321	OG0013481	6.8587	1	Zm00001eb029200
OG0008400	296.958	-0.0289664	0.103687	0.767336	0.865061	2.47269	OG0008400	0.0629533	0	Zm00001eb029250
OG0013482	45.1797	-1.64988	0.452708	8.25603e-06	0.000239391	1.65494	OG0013482	3.62089	1	Zm00001eb029300
OG0008401	141.322	0.00666544	0.120578	0.952822	0.9755	2.15021	OG0008401	0.0107727	0	Zm00001eb029330
OG0008402	85.1535	-0.305575	0.189329	0.049635	0.144919	1.9302	OG0008402	0.838875	0	Zm00001eb029380
OG0008403	39.3217	-0.102076	0.267249	0.520076	0.687285	1.59463	OG0008403	0.162863	0	Zm00001eb029400
OG0000598	27.1161	0.290529	0.345836	0.121407	0.269015	1.43323	OG0000598	0.570224	0	Zm00001eb029460
OG0023736	40.9369	-0.110949	0.278361	0.486028	0.65827	1.61212	OG0023736	0.181596	1	Zm00001eb029470
OG0003456	68.9943	-0.366639	0.233424	0.0391759	0.123042	1.83881	OG0003456	0.909947	0	Zm00001eb029510
OG0013486	160.513	-0.079611	0.218978	0.621696	0.766564	2.20551	OG0013486	0.115452	1	Zm00001eb029530
OG0013488	67.0162	0.245045	0.167603	0.0916208	0.221798	1.82618	OG0013488	0.654043	1	Zm00001eb029550
OG0000485	663.814	-0.194453	0.138784	0.116242	0.261383	2.82205	OG0000485	0.582722	0	Zm00001eb029580
OG0000968	146.202	-0.0362437	0.180979	0.796131	0.88335	2.16495	OG0000968	0.0538673	0	Zm00001eb029640
OG0013489	24.0084	0.196892	0.276053	0.261168	0.445241	1.38036	OG0013489	0.351405	0	Zm00001eb029680
OG0023739	90.3108	0.236843	0.201038	0.142708	0.298536	1.95574	OG0023739	0.525003	1	Zm00001eb029730
OG0000481.32	54.3681	-0.803752	0.245177	0.00010407	0.00165084	1.73534	OG0000481.32	2.7823	0	Zm00001eb029740
OG0000481.34	54.0095	-1.06984	0.297197	2.66869e-05	0.00060112	1.73247	OG0000481.34	3.22104	0	Zm00001eb029740
OG0000481.36	54.4907	-1.06108	0.371698	0.000313818	0.00383216	1.73632	OG0000481.36	2.41656	0	Zm00001eb029740
OG0000481.38	55.3931	-0.972885	0.254177	1.20587e-05	0.000330897	1.74346	OG0000481.38	3.48031	0	Zm00001eb029740
OG0000816	62.4863	-0.578507	0.646062	0.0234734	0.0859843	1.79578	OG0000816	1.06558	0	Zm00001eb029860
OG0000816.1	102.453	-0.523086	0.649673	0.0275743	0.0967835	2.01052	OG0000816.1	1.0142	0	Zm00001eb029860
OG0010555	79.5892	0.0944542	0.273015	0.538054	0.701984	1.90085	OG0010555	0.153673	0	Zm00001eb029940
OG0023741	124.627	0.0034418	0.158486	0.979464	0.99043	2.09561	OG0023741	0.00417604	1	Zm00001eb029960
OG0008406	48.1641	-0.568464	0.341187	0.0103985	0.0488674	1.68272	OG0008406	1.31098	0	Zm00001eb029990
OG0002186	53.7761	-0.821014	0.331434	0.0011712	0.0101675	1.73059	OG0002186	1.99279	2	Zm00001eb030030
OG0002186.1	49.3616	-1.01884	0.384606	0.000548051	0.0058185	1.69339	OG0002186.1	2.23519	2	Zm00001eb030030
OG0002186.2	49.082	-0.907082	0.346718	0.000693364	0.00695988	1.69092	OG0002186.2	2.1574	2	Zm00001eb030030
OG0002186.3	60.5598	-0.805712	0.31952	0.00104134	0.00940492	1.78218	OG0002186.3	2.02665	2	Zm00001eb030030
OG0023742	107.792	-0.0614447	0.16942	0.678598	0.806134	2.03259	OG0023742	0.0935926	0	Zm00001eb030050
OG0005364	35.4727	-0.159143	0.252159	0.333868	0.520596	1.54989	OG0005364	0.283499	0	Zm00001eb030090
OG0023744	40.6357	0.262498	0.268625	0.147083	0.304542	1.60891	OG0023744	0.516353	0	Zm00001eb030110
OG0008407.1	47.0323	-0.030459	0.243858	0.845175	0.911049	1.6724	OG0008407.1	0.0404582	1	Zm00001eb030170
OG0023745	71.6352	0.594764	0.252291	0.00307224	0.0206411	1.85513	OG0023745	1.68527	0	Zm00001eb030190
OG0023746	68.9055	0.0933795	0.187803	0.540197	0.703434	1.83825	OG0023746	0.152776	1	Zm00001eb030210
OG0013494	201.076	0.430473	0.167146	0.00351177	0.0226588	2.30336	OG0013494	1.64476	0	Zm00001eb030220
OG0023748	53.7101	-0.0647812	0.176135	0.659657	0.792161	1.73006	OG0023748	0.101187	0	Zm00001eb030250
OG0000677	113.372	0.0997252	0.173835	0.490578	0.661991	2.05451	OG0000677	0.179148	0	Zm00001eb030300
OG0023749	201.648	-0.764129	0.211533	4.14464e-05	0.000827891	2.30459	OG0023749	3.08203	1	Zm00001eb030340
OG0023752	525.917	-0.0820644	0.113719	0.442425	0.621547	2.72092	OG0023752	0.206526	0	Zm00001eb030390
OG0023753	227.674	-0.0204756	0.170999	0.888931	0.936854	2.35731	OG0023753	0.0283279	1	Zm00001eb030400
OG0013495	55.2712	-0.414238	0.226725	0.019118	0.0743947	1.7425	OG0013495	1.12846	0	Zm00001eb030410
OG0023754	287.011	0.404041	0.155311	0.00342836	0.0223014	2.4579	OG0023754	1.65167	0	Zm00001eb030420
OG0013497	105.423	-0.029498	0.160988	0.834149	0.905036	2.02294	OG0013497	0.0433342	1	Zm00001eb030470
OG0023759	145.177	-0.0479646	0.130751	0.687035	0.811529	2.1619	OG0023759	0.090696	0	Zm00001eb030570
OG0013499	179.412	0.271313	0.159603	0.0519481	0.149089	2.25385	OG0013499	0.826553	0	Zm00001eb030640
OG0005368	1315.13	0.160756	0.129305	0.172118	0.337664	3.11897	OG0005368	0.471515	0	Zm00001eb030660
OG0005369	270.521	0.485273	0.137824	0.000129746	0.00195836	2.4322	OG0005369	2.70811	0	Zm00001eb030680
OG0008413	94.6945	0.176412	0.188561	0.253968	0.437192	1.97632	OG0008413	0.359328	0	Zm00001eb030710
OG0023763	134.042	0.268525	0.156545	0.0467946	0.139004	2.12724	OG0023763	0.856974	0	Zm00001eb030710
OG0001427	121.893	0.00458822	0.16997	0.976886	0.989388	2.08598	OG0001427	0.00463321	1	Zm00001eb030730
OG0003460	15.6066	-0.149458	0.316987	0.359982	0.546863	1.19331	OG0003460	0.262121	0	Zm00001eb030800
OG0002166	36.7526	-0.111083	0.28566	0.433237	0.613574	1.56529	OG0002166	0.212133	0	Zm00001eb030820
OG0003460.3	17.659	-0.425973	0.57692	0.0436959	0.133	1.24697	OG0003460.3	0.876147	0	Zm00001eb030840
OG0005370	130.998	-0.313334	0.187009	0.0407273	0.126299	2.11727	OG0005370	0.898598	0	Zm00001eb030870
OG0023767	52.8141	0.0222189	0.169271	0.875469	0.928698	1.72275	OG0023767	0.0321253	0	Zm00001eb030880
OG0013501	214.411	-0.112526	0.141679	0.366431	0.552733	2.33125	OG0013501	0.257485	0	Zm00001eb030890
OG0013502	26.5653	-0.364561	0.355841	0.0768186	0.196667	1.42432	OG0013502	0.706269	0	Zm00001eb030930
OG0013503	262.195	0.0309743	0.121137	0.783996	0.876382	2.41862	OG0013503	0.0573065	0	Zm00001eb030950
OG0008415	43.3633	-0.107792	0.250505	0.499773	0.670609	1.63712	OG0008415	0.173531	0	Zm00001eb030970
OG0002192	179.649	0.421813	0.143845	0.00125101	0.0106664	2.25443	OG0002192	1.97198	0	Zm00001eb030980
OG0002231	78.2729	0.13896	0.270383	0.48536	0.657646	1.89361	OG0002231	0.182008	0	Zm00001eb031060
OG0002231.3	78.427	-0.164472	0.326383	0.208989	0.383987	1.89447	OG0002231.3	0.415683	0	Zm00001eb031070
OG0023770	45.8389	-0.257478	0.239933	0.138108	0.292315	1.66123	OG0023770	0.534149	0	Zm00001eb031130
OG0001375	31.0892	0.223623	0.265149	0.207899	0.382916	1.49261	OG0001375	0.416896	0	Zm00001eb031150
OG0008419	46.3614	-0.485371	0.346258	0.0247676	0.0893404	1.66616	OG0008419	1.04895	1	Zm00001eb031170
OG0008420	39.4912	-1.16756	0.479776	0.000648135	0.00659367	1.5965	OG0008420	2.18087	1	Zm00001eb031210
OG0002193	251.134	0.134045	0.118465	0.208217	0.383257	2.39991	OG0002193	0.41651	1	Zm00001eb031220
OG0023772	28.5322	-0.0118743	0.295188	0.520496	0.687658	1.45533	OG0023772	0.162628	0	Zm00001eb031240
OG0023776	77.1141	0.00541346	0.170008	0.968341	0.984423	1.88713	OG0023776	0.00681838	2	Zm00001eb031280
OG0001428	105.428	-0.58568	0.235851	0.00223556	0.01634	2.02295	OG0001428	1.78675	0	Zm00001eb031290
OG0003464	80.7788	-0.104924	0.176263	0.473997	0.64829	1.9073	OG0003464	0.188231	0	Zm00001eb031300
OG0000278	251.627	-0.468077	0.186326	0.00323101	0.0213483	2.40076	OG0000278	1.67064	0	Zm00001eb031310
OG0013513	228.281	-0.152997	0.181756	0.308729	0.494546	2.35847	OG0013513	0.305793	0	Zm00001eb031330
OG0008421	166.832	0.23783	0.142222	0.0678441	0.179829	2.22228	OG0008421	0.745139	0	Zm00001eb031340
OG0005372	188.3	0.221973	0.129397	0.0612466	0.167359	2.27485	OG0005372	0.776351	0	Zm00001eb031400
OG0001429	78.561	0.0656744	0.160111	0.63959	0.778775	1.89521	OG0001429	0.108588	0	Zm00001eb031430
OG0023783	81.0609	-0.180544	0.150056	0.172715	0.338575	1.90881	OG0023783	0.470345	0	Zm00001eb031510
OG0023785	113.833	0.243782	0.155078	0.0729599	0.189017	2.05627	OG0023785	0.723498	1	Zm00001eb031520
OG0001430	323.309	0.576449	0.151148	2.88634e-05	0.00063411	2.50962	OG0001430	3.19784	1	Zm00001eb031590
OG0008423	78.9785	-0.0416851	0.212496	0.796944	0.883889	1.89751	OG0008423	0.0536023	0	Zm00001eb031610
OG0002195	125.359	-0.214396	0.149212	0.104526	0.243968	2.09815	OG0002195	0.612667	0	Zm00001eb031640
OG0023789	167.073	-0.342204	0.145156	0.00775228	0.0398677	2.22291	OG0023789	1.39938	0	Zm00001eb031650
OG0008424	60.289	0.158014	0.204715	0.322494	0.508745	1.78024	OG0008424	0.2935	1	Zm00001eb031690
OG0005375	88.9175	0.0613473	0.215105	0.704922	0.82267	1.94899	OG0005375	0.0847744	0	Zm00001eb031700
OG0013522	56.0284	0.486954	0.280376	0.0184013	0.0726515	1.74841	OG0013522	1.13876	2	Zm00001eb031790
OG0023800	66.8542	-0.0469869	0.164183	0.737065	0.845251	1.82513	OG0023800	0.0730142	0	Zm00001eb031800
OG0003468	63.5231	0.316764	0.209064	0.0601912	0.165295	1.80293	OG0003468	0.78174	0	Zm00001eb031810
OG0008428	47.5057	-0.608753	0.322422	0.00648345	0.0351776	1.67675	OG0008428	1.45373	0	Zm00001eb031820
OG0023805	186.559	-0.0741158	0.278476	0.601828	0.752364	2.27082	OG0023805	0.123572	0	Zm00001eb031840
OG0023806	998.637	-0.0525243	0.151114	0.693229	0.815104	2.99941	OG0023806	0.088787	0	Zm00001eb031850
OG0023807	21.9701	0.00212495	0.292526	0.987913	0.993806	1.34183	OG0023807	0.00269847	0	Zm00001eb031880
OG0023808	237.061	0.262265	0.154777	0.0555973	0.156537	2.37486	OG0023808	0.805383	1	Zm00001eb031900
OG0003469	96.2201	-0.0143104	0.159755	0.918077	0.953343	1.98327	OG0003469	0.0207507	0	Zm00001eb031930
OG0023810	37.8762	1.04204	0.597966	0.00205793	0.0153132	1.57837	OG0023810	1.81493	0	Zm00001eb031940
OG0023811	347.962	0.26916	0.110228	0.00958671	0.0463293	2.54153	OG0023811	1.33414	0	Zm00001eb031970
OG0023813	179.355	0.188102	0.145115	0.147776	0.305446	2.25371	OG0023813	0.515066	0	Zm00001eb031980
OG0003471	81.8194	-0.189072	0.183006	0.197486	0.369922	1.91286	OG0003471	0.43189	0	Zm00001eb032000
OG0023814	35.0158	-0.376616	0.523031	0.0441806	0.133798	1.54426	OG0023814	0.87355	0	Zm00001eb032020
OG0000969	51.3672	-0.848934	0.206777	5.91814e-06	0.000187547	1.71069	OG0000969	3.72689	0	Zm00001eb032030
OG0008431	191.687	0.122488	0.141833	0.336812	0.523334	2.28259	OG0008431	0.281221	1	Zm00001eb032060
OG0008752	65.6909	0.0313769	0.167727	0.83146	0.903398	1.8175	OG0008752	0.0441211	0	Zm00001eb032160
OG0002196	77.8173	-0.00150034	0.199357	0.986934	0.99375	1.89108	OG0002196	0.00272279	1	Zm00001eb032200
OG0023818	36.1252	-1.38495	0.660611	0.000948442	0.00875918	1.55781	OG0023818	2.05754	0	Zm00001eb032220
OG0023819	963.356	0.440148	0.149909	0.00104279	0.00941205	2.98379	OG0023819	2.02632	0	Zm00001eb032230
OG0005379	3997.41	0.277213	0.20333	0.0909755	0.220998	3.60178	OG0005379	0.655612	3	Zm00001eb032290
OG0023820	22.9672	-1.28357	0.506755	0.000375713	0.00442169	1.36111	OG0023820	2.35441	2	Zm00001eb032310
OG0023822	395.542	0.399465	0.201805	0.0168919	0.0684204	2.59719	OG0023822	1.16481	0	Zm00001eb032340
OG0003474	1947.95	0.399234	0.251709	0.033042	0.109787	3.28958	OG0003474	0.959448	1	Zm00001eb032380
OG0003476	31.5729	-0.45137	0.316165	0.0319697	0.10736	1.49931	OG0003476	0.969158	0	Zm00001eb032500
OG0008433	117.219	0.117737	0.180754	0.435639	0.616183	2.069	OG0008433	0.21029	0	Zm00001eb032640
OG0000153	17.6223	-0.189348	0.324996	0.230094	0.409395	1.24606	OG0000153	0.387857	0	Zm00001eb032660
OG0008436	68.8563	-0.777825	0.394088	0.0041548	0.0255889	1.83794	OG0008436	1.59195	0	Zm00001eb032670
OG0008436.2	55.0074	-0.111511	0.2752	0.481693	0.654379	1.74042	OG0008436.2	0.18417	0	Zm00001eb032680
OG0003477	1222.65	0.382052	0.137918	0.00215658	0.0158659	3.0873	OG0003477	1.79954	1	Zm00001eb032690
OG0008435	55.8792	-0.25878	0.374997	0.130785	0.2829	1.74725	OG0008435	0.548368	0	Zm00001eb032730
OG0005383	142.374	-0.0466783	0.153378	0.725924	0.837613	2.15343	OG0005383	0.0769564	0	Zm00001eb032750
OG0023828	71.6207	0.21141	0.214261	0.206592	0.381245	1.85504	OG0023828	0.418796	0	Zm00001eb032760
OG0005384	424.222	0.240273	0.164784	0.0930233	0.224163	2.62759	OG0005384	0.649435	1	Zm00001eb032780
OG0023839	185.55	0.455062	0.167195	0.00208074	0.0154159	2.26846	OG0023839	1.81203	0	Zm00001eb032800
OG0023831	36.9524	-1.49694	0.459949	4.1762e-05	0.000830679	1.56764	OG0023831	3.08057	1	Zm00001eb032940
OG0023841	24.609	0.40731	0.418793	0.0569891	0.159032	1.39109	OG0023841	0.798515	0	Zm00001eb032970
OG0008617	1121.73	0.180364	0.178335	0.237867	0.418988	3.04989	OG0008617	0.377799	0	Zm00001eb033030
OG0002197	51.3515	-0.19697	0.182067	0.18834	0.358699	1.71055	OG0002197	0.44527	0	Zm00001eb033040
OG0023843	147.073	0.152604	0.208444	0.350026	0.536936	2.16753	OG0023843	0.270078	0	Zm00001eb033060
OG0002198	127.253	0.133396	0.166348	0.34877	0.53574	2.10467	OG0002198	0.271046	1	Zm00001eb033110
OG0023848	116.72	-0.132913	0.192997	0.39267	0.57641	2.06714	OG0023848	0.239268	0	Zm00001eb033130
OG0003478	117.323	-0.327104	0.194839	0.0398904	0.124567	2.06938	OG0003478	0.904596	1	Zm00001eb033150
OG0023852	80.6816	-0.0744959	0.167177	0.591562	0.743447	1.90677	OG0023852	0.12875	1	Zm00001eb033190
OG0023854	141.525	-0.727807	0.218496	0.000111526	0.00174541	2.15083	OG0023854	2.7581	0	Zm00001eb033220
OG0008442	739.817	-0.139308	0.139831	0.256693	0.440343	2.86912	OG0008442	0.356209	0	Zm00001eb033240
OG0011700	50.4194	-1.57676	0.57439	0.000362833	0.00429523	1.7026	OG0011700	2.36701	0	Zm00001eb033310
OG0013347	81.0089	-0.301345	0.218375	0.0727141	0.188825	1.90853	OG0013347	0.723942	1	Zm00001eb033390
OG0001414	307.582	0.014814	0.109175	0.891162	0.938131	2.48796	OG0001414	0.0277366	0	Zm00001eb033410
OG0023420	160.931	-0.830108	0.243686	5.6767e-05	0.00102928	2.20664	OG0023420	2.98747	1	Zm00001eb033440
OG0023421	15.0159	-0.167465	0.316935	0.264376	0.449166	1.17655	OG0023421	0.347594	0	Zm00001eb033460
OG0013349	108.47	0.557925	0.240838	0.00452068	0.0271848	2.03531	OG0013349	1.56567	0	Zm00001eb033480
OG0008310	45.6847	-0.830996	0.303308	0.000548379	0.0058185	1.65977	OG0008310	2.23519	0	Zm00001eb033550
OG0023418	42.5668	0.195533	0.259988	0.254726	0.437808	1.62907	OG0023418	0.358717	0	Zm00001eb033580
OG0000671	181.206	-0.0939759	0.141158	0.448303	0.626793	2.25817	OG0000671	0.202876	0	Zm00001eb033590
OG0000671.2	182.596	-0.112809	0.138022	0.356574	0.543384	2.26149	OG0000671.2	0.264894	0	Zm00001eb033590
OG0000075	65.0841	-0.0795549	0.181616	0.591818	0.743614	1.81348	OG0000075	0.128652	0	Zm00001eb033600
OG0023415	54.1904	0.0940142	0.201751	0.55044	0.711534	1.73392	OG0023415	0.147805	1	Zm00001eb033640
OG0023411	100.272	-0.581685	0.29438	0.0071147	0.0374571	2.00118	OG0023411	1.42647	1	Zm00001eb033650
OG0023409	87.4109	0.499364	0.225871	0.0068187	0.036336	1.94157	OG0023409	1.43966	0	Zm00001eb033670
OG0005292	44.9016	-0.339133	0.2627	0.0694704	0.182602	1.65226	OG0005292	0.738494	1	Zm00001eb033690
OG0023405	33.6815	-1.26915	0.518077	0.000516725	0.00558188	1.52739	OG0023405	2.25322	0	Zm00001eb033760
OG0013339	473.742	-0.145607	0.126675	0.206069	0.380622	2.67554	OG0013339	0.419506	1	Zm00001eb033780
OG0013338	49.9986	1.0224	0.487674	0.00141979	0.0115617	1.69896	OG0013338	1.93698	1	Zm00001eb033790
OG0003397	44.9101	0.242647	0.241079	0.166201	0.330371	1.65234	OG0003397	0.480998	0	Zm00001eb033820
OG0005291	226.297	-0.28544	0.279348	0.12342	0.271646	2.35468	OG0005291	0.565996	0	Zm00001eb033870
OG0005291.2	23.7369	-0.00945329	0.274496	0.964068	0.981949	1.37542	OG0005291.2	0.00791102	0	Zm00001eb033880
OG0013334	64.7243	0.351541	0.197942	0.0316545	0.106575	1.81107	OG0013334	0.972344	0	Zm00001eb033900
OG0023402	35.0201	0.173071	0.249551	0.310571	0.496165	1.54432	OG0023402	0.304374	0	Zm00001eb033910
OG0004908	45.4886	-1.53879	0.486559	4.58668e-05	0.0008917	1.6579	OG0004908	3.04978	0	Zm00001eb033930
OG0004908.1	31.6404	-1.84923	0.586837	5.28656e-05	0.00097962	1.50024	OG0004908.1	3.00894	0	Zm00001eb033930
OG0002169	154.863	-0.140916	0.184605	0.349818	0.536776	2.18995	OG0002169	0.270207	0	Zm00001eb033950
OG0000218	74.4363	-1.30199	0.297727	5.34379e-07	2.84552e-05	1.87179	OG0000218	4.54584	1	Zm00001eb033960
OG0013333	98.449	0.0455323	0.157003	0.738627	0.846398	1.99321	OG0013333	0.0724254	0	Zm00001eb034000
OG0023399	140.477	-0.0228318	0.123944	0.844826	0.91083	2.1476	OG0023399	0.0405629	0	Zm00001eb034010
OG0023397	32.9735	1.22411	0.47902	0.000518942	0.00558897	1.51816	OG0023397	2.25267	0	Zm00001eb034050
OG0003394	65.9984	0.034523	0.185751	0.822706	0.897247	1.81953	OG0003394	0.047088	0	Zm00001eb034060
OG0008300	229.471	0.0737977	0.107283	0.463247	0.639524	2.36073	OG0008300	0.194143	0	Zm00001eb034080
OG0013328	34.6955	-0.26488	0.246387	0.134614	0.288268	1.54027	OG0013328	0.540203	0	Zm00001eb034090
OG0005290	112.778	-0.0981143	0.203471	0.532241	0.697273	2.05223	OG0005290	0.156597	0	Zm00001eb034100
OG0012620	16.6492	0.0691139	0.304621	0.749486	0.853525	1.22139	OG0012620	0.068784	0	Zm00001eb034110
OG0013327	452.697	0.539734	0.185566	0.00088991	0.00834778	2.65581	OG0013327	2.07843	0	Zm00001eb034180
OG0023392	42.3131	-0.392565	0.391617	0.0633357	0.171465	1.62647	OG0023392	0.765825	1	Zm00001eb034200
OG0000337.50	15.5029	-0.192943	0.355228	0.203461	0.377461	1.19041	OG0000337.50	0.423128	0	Zm00001eb034230
OG0012614	314.97	0.0280298	0.285228	0.817972	0.894394	2.49827	OG0012614	0.048471	1	Zm00001eb034240
OG0002168	18.5247	0.0360337	0.287015	0.778094	0.872849	1.26775	OG0002168	0.0590608	1	Zm00001eb034260
OG0000217	134.404	-0.283055	0.383888	0.104064	0.243353	2.12841	OG0000217	0.613763	1	Zm00001eb034290
OG0002168.2	16.8015	-0.0406508	0.280209	0.733729	0.842885	1.22535	OG0002168.2	0.0742315	2	Zm00001eb034320
OG0007255	16.1593	0.00783675	0.287811	0.992236	0.996117	1.20842	OG0007255	0.00168946	0	Zm00001eb034500
OG0008295	40.0952	-0.318162	0.231215	0.0676619	0.179446	1.60309	OG0008295	0.746065	0	Zm00001eb034690
OG0013325	48.0038	-0.097351	0.207305	0.534729	0.69903	1.68128	OG0013325	0.155504	0	Zm00001eb034710
OG0023388	130.405	0.114236	0.142235	0.369734	0.555726	2.11529	OG0023388	0.255139	0	Zm00001eb034750
OG0023387	150.532	0.034782	0.142226	0.785117	0.876951	2.17763	OG0023387	0.0570247	1	Zm00001eb034760
OG0023386	18.6896	0.0160723	0.275801	0.911387	0.950193	1.2716	OG0023386	0.022188	0	Zm00001eb034780
OG0013323	88.2614	-0.380376	0.225349	0.0298041	0.101779	1.94577	OG0013323	0.992341	1	Zm00001eb034800
OG0023385	131.845	-1.21289	0.684685	0.00250351	0.0178055	2.12006	OG0023385	1.74945	0	Zm00001eb034810
OG0008294	37.2486	-0.456058	0.275738	0.0234768	0.0859843	1.57111	OG0008294	1.06558	1	Zm00001eb034820
OG0023384	38.9827	0.579573	0.28588	0.00757573	0.0392743	1.59087	OG0023384	1.40589	0	Zm00001eb034830
OG0003391	106.735	-0.261306	0.181554	0.0847415	0.210261	2.02831	OG0003391	0.677241	1	Zm00001eb034840
OG0013322	41.3533	0.035374	0.19793	0.824852	0.898561	1.61651	OG0013322	0.0464525	0	Zm00001eb034850
OG0023382	81.6717	-0.594566	0.340561	0.00879563	0.0435796	1.91207	OG0023382	1.36072	1	Zm00001eb034900
OG0000361	236.978	-0.219233	0.167981	0.129261	0.280705	2.37471	OG0000361	0.55175	0	Zm00001eb034940
OG0003965	22.4681	0.114451	0.300262	0.601131	0.751754	1.35157	OG0003965	0.123924	2	Zm00001eb034960
OG0000958	45.4692	0.193466	0.222489	0.244046	0.425526	1.65772	OG0000958	0.371074	1	Zm00001eb034980
OG0005286	595.172	0.5136	0.15137	0.000188982	0.00260037	2.77464	OG0005286	2.58496	0	Zm00001eb034990
OG0023380	167.23	-1.27188	0.36134	1.9022e-05	0.000469778	2.22331	OG0023380	3.32811	1	Zm00001eb035010
OG0005284	59.0116	0.0680839	0.173839	0.642412	0.78075	1.77094	OG0005284	0.107488	0	Zm00001eb035040
OG0013320	58.8284	-0.863714	0.324991	0.000625213	0.00643898	1.76959	OG0013320	2.19118	0	Zm00001eb035050
OG0000934	160.879	0.103507	0.151554	0.440213	0.620057	2.2065	OG0000934	0.207568	0	Zm00001eb035080
OG0008290	131.844	0.0968592	0.132297	0.420611	0.601761	2.12006	OG0008290	0.220576	0	Zm00001eb035230
OG0013318	68.34	0.0923746	0.189492	0.543151	0.705806	1.83467	OG0013318	0.151315	0	Zm00001eb035260
OG0023373	96.426	-0.0769991	0.159946	0.577944	0.733516	1.98419	OG0023373	0.13459	0	Zm00001eb035310
OG0000153.9	17.6687	-0.18328	0.31977	0.247749	0.429944	1.2472	OG0000153.9	0.366588	0	Zm00001eb035330
OG0002166.2	114.567	-0.10095	0.161338	0.468761	0.643894	2.05906	OG0002166.2	0.191185	0	Zm00001eb035360
OG0003390	635.173	0.0556077	0.0933041	0.542935	0.705589	2.80289	OG0003390	0.151448	0	Zm00001eb035370
OG0005282	90.852	0.143036	0.13637	0.249057	0.431669	1.95833	OG0005282	0.364849	1	Zm00001eb035390
OG0023369	163.386	0.330467	0.138127	0.00849237	0.042548	2.21321	OG0023369	1.37112	0	Zm00001eb035420
OG0013314	33.6609	0.10552	0.283371	0.462203	0.638807	1.52713	OG0013314	0.194631	1	Zm00001eb035550
OG0000180	155.592	-0.132283	0.333825	0.207658	0.382572	2.19199	OG0000180	0.417286	0	Zm00001eb035560
OG0002250	50.7444	-0.240537	0.26605	0.167535	0.33201	1.70539	OG0002250	0.478848	1	Zm00001eb035620
OG0013311	50.5678	0.094667	0.20171	0.553159	0.713839	1.70387	OG0013311	0.1464	0	Zm00001eb035630
OG0008289	753.617	0.198478	0.147752	0.129607	0.281158	2.87715	OG0008289	0.551049	0	Zm00001eb035640
OG0023360	48.6198	-0.314779	0.257928	0.0897002	0.219007	1.68681	OG0023360	0.659542	0	Zm00001eb035670
OG0023358	35.2568	-0.187216	0.250418	0.273238	0.457654	1.54724	OG0023358	0.339462	1	Zm00001eb035680
OG0005280	31.6722	-0.328091	0.385888	0.0852232	0.211035	1.50068	OG0005280	0.675646	0	Zm00001eb035710
OG0000956.5	324.825	0.38403	0.171058	0.00967662	0.0465439	2.51165	OG0000956.5	1.33214	0	Zm00001eb035730
OG0008286	522.229	0.235783	0.157121	0.0849615	0.210669	2.71786	OG0008286	0.676399	0	Zm00001eb035750
OG0023355	83.1519	0.62259	0.204579	0.00039522	0.00458762	1.91987	OG0023355	2.33841	0	Zm00001eb035790
OG0023353	286.255	0.0511866	0.158256	0.711924	0.827862	2.45675	OG0023353	0.082042	0	Zm00001eb035840
OG0013308	59.8964	-0.49257	0.21805	0.00546036	0.0313455	1.7774	OG0013308	1.50382	0	Zm00001eb035860
OG0006213	18.6177	-0.174531	0.331754	0.229308	0.408482	1.26993	OG0006213	0.388827	1	Zm00001eb035950
OG0023349	227.949	-0.143767	0.191485	0.366319	0.552698	2.35784	OG0023349	0.257512	2	Zm00001eb035960
OG0005278	53.9123	-0.737086	0.282163	0.00108796	0.00973392	1.73169	OG0005278	2.01171	0	Zm00001eb035970
OG0002164	93.7727	0.262986	0.228289	0.132645	0.285627	1.97208	OG0002164	0.544201	2	Zm00001eb036020
OG0001409	57.5502	-0.763384	0.317467	0.00161446	0.0127273	1.76005	OG0001409	1.89526	0	Zm00001eb036040
OG0023348	66.0715	-0.240125	0.241424	0.167087	0.331505	1.82001	OG0023348	0.47951	1	Zm00001eb036050
OG0002029	18.5202	-0.148577	0.348937	0.192298	0.363483	1.26765	OG0002029	0.439515	0	Zm00001eb036060
OG0006841	17.6585	-0.107345	0.337058	0.142229	0.297762	1.24695	OG0006841	0.52613	0	Zm00001eb036080
OG0013305	440.555	1.27845	0.209025	9.21108e-11	2.44332e-08	2.644	OG0013305	7.61202	3	Zm00001eb036130
OG0001756	35.4463	-0.0981858	0.236475	0.54636	0.707984	1.54957	OG0001756	0.149976	0	Zm00001eb036170
OG0001756.2	33.2795	-0.0920894	0.239416	0.57367	0.730098	1.52218	OG0001756.2	0.136619	0	Zm00001eb036170
OG0001756.4	34.1798	-0.0410682	0.240095	0.796285	0.883357	1.53377	OG0001756.4	0.0538639	0	Zm00001eb036170
OG0001756.6	94.553	-0.0252046	0.18682	0.873977	0.928078	1.97568	OG0001756.6	0.0324156	0	Zm00001eb036170
OG0002163.3	39.0477	-0.291406	0.206178	0.0733348	0.189783	1.5916	OG0002163.3	0.721743	1	Zm00001eb036250
OG0013302	88.7055	0.281215	0.171848	0.0571564	0.159405	1.94795	OG0013302	0.797499	1	Zm00001eb036270
OG0023343	62.526	0.0166852	0.182344	0.913961	0.951423	1.79606	OG0023343	0.0216265	0	Zm00001eb036300
OG0023339	95.5746	0.200967	0.15583	0.148213	0.305865	1.98034	OG0023339	0.514471	1	Zm00001eb036350
OG0023338	39.939	-0.163772	0.26741	0.33575	0.522521	1.6014	OG0023338	0.281896	2	Zm00001eb036440
OG0013296	428.348	0.020635	0.144175	0.871515	0.926975	2.6318	OG0013296	0.0329319	1	Zm00001eb036480
OG0007332	17.0041	-0.105997	0.328929	0.278688	0.463799	1.23055	OG0007332	0.33367	0	Zm00001eb036520
OG0023335	94.5726	-0.544083	0.30131	0.0111207	0.0510766	1.97577	OG0023335	1.29178	0	Zm00001eb036550
OG0008285	67.3352	0.28288	0.201	0.0820059	0.205503	1.82824	OG0008285	0.687183	1	Zm00001eb036560
OG0005274	615.248	0.120432	0.241984	0.470175	0.645078	2.78905	OG0005274	0.190388	1	Zm00001eb036610
OG0008283	61.6238	-0.244176	0.313769	0.165334	0.329198	1.78975	OG0008283	0.482543	0	Zm00001eb036630
OG0008282	118.774	0.801637	0.187623	3.14119e-06	0.000116868	2.07472	OG0008282	3.9323	1	Zm00001eb036640
OG0000438	83.5573	0.00274417	0.270642	0.938381	0.966136	1.92198	OG0000438	0.0149617	0	Zm00001eb036650
OG0007251	359.86	-0.0530784	0.227142	0.740877	0.847671	2.55613	OG0007251	0.0717725	1	Zm00001eb036720
OG0023330	472.399	-0.0624823	0.213331	0.693271	0.815104	2.67431	OG0023330	0.088787	1	Zm00001eb036720
OG0005272	131.151	0.239502	0.165454	0.0961622	0.229993	2.11777	OG0005272	0.638286	0	Zm00001eb036760
OG0023328	51.6472	-0.425324	0.266426	0.0266609	0.0943638	1.71305	OG0023328	1.02519	0	Zm00001eb036840
OG0005271	172.432	0.393008	0.154978	0.00427314	0.0261123	2.23662	OG0005271	1.58316	0	Zm00001eb036890
OG0010857	19.03	-0.125467	0.294875	0.370175	0.55607	1.27944	OG0010857	0.25487	0	Zm00001eb036900
OG0010857.1	30.2675	-0.0904756	0.252655	0.571605	0.728511	1.48098	OG0010857.1	0.137564	0	Zm00001eb036900
OG0000478	122.373	-1.01919	0.312957	8.7202e-05	0.00143903	2.08769	OG0000478	2.84193	0	Zm00001eb036910
OG0013290	501.085	0.0861861	0.187987	0.577555	0.733364	2.69991	OG0013290	0.13468	0	Zm00001eb036920
OG0005270	567.003	-0.253736	0.242398	0.142907	0.298659	2.75359	OG0005270	0.524825	1	Zm00001eb036930
OG0013289	1057.53	0.152991	0.151066	0.242193	0.423476	3.02429	OG0013289	0.373171	0	Zm00001eb036940
OG0000670	327.205	0.232182	0.135703	0.0600579	0.165024	2.51482	OG0000670	0.782453	0	Zm00001eb036950
OG0008277	137.111	-0.0880282	0.175975	0.544812	0.707131	2.13707	OG0008277	0.1505	1	Zm00001eb036970
OG0023327	152.816	0.291046	0.154435	0.035343	0.114797	2.18417	OG0023327	0.940071	0	Zm00001eb037010
OG0008275	40.161	0.0571115	0.223944	0.719524	0.833281	1.6038	OG0008275	0.0792084	0	Zm00001eb037020
OG0013287	54.9168	0.139448	0.190315	0.362607	0.549396	1.73971	OG0013287	0.260115	1	Zm00001eb037030
OG0013286	29.3852	0.0242648	0.243162	0.877816	0.930224	1.46813	OG0013286	0.0314125	0	Zm00001eb037040
OG0013285	78.7767	0.170504	0.19547	0.272512	0.456705	1.8964	OG0013285	0.340364	1	Zm00001eb037050
OG0000174	191.34	0.0695988	0.194261	0.708557	0.825331	2.28181	OG0000174	0.0833716	1	Zm00001eb037070
OG0005269	169.764	-0.258019	0.164146	0.0659374	0.176573	2.22985	OG0005269	0.753076	0	Zm00001eb037080
OG0008274	381.817	-0.0161659	0.224034	0.878259	0.93058	2.58186	OG0008274	0.0312465	1	Zm00001eb037110
OG0003384	92.941	-0.425272	0.275878	0.0289868	0.100026	1.96821	OG0003384	0.999888	1	Zm00001eb037120
OG0013283	171.877	-0.0971748	0.146546	0.441311	0.620689	2.23522	OG0013283	0.207126	0	Zm00001eb037170
OG0013282	91.4862	0.0391037	0.223232	0.814538	0.89262	1.96136	OG0013282	0.0493333	3	Zm00001eb037210
OG0023317	65.5184	-0.012106	0.173479	0.933049	0.962965	1.81636	OG0023317	0.0163896	0	Zm00001eb037230
OG0002812	25.0761	0.0759862	0.267625	0.746308	0.851646	1.39926	OG0002812	0.0697409	0	Zm00001eb037270
OG0008273	158.322	-0.331932	0.160362	0.0186327	0.073162	2.19954	OG0008273	1.13571	0	Zm00001eb037300
OG0023311	78.4667	0.334555	0.234468	0.0641127	0.173048	1.89469	OG0023311	0.761834	0	Zm00001eb037350
OG0002161	37.6209	-0.255396	0.244447	0.146553	0.30375	1.57543	OG0002161	0.517483	0	Zm00001eb037360
OG0013279	82.0315	0.00352871	0.150539	0.979431	0.99043	1.91398	OG0013279	0.00417604	1	Zm00001eb037380
OG0002160	54.0171	-0.200129	0.377498	0.112673	0.2563	1.73253	OG0002160	0.591251	0	Zm00001eb037410
OG0002160.2	43.3522	-0.153456	0.344021	0.187154	0.357154	1.63701	OG0002160.2	0.447144	0	Zm00001eb037410
OG0023305	64.4528	-0.118654	0.207896	0.454429	0.632456	1.80924	OG0023305	0.19897	0	Zm00001eb037460
OG0023304	124.452	-0.104646	0.186186	0.487183	0.65915	2.095	OG0023304	0.181016	0	Zm00001eb037470
OG0008271	84.477	-0.0794697	0.181166	0.597876	0.749058	1.92674	OG0008271	0.125485	0	Zm00001eb037500
OG0008270	90.0218	-0.15015	0.208014	0.349537	0.536515	1.95435	OG0008270	0.270418	1	Zm00001eb037520
OG0023301	191.626	-0.397729	0.199695	0.0164585	0.0672944	2.28245	OG0023301	1.17202	1	Zm00001eb037570
OG0002158	45.6703	0.166924	0.292129	0.301529	0.487565	1.65963	OG0002158	0.311967	1	Zm00001eb037600
OG0023214	123.808	1.02441	0.20489	6.17233e-08	4.72794e-06	2.09275	OG0023214	5.32533	3	Zm00001eb037640
OG0013230	180.031	0.532974	0.183909	0.000921265	0.00857937	2.25535	OG0013230	2.06654	1	Zm00001eb037680
OG0013231	63.7038	0.49465	0.514058	0.0267864	0.0946032	1.80417	OG0013231	1.02409	1	Zm00001eb037690
OG0023217	48.9221	-0.608122	0.446088	0.016068	0.0663664	1.68951	OG0023217	1.17805	0	Zm00001eb037730
OG0023218	73.608	0.0452729	0.244393	0.777732	0.87258	1.86693	OG0023218	0.0591948	0	Zm00001eb037740
OG0013233	123.457	-0.0556105	0.132015	0.642287	0.78075	2.09152	OG0013233	0.107488	0	Zm00001eb037820
OG0013236	38.7909	-0.161342	0.24923	0.336656	0.523249	1.58873	OG0013236	0.281291	1	Zm00001eb037970
OG0003373	39.647	-0.17641	0.255019	0.298439	0.484676	1.59821	OG0003373	0.314548	0	Zm00001eb037980
OG0021889	45.5953	-0.673447	0.593018	0.0149001	0.0627364	1.65892	OG0021889	1.20248	0	Zm00001eb037990
OG0008045	53.0644	0.212312	0.311647	0.221351	0.399122	1.7248	OG0008045	0.398894	0	Zm00001eb038010
OG0008045.1	81.4261	0.357326	0.303065	0.0683665	0.180813	1.91076	OG0008045.1	0.742771	0	Zm00001eb038010
OG0008045.2	52.4649	0.070517	0.270962	0.645959	0.783266	1.71987	OG0008045.2	0.106091	0	Zm00001eb038010
OG0023222	85.2163	0.0199002	0.135787	0.873093	0.927689	1.93052	OG0023222	0.0325974	0	Zm00001eb038040
OG0013239	98.7411	0.0867784	0.299995	0.557129	0.717397	1.9945	OG0013239	0.144241	0	Zm00001eb038090
OG0003374	64.8909	-0.076266	0.166628	0.600373	0.7512	1.81218	OG0003374	0.124244	1	Zm00001eb038160
OG0023228	33.7902	-0.366169	0.321518	0.0641378	0.173048	1.52879	OG0023228	0.761834	1	Zm00001eb038180
OG0000954	66.5552	-0.638524	0.255676	0.00171076	0.0133035	1.82318	OG0000954	1.87604	1	Zm00001eb038210
OG0003375	71.0304	0.0619004	0.180236	0.681851	0.808288	1.85144	OG0003375	0.0924338	0	Zm00001eb038230
OG0023232	57.8802	-1.14087	0.335834	3.94185e-05	0.000796377	1.76253	OG0023232	3.09888	2	Zm00001eb038250
OG0023233	292.349	-0.108067	0.237171	0.513022	0.681808	2.4659	OG0023233	0.166338	2	Zm00001eb038270
OG0013240	32.1543	-1.21013	0.474483	0.000356695	0.00424008	1.50724	OG0013240	2.37263	0	Zm00001eb038280
OG0023234	441.678	-0.11137	0.189223	0.480723	0.653619	2.64511	OG0023234	0.184675	1	Zm00001eb038290
OG0001403	80.9114	0.126645	0.170655	0.384775	0.569254	1.90801	OG0001403	0.244694	1	Zm00001eb038310
OG0001404	69.6897	-0.294876	0.235823	0.0936283	0.225211	1.84317	OG0001404	0.64741	0	Zm00001eb038350
OG0001153	403.09	0.273427	0.223619	0.114526	0.25891	2.6054	OG0001153	0.586852	1	Zm00001eb038370
OG0001153.1	496.247	0.348143	0.238525	0.0530742	0.151714	2.6957	OG0001153.1	0.818974	1	Zm00001eb038370
OG0023236	550.669	0.288848	0.18513	0.0631942	0.171211	2.74089	OG0023236	0.766468	1	Zm00001eb038410
OG0000477.7	53.4635	-0.0311694	0.199153	0.844622	0.910682	1.72806	OG0000477.7	0.0406333	0	Zm00001eb038470
OG0013244	494.696	0.172089	0.126752	0.140745	0.295693	2.69434	OG0013244	0.529159	0	Zm00001eb038490
OG0013244.1	391.776	0.216853	0.173749	0.145397	0.302406	2.59304	OG0013244.1	0.51941	0	Zm00001eb038490
OG0003377	630.121	0.253795	0.158853	0.0664165	0.177371	2.79942	OG0003377	0.751118	1	Zm00001eb038510
OG0012494.1	17.0355	0.166259	0.326361	0.395831	0.579259	1.23135	OG0012494.1	0.237128	0	Zm00001eb038560
OG0005256	52.6726	-0.872141	0.366951	0.00130521	0.0109765	1.72158	OG0005256	1.95954	0	Zm00001eb038580
OG0008255	58.6917	0.0489836	0.195749	0.754125	0.856697	1.76858	OG0008255	0.0671727	0	Zm00001eb038620
OG0023242	30.8747	-0.377338	0.254922	0.0428971	0.131199	1.4896	OG0023242	0.882069	1	Zm00001eb038650
OG0001405	469.205	-0.140822	0.125291	0.211738	0.387744	2.67136	OG0001405	0.411455	0	Zm00001eb038670
OG0023246	62.326	0.215303	0.191701	0.16916	0.333984	1.79467	OG0023246	0.476274	0	Zm00001eb038700
OG0013249	233.863	-0.575836	0.200403	0.000752732	0.00735981	2.36896	OG0013249	2.13313	0	Zm00001eb038710
OG0002943	210.571	-0.0896994	0.181865	0.540857	0.703953	2.3234	OG0002943	0.152456	0	Zm00001eb038720
OG0008258	54.9962	-0.0531508	0.181073	0.719671	0.833285	1.74033	OG0008258	0.0792066	0	Zm00001eb038860
OG0023252	478.322	0.282716	0.150174	0.0347333	0.11333	2.67972	OG0023252	0.945654	0	Zm00001eb038870
OG0013253	111.703	-0.0568135	0.232541	0.71961	0.833281	2.04806	OG0013253	0.0792084	1	Zm00001eb038890
OG0002642	49.2679	0.249474	0.227713	0.149443	0.30765	1.69256	OG0002642	0.511943	0	Zm00001eb038900
OG0002642.1	51.5893	0.174427	0.223684	0.300893	0.48684	1.71256	OG0002642.1	0.312613	0	Zm00001eb038900
OG0023253	57.3435	-0.298208	0.352747	0.127518	0.278058	1.75848	OG0023253	0.555864	0	Zm00001eb038910
OG0002155	503.602	0.412715	0.122777	0.000316182	0.0038475	2.70209	OG0002155	2.41482	1	Zm00001eb038920
OG0008259	100.866	0.172708	0.188139	0.267124	0.452013	2.00374	OG0008259	0.344849	0	Zm00001eb038950
OG0023254	99.9592	0.849043	0.213933	9.37269e-06	0.000267439	1.99982	OG0023254	3.57277	1	Zm00001eb039000
OG0007326	30.6202	-0.00413092	0.296321	0.970355	0.985771	1.48601	OG0007326	0.00622395	0	Zm00001eb039050
OG0000479	24.3933	0.0490123	0.2672	0.899279	0.943683	1.38727	OG0000479	0.0251738	0	Zm00001eb039190
OG0013256	86.6162	0.0797439	0.201141	0.615419	0.762962	1.9376	OG0013256	0.117497	0	Zm00001eb039310
OG0013258	33.2897	0.438006	0.290488	0.0342634	0.112239	1.52231	OG0013258	0.949856	1	Zm00001eb039360
OG0002156	173.846	0.273654	0.143513	0.0335952	0.110777	2.24016	OG0002156	0.955549	0	Zm00001eb039370
OG0023261	31.638	-0.431675	0.344428	0.0404416	0.125757	1.50021	OG0023261	0.900467	1	Zm00001eb039390
OG0013259	43.488	-0.171551	0.221107	0.299395	0.485351	1.63837	OG0013259	0.313944	0	Zm00001eb039400
OG0002157	171.075	0.162158	0.153348	0.234707	0.415301	2.23319	OG0002157	0.381637	0	Zm00001eb039410
OG0013261	73.1999	-0.285896	0.261889	0.115402	0.260237	1.86451	OG0013261	0.584631	0	Zm00001eb039420
OG0003378	467.514	0.30919	0.271523	0.104103	0.243353	2.66979	OG0003378	0.613763	0	Zm00001eb039550
OG0003378.1	480.495	1.47681	0.601911	0.000200907	0.00271636	2.68169	OG0003378.1	2.56601	0	Zm00001eb039550
OG0003378.2	466.129	0.673777	0.24174	0.000725467	0.00719141	2.66851	OG0003378.2	2.14319	0	Zm00001eb039550
OG0008263	156.909	0.116962	0.152945	0.384642	0.569175	2.19565	OG0008263	0.244754	0	Zm00001eb039560
OG0023266	42.6029	-1.91066	0.403174	7.24394e-08	5.26712e-06	1.62944	OG0023266	5.27843	0	Zm00001eb039570
OG0003379	72.2197	0.96598	0.234052	4.53742e-06	0.00015365	1.85866	OG0003379	3.81347	0	Zm00001eb039590
OG0013266	76.2621	0.103343	0.171414	0.47675	0.650316	1.88231	OG0013266	0.186876	1	Zm00001eb039610
OG0023270	52.9331	-0.232468	0.252326	0.186487	0.356356	1.72373	OG0023270	0.448116	1	Zm00001eb039650
OG0023271	410.979	-0.134263	0.125611	0.235559	0.416048	2.61382	OG0023271	0.380857	0	Zm00001eb039660
OG0023272	112.076	-0.0376419	0.156791	0.782796	0.875792	2.04951	OG0023272	0.0575988	0	Zm00001eb039670
OG0008265	157.728	-0.187951	0.152324	0.165334	0.329198	2.19791	OG0008265	0.482543	0	Zm00001eb039710
OG0003380	186.229	0.218655	0.153096	0.107227	0.247929	2.27005	OG0003380	0.605673	1	Zm00001eb039740
OG0023275	221.247	0.284234	0.151395	0.0344262	0.11261	2.34488	OG0023275	0.948422	0	Zm00001eb039760
OG0013039	182.532	-0.203662	0.292589	0.221316	0.39911	2.26134	OG0013039	0.398907	2	Zm00001eb039800
OG0000669	81.043	-0.54832	0.31922	0.0141975	0.0606155	1.90872	OG0000669	1.21742	0	Zm00001eb039810
OG0001406	82.7543	0.143933	0.169645	0.320647	0.506556	1.91779	OG0001406	0.295372	2	Zm00001eb039840
OG0003381	21.8143	-0.22005	0.367573	0.13582	0.289808	1.33874	OG0003381	0.537889	0	Zm00001eb039970
OG0013270	238.307	0.184461	0.159359	0.182013	0.350943	2.37714	OG0013270	0.454763	1	Zm00001eb039980
OG0003197	131.484	-0.156826	0.177973	0.292813	0.478742	2.11887	OG0003197	0.319899	0	Zm00001eb040030
OG0023285	189.018	0.0872288	0.190971	0.573264	0.729761	2.2765	OG0023285	0.136819	0	Zm00001eb040040
OG0023288	66.1099	-0.251668	0.316407	0.152502	0.311884	1.82027	OG0023288	0.506007	0	Zm00001eb040070
OG0013271	75.6405	0.442177	0.277344	0.0284478	0.0988805	1.87875	OG0013271	1.00489	0	Zm00001eb040100
OG0005264	39.4743	-0.326279	0.343831	0.0912449	0.221486	1.59631	OG0005264	0.654653	0	Zm00001eb040120
OG0001407	35.9804	-0.0623711	0.227183	0.690096	0.813508	1.55607	OG0001407	0.0896381	0	Zm00001eb040130
OG0013274	141.801	0.312535	0.147804	0.0180607	0.0717022	2.15168	OG0013274	1.14447	1	Zm00001eb040150
OG0023291	38.1014	-0.281949	0.274736	0.130479	0.282665	1.58094	OG0023291	0.548728	0	Zm00001eb040160
OG0023292	200.185	-0.0596527	0.175522	0.68259	0.808729	2.30143	OG0023292	0.0921968	2	Zm00001eb040180
OG0023293	369.622	0.956622	0.219335	1.51259e-06	6.6461e-05	2.56776	OG0023293	4.17743	0	Zm00001eb040190
OG0023295	130.754	-0.160168	0.170622	0.269896	0.454072	2.11646	OG0023295	0.342875	0	Zm00001eb040250
OG0023296	36.1672	0.22027	0.232121	0.199845	0.372829	1.55831	OG0023296	0.428491	1	Zm00001eb040260
OG0008248	78.5157	-0.439775	0.32756	0.0363874	0.117206	1.89496	OG0008248	0.931051	0	Zm00001eb040280
OG0013225	41.334	-0.0269108	0.221761	0.863387	0.921144	1.61631	OG0013225	0.0356723	0	Zm00001eb040380
OG0004177.2	110.475	0.0341793	0.261359	0.876488	0.929436	2.04327	OG0004177.2	0.0317807	0	Zm00001eb040390
OG0023208	166.96	0.28865	0.176602	0.0542782	0.153896	2.22261	OG0023208	0.812774	1	Zm00001eb040400
OG0008246	135.797	-0.339714	0.180485	0.0273434	0.0960675	2.13289	OG0008246	1.01742	1	Zm00001eb040450
OG0008246.1	162.564	-0.402686	0.171009	0.00674544	0.0361202	2.21102	OG0008246.1	1.44225	1	Zm00001eb040450
OG0023204	249.706	0.0981155	0.141004	0.439442	0.619578	2.39743	OG0023204	0.207904	1	Zm00001eb040490
OG0013223	78.5694	-0.30288	0.195405	0.057195	0.159451	1.89525	OG0013223	0.797372	0	Zm00001eb040510
OG0023201	125.958	-0.12151	0.166406	0.391851	0.575385	2.10022	OG0023201	0.240041	0	Zm00001eb040540
OG0008244	112.588	-0.75239	0.24365	0.000216341	0.00286932	2.05149	OG0008244	2.54222	1	Zm00001eb040550
OG0023200	110.649	-0.375141	0.213515	0.0276583	0.0969359	2.04395	OG0023200	1.01352	0	Zm00001eb040560
OG0013222.2	35.8406	-0.168348	0.236906	0.324573	0.510787	1.55438	OG0013222.2	0.29176	1	Zm00001eb040680
OG0000666	176.482	-0.123742	0.171358	0.389943	0.573613	2.2467	OG0000666	0.241381	0	Zm00001eb040700
OG0023197	332.448	0.178967	0.119513	0.105819	0.246023	2.52172	OG0023197	0.609024	0	Zm00001eb040740
OG0002154	335.562	-0.477083	0.155751	0.000570453	0.00602149	2.52577	OG0002154	2.2203	0	Zm00001eb040770
OG0023195	47.3531	-0.364207	0.30992	0.067362	0.1788	1.67535	OG0023195	0.747633	0	Zm00001eb040790
OG0008241	78.1434	0.431688	0.199298	0.0101167	0.0479364	1.89289	OG0008241	1.31933	0	Zm00001eb040860
OG0023194	144.96	-0.0260273	0.146617	0.842427	0.909854	2.16125	OG0023194	0.0410281	0	Zm00001eb040870
OG0008240	49.8519	-0.4449	0.262848	0.0222119	0.0825765	1.69768	OG0008240	1.08314	2	Zm00001eb040880
OG0008239	367.88	0.430682	0.200283	0.010557	0.0492875	2.56571	OG0008239	1.30726	1	Zm00001eb040890
OG0005248	33.4227	0.0799083	0.227625	0.617544	0.763796	1.52404	OG0005248	0.117023	1	Zm00001eb040970
OG0000665	74.3081	-1.50173	0.455315	3.15861e-05	0.000674277	1.87104	OG0000665	3.17116	0	Zm00001eb041050
OG0008237	37.637	-0.310918	0.435712	0.0659166	0.176573	1.57561	OG0008237	0.753076	1	Zm00001eb041070
OG0023183	205.664	-0.358185	0.218625	0.0384516	0.121639	2.31316	OG0023183	0.914928	0	Zm00001eb041100
OG0023180	722.518	-0.450319	0.224781	0.00981637	0.0470109	2.85885	OG0023180	1.3278	1	Zm00001eb041120
OG0023178	111.811	0.0646157	0.192212	0.676838	0.805011	2.04848	OG0023178	0.094198	0	Zm00001eb041140
OG0023177	63.5158	0.73102	0.214029	8.52416e-05	0.00141156	1.80288	OG0023177	2.8503	0	Zm00001eb041150
OG0022001	46.7285	0.0760155	0.220363	0.640457	0.779498	1.66958	OG0022001	0.108185	0	Zm00001eb041160
OG0023174	50.0454	-0.259339	0.252876	0.145834	0.302963	1.69936	OG0023174	0.51861	0	Zm00001eb041180
OG0023173	198.992	-0.108404	0.152398	0.407357	0.589153	2.29884	OG0023173	0.229772	0	Zm00001eb041190
OG0013210	283.666	-0.23611	0.125251	0.0415071	0.127942	2.45281	OG0013210	0.892986	0	Zm00001eb041240
OG0023167	53.3924	-0.169123	0.261194	0.324145	0.510431	1.72748	OG0023167	0.292063	0	Zm00001eb041340
OG0005247	34.2773	-0.126131	0.266037	0.437378	0.617789	1.53501	OG0005247	0.20916	0	Zm00001eb041360
OG0002152	107.459	-0.0261045	0.120495	0.819758	0.895669	2.03124	OG0002152	0.0478527	0	Zm00001eb041370
OG0023165	299.991	-0.453799	0.312833	0.0333442	0.110484	2.47711	OG0023165	0.956701	0	Zm00001eb041390
OG0003368	200.389	0.0942009	0.184865	0.533658	0.698093	2.30187	OG0003368	0.156087	0	Zm00001eb041400
OG0013206	86.7603	-0.58977	0.265296	0.00397949	0.0248268	1.93832	OG0013206	1.60508	1	Zm00001eb041410
OG0003367	62.5698	-0.330183	0.268545	0.0780647	0.198967	1.79637	OG0003367	0.701218	1	Zm00001eb041430
OG0013205	28.034	-0.0770222	0.220381	0.629708	0.771652	1.44769	OG0013205	0.112578	0	Zm00001eb041480
OG0003365	85.6728	0.278593	0.239438	0.118124	0.264218	1.93284	OG0003365	0.578038	0	Zm00001eb041560
OG0023160	272.628	-0.465459	0.174162	0.00189705	0.0143851	2.43557	OG0023160	1.84209	1	Zm00001eb041600
OG0008234	108.793	-0.180306	0.227299	0.278156	0.463183	2.0366	OG0008234	0.334247	1	Zm00001eb041730
OG0008233	134.522	-0.143291	0.178533	0.336107	0.52285	2.12879	OG0008233	0.281623	0	Zm00001eb041750
OG0008231	55.3341	0.08493	0.170185	0.55973	0.71913	1.74299	OG0008231	0.143193	0	Zm00001eb041790
OG0008230	344.946	-0.0950998	0.152938	0.475108	0.649251	2.53775	OG0008230	0.187587	0	Zm00001eb041840
OG0003364	100.397	0.0732887	0.208368	0.634958	0.77529	2.00172	OG0003364	0.110536	2	Zm00001eb041850
OG0003364.2	68.5259	-0.328641	0.296246	0.089436	0.218614	1.83585	OG0003364.2	0.660321	2	Zm00001eb041850
OG0023152	62.2034	0.220798	0.181736	0.147711	0.3054	1.79381	OG0023152	0.515131	1	Zm00001eb041880
OG0013176	26.977	0.0658904	0.230319	0.684773	0.810237	1.43099	OG0013176	0.0913878	1	Zm00001eb042020
OG0005238	90.1516	-0.104016	0.152067	0.443626	0.622807	1.95497	OG0005238	0.205646	0	Zm00001eb042060
OG0013177	1573.64	0.340493	0.166489	0.0188715	0.0737869	3.19691	OG0013177	1.13202	1	Zm00001eb042110
OG0023120	112.877	0.109928	0.146896	0.401061	0.584118	2.0526	OG0023120	0.2335	0	Zm00001eb042120
OG0023125	519.727	-0.237804	0.120608	0.0303747	0.103199	2.71578	OG0023125	0.986325	0	Zm00001eb042130
OG0008214	30.0524	-0.337639	0.431363	0.078448	0.199446	1.47788	OG0008214	0.700176	1	Zm00001eb042160
OG0023128	20.5862	-0.0841181	0.258512	0.586669	0.739415	1.31358	OG0023128	0.131112	1	Zm00001eb042170
OG0013181	50.7655	0.117006	0.245169	0.475768	0.649471	1.70557	OG0013181	0.18744	0	Zm00001eb042220
OG0005240	202.411	-0.0198585	0.106212	0.851573	0.914799	2.30623	OG0005240	0.0386744	0	Zm00001eb042230
OG0008217	126.99	1.15999	0.337527	2.93813e-05	0.000640934	2.10377	OG0008217	3.19319	1	Zm00001eb042240
OG0008218	64.5976	-0.072445	0.249431	0.641463	0.780126	1.81022	OG0008218	0.107836	0	Zm00001eb042260
OG0013182	122.609	-0.405014	0.162163	0.00422708	0.0259063	2.08852	OG0013182	1.58659	0	Zm00001eb042270
OG0008219	94.1855	-0.00315109	0.185174	0.979742	0.990529	1.97398	OG0008219	0.00413268	0	Zm00001eb042280
OG0008220	207.107	-0.275639	0.126934	0.018071	0.0717035	2.31619	OG0008220	1.14446	0	Zm00001eb042300
OG0023135	32.2161	-0.446918	0.291299	0.0268601	0.0947881	1.50807	OG0023135	1.02325	1	Zm00001eb042320
OG0003362	61.8329	-0.230424	0.217989	0.166522	0.330689	1.79122	OG0003362	0.48058	0	Zm00001eb042340
OG0000952	195.517	-0.0224559	0.159306	0.873012	0.927673	2.29119	OG0000952	0.0326053	1	Zm00001eb042350
OG0013184	462.376	0.0180486	0.19387	0.904716	0.946615	2.665	OG0013184	0.0238267	1	Zm00001eb042370
OG0008103	25.0439	-0.190826	0.372546	0.120897	0.26831	1.3987	OG0008103	0.571363	1	Zm00001eb042380
OG0013185	134.712	0.886897	0.184055	1.9091e-07	1.22628e-05	2.12941	OG0013185	4.91141	0	Zm00001eb042390
OG0013185.1	126.104	0.462574	0.219463	0.0102197	0.0483284	2.10073	OG0013185.1	1.3158	0	Zm00001eb042390
OG0023138	86.6904	-0.0637087	0.249524	0.65887	0.791949	1.93797	OG0023138	0.101303	1	Zm00001eb042410
OG0002151	149.609	-0.410375	0.202686	0.0140613	0.060239	2.17496	OG0002151	1.22012	0	Zm00001eb042420
OG0023143	48.5343	-0.459123	0.374131	0.0322843	0.108097	1.68605	OG0023143	0.966185	0	Zm00001eb042450
OG0001400	135.588	0.495194	0.197581	0.00305649	0.0205602	2.13222	OG0001400	1.68697	0	Zm00001eb042470
OG0023111	66.7504	0.0705365	0.173159	0.626248	0.769744	1.82445	OG0023111	0.113654	0	Zm00001eb042480
OG0003361	48.89	0.119794	0.221626	0.462751	0.639071	1.68922	OG0003361	0.194451	0	Zm00001eb042490
OG0005237	130.604	-0.124586	0.194715	0.433627	0.613884	2.11596	OG0005237	0.211914	0	Zm00001eb042570
OG0002149	378.525	-0.173236	0.139927	0.162402	0.325257	2.57809	OG0002149	0.487773	0	Zm00001eb042590
OG0008210	38.8738	-0.320356	0.260077	0.077879	0.198636	1.58966	OG0008210	0.701943	0	Zm00001eb042610
OG0023103	34.6077	-0.558541	0.621669	0.0254111	0.090947	1.53917	OG0023103	1.04121	0	Zm00001eb042650
OG0013170	678.836	0.128296	0.175453	0.384129	0.568745	2.83176	OG0013170	0.245082	0	Zm00001eb042670
OG0008209	233.971	-0.337628	0.154068	0.0133598	0.0580423	2.36916	OG0008209	1.23626	0	Zm00001eb042700
OG0005236	94.5503	-0.239815	0.197519	0.130467	0.282665	1.97566	OG0005236	0.548728	2	Zm00001eb042710
OG0013169.1	40.0177	-0.533985	0.526333	0.0256125	0.0915125	1.60225	OG0013169.1	1.03852	0	Zm00001eb042740
OG0023095	302.388	0.484762	0.214163	0.00578679	0.0325569	2.48056	OG0023095	1.48736	1	Zm00001eb042750
OG0013168	111.064	0.307746	0.189362	0.0512501	0.147916	2.04557	OG0013168	0.829985	0	Zm00001eb042760
OG0013167	43.8005	-0.56428	0.255954	0.00505552	0.0296389	1.64148	OG0013167	1.52814	0	Zm00001eb042770
OG0013166	186.14	-0.81699	0.227842	3.00988e-05	0.000652247	2.26984	OG0013166	3.18559	1	Zm00001eb042780
OG0000951	68.9658	0.173243	0.189525	0.263871	0.448575	1.83863	OG0000951	0.348165	1	Zm00001eb042830
OG0001392	41.874	-0.291965	0.497172	0.0180587	0.0717022	1.62194	OG0001392	1.14447	1	Zm00001eb042840
OG0002148	69.2159	-0.124402	0.228836	0.45229	0.630521	1.84021	OG0002148	0.2003	0	Zm00001eb042860
OG0021830	51.6837	-0.46206	0.314072	0.0297023	0.101589	1.71335	OG0021830	0.993152	0	Zm00001eb042870
OG0000052	41.209	-0.210927	0.260953	0.236696	0.417439	1.61499	OG0000052	0.379407	0	Zm00001eb042890
OG0000052.1	38.0243	-0.0971967	0.212433	0.475528	0.649392	1.58006	OG0000052.1	0.187493	0	Zm00001eb042890
OG0000052.2	46.3216	-0.106016	0.192959	0.493784	0.664939	1.66578	OG0000052.2	0.177218	0	Zm00001eb042890
OG0000052.3	51.5881	-0.0865071	0.175109	0.554321	0.714932	1.71255	OG0000052.3	0.145735	0	Zm00001eb042890
OG0000052.4	38.1994	-0.113519	0.222061	0.472226	0.646979	1.58206	OG0000052.4	0.18911	0	Zm00001eb042890
OG0000052.5	39.4427	-0.11176	0.213216	0.489769	0.661095	1.59597	OG0000052.5	0.179736	0	Zm00001eb042890
OG0000052.6	48.6571	-0.131898	0.242124	0.430768	0.611468	1.68715	OG0000052.6	0.213627	0	Zm00001eb042890
OG0005234	49.4599	-0.514948	0.211846	0.00332908	0.0218077	1.69425	OG0005234	1.66139	0	Zm00001eb042900
OG0003357	114.37	-0.0541876	0.183186	0.724248	0.83621	2.05831	OG0003357	0.0776846	0	Zm00001eb042920
OG0023086	117.605	-0.187743	0.232648	0.259167	0.442838	2.07042	OG0023086	0.353755	2	Zm00001eb042940
OG0012394	27.1488	-0.134819	0.266906	0.411229	0.592779	1.43375	OG0012394	0.227107	1	Zm00001eb042970
OG0000586	92.6648	-0.131074	0.149149	0.319398	0.505419	1.96691	OG0000586	0.296348	0	Zm00001eb042980
OG0013157	38.5799	-0.0917873	0.264326	0.554125	0.714846	1.58636	OG0013157	0.145787	1	Zm00001eb042990
OG0004281	548.508	0.299991	0.158928	0.028976	0.100012	2.73918	OG0004281	0.999946	1	Zm00001eb043000
OG0016200	57.8125	-0.121025	0.165535	0.39651	0.579966	1.76202	OG0016200	0.236598	0	Zm00001eb043070
OG0016202	47.9639	0.366894	0.265448	0.0558718	0.156892	1.68091	OG0016202	0.804398	0	Zm00001eb043090
OG0006295	104.184	0.117484	0.223703	0.475011	0.649243	2.0178	OG0006295	0.187593	0	Zm00001eb043100
OG0016206	45.8231	-0.970594	0.413164	0.00114559	0.0100487	1.66108	OG0016206	1.99789	0	Zm00001eb043120
OG0016210	48.853	-1.05306	0.375018	0.000300796	0.00371111	1.68889	OG0016210	2.4305	0	Zm00001eb043140
OG0009901	47.6877	-0.25662	0.205903	0.112386	0.255811	1.67841	OG0009901	0.592081	0	Zm00001eb043150
OG0000346	93.6379	-0.125546	0.287219	0.412748	0.594251	1.97145	OG0000346	0.22603	0	Zm00001eb043250
OG0006296	57.6338	-0.03912	0.202989	0.797588	0.884398	1.76068	OG0006296	0.0533522	0	Zm00001eb043270
OG0016214	79.4381	0.0685365	0.158339	0.619796	0.765013	1.90003	OG0016214	0.116331	0	Zm00001eb043300
OG0016215	173.467	0.443498	0.144276	0.000757384	0.00740025	2.23922	OG0016215	2.13075	0	Zm00001eb043310
OG0009904	50.4842	-0.466995	0.245277	0.0142558	0.0608098	1.70316	OG0009904	1.21603	0	Zm00001eb043340
OG0009906.1	18.3692	-0.434967	0.580571	0.0518009	0.148876	1.26409	OG0009906.1	0.827176	0	Zm00001eb043360
OG0016220	51.0442	-0.211582	0.238761	0.208318	0.383344	1.70795	OG0016220	0.416412	0	Zm00001eb043390
OG0004052	164.575	0.20416	0.15191	0.123347	0.271525	2.21636	OG0004052	0.566189	0	Zm00001eb043430
OG0016221	169.645	-0.160432	0.236281	0.340267	0.526804	2.22954	OG0016221	0.278351	1	Zm00001eb043450
OG0016222	137.733	0.770805	0.186315	5.82445e-06	0.000185399	2.13904	OG0016222	3.73189	1	Zm00001eb043470
OG0000271	72.6115	1.91341	1.12653	NA	NA	1.86101	OG0000271	NA	0	Zm00001eb043500
OG0009910	268.688	0.247599	0.112784	0.0184413	0.0726893	2.42925	OG0009910	1.13853	0	Zm00001eb043540
OG0001636	179.056	-0.481367	0.206287	0.00515107	0.0300423	2.25299	OG0001636	1.52227	1	Zm00001eb043580
OG0016228	152.637	0.439297	0.215941	0.0131365	0.0575177	2.18366	OG0016228	1.2402	0	Zm00001eb043590
OG0016229	30.4825	-0.293365	0.378338	0.126948	0.277063	1.48405	OG0016229	0.557422	1	Zm00001eb043610
OG0016230	240.53	0.096806	0.188665	0.528074	0.693258	2.38117	OG0016230	0.159105	1	Zm00001eb043620
OG0016231	112.535	-0.0337891	0.19653	0.82155	0.896533	2.05129	OG0016231	0.0474339	1	Zm00001eb043630
OG0006297	90.311	0.70499	0.216277	0.000167988	0.00238244	1.95574	OG0006297	2.62298	0	Zm00001eb043640
OG0016232	71.4732	-0.276008	0.254222	0.120133	0.267	1.85414	OG0016232	0.573488	0	Zm00001eb043650
OG0006298	138.552	-0.430179	0.244308	0.0200357	0.076818	2.14161	OG0006298	1.11454	0	Zm00001eb043680
OG0016234	40.8977	-0.470802	0.267209	0.0176583	0.0706299	1.6117	OG0016234	1.15101	0	Zm00001eb043690
OG0006299	377.276	-0.0184277	0.128286	0.882148	0.933365	2.57666	OG0006299	0.0299485	0	Zm00001eb043720
OG0016238	283.007	-0.00185178	0.138866	0.982315	0.991452	2.4518	OG0016238	0.00372839	0	Zm00001eb043730
OG0000544	44.1234	-0.681519	0.279581	0.00165413	0.0129545	1.64467	OG0000544	1.88758	0	Zm00001eb043750
OG0016239	96.5508	-0.00834283	0.197626	0.956566	0.977197	1.98476	OG0016239	0.0100178	1	Zm00001eb043760
OG0000392	55.1684	-0.319927	0.234977	0.0703381	0.184292	1.74169	OG0000392	0.734494	0	Zm00001eb043770
OG0001637	58.0122	-0.572309	0.469941	0.0240576	0.0875957	1.76352	OG0001637	1.05752	2	Zm00001eb043800
OG0001637.1	57.437	-0.450802	0.430154	0.0407202	0.126299	1.75919	OG0001637.1	0.898598	2	Zm00001eb043800
OG0001637.2	84.7816	-0.204412	0.280694	0.234798	0.415301	1.9283	OG0001637.2	0.381637	2	Zm00001eb043800
OG0009915	34.7871	0.472399	0.489558	0.0429026	0.131199	1.54142	OG0009915	0.882069	1	Zm00001eb043810
OG0000124	24.9501	-0.14946	0.297627	0.349761	0.53676	1.39707	OG0000124	0.27022	0	Zm00001eb043840
OG0000633	40.5144	-0.413965	0.503038	0.0567265	0.158515	1.60761	OG0000633	0.799928	0	Zm00001eb043860
OG0016243	93.6554	0.0404404	0.146997	0.757184	0.858538	1.97153	OG0016243	0.0662407	0	Zm00001eb043910
OG0016246	37.2587	-0.26947	0.255035	0.133809	0.287229	1.57123	OG0016246	0.541772	0	Zm00001eb043950
OG0016247	32.805	-0.661438	0.616861	0.0148896	0.0627107	1.51594	OG0016247	1.20266	0	Zm00001eb043960
OG0004056	98.1539	-0.71748	0.209585	8.09941e-05	0.00136009	1.99191	OG0004056	2.86643	0	Zm00001eb044010
OG0006303	44.6679	-1.06678	0.656612	0.00312028	0.0208728	1.65	OG0006303	1.68042	1	Zm00001eb044020
OG0001638	109.225	-0.571593	0.197261	0.000740265	0.00729268	2.03832	OG0001638	2.13711	0	Zm00001eb044040
OG0016252	55.7567	-0.891985	0.287368	0.00016742	0.0023791	1.7463	OG0016252	2.62359	1	Zm00001eb044090
OG0016254	183.492	-0.762685	0.355593	0.00279874	0.0193574	2.26362	OG0016254	1.71315	0	Zm00001eb044100
OG0009919	48.6314	0.0131343	0.186397	0.932863	0.962912	1.68692	OG0009919	0.0164135	0	Zm00001eb044180
OG0009920	65.6186	0.0804575	0.231032	0.624021	0.768324	1.81703	OG0009920	0.114456	1	Zm00001eb044190
OG0001640	31.485	-0.117777	0.27515	0.461011	0.637898	1.4981	OG0001640	0.195249	0	Zm00001eb044240
OG0001641	590.605	-0.0565098	0.195826	0.708187	0.825056	2.7713	OG0001641	0.0835165	2	Zm00001eb044260
OG0000777	52.9752	-0.0883523	0.178015	0.552881	0.713752	1.72407	OG0000777	0.146452	0	Zm00001eb044390
OG0016264	51.3654	1.40518	0.308165	3.76427e-07	2.20683e-05	1.71067	OG0016264	4.65623	1	Zm00001eb044410
OG0006307	149.422	-0.518867	0.265502	0.0104903	0.0491375	2.17441	OG0006307	1.30859	2	Zm00001eb044420
OG0000777.2	77.4847	-0.0145782	0.172388	0.924643	0.95767	1.88922	OG0000777.2	0.018784	1	Zm00001eb044450
OG0009925	169.697	0.627759	0.214236	0.000632516	0.00649474	2.22967	OG0009925	2.18744	0	Zm00001eb044500
OG0009926	36.8705	-0.0862094	0.258836	0.591581	0.743447	1.56668	OG0009926	0.12875	0	Zm00001eb044540
OG0016266	97.913	-0.0775591	0.157649	0.569256	0.726546	1.99084	OG0016266	0.138737	0	Zm00001eb044550
OG0016267	658.676	0.377977	0.128107	0.0012817	0.0108122	2.81867	OG0016267	1.96609	0	Zm00001eb044560
OG0000124.8	24.8545	-0.137753	0.315164	0.350209	0.536971	1.3954	OG0000124.8	0.270049	0	Zm00001eb044570
OG0016268	208.796	-0.0287646	0.219752	0.854037	0.916179	2.31972	OG0016268	0.0380196	1	Zm00001eb044590
OG0002004	123.339	-0.107121	0.193689	0.482368	0.654905	2.0911	OG0002004	0.183821	0	Zm00001eb044600
OG0009928	103.195	0.512261	0.329622	0.0228973	0.0844222	2.01366	OG0009928	1.07354	0	Zm00001eb044620
OG0009929	54.4573	-0.129786	0.206639	0.418108	0.599797	1.73606	OG0009929	0.221996	0	Zm00001eb044630
OG0016271	78.5536	-0.445103	0.191311	0.0059817	0.0332745	1.89517	OG0016271	1.47789	0	Zm00001eb044700
OG0004757	136.387	0.13053	0.189293	0.404102	0.586739	2.13477	OG0004757	0.231555	0	Zm00001eb044710
OG0016273	198.282	0.104519	0.14474	0.424069	0.605142	2.29728	OG0016273	0.218142	0	Zm00001eb044760
OG0001350	24.5555	-0.0302162	0.285667	0.815248	0.892852	1.39015	OG0001350	0.0492207	0	Zm00001eb044770
OG0006309	222.488	-0.100091	0.161655	0.478902	0.652072	2.34731	OG0006309	0.185705	0	Zm00001eb044790
OG0016275	117.564	0.187233	0.175926	0.209747	0.385131	2.07028	OG0016275	0.414392	0	Zm00001eb044820
OG0004060	36.1833	-0.267567	0.281046	0.145983	0.30314	1.55851	OG0004060	0.518356	1	Zm00001eb044830
OG0006310	388.432	-0.381763	0.200298	0.0185869	0.0730421	2.58931	OG0006310	1.13643	1	Zm00001eb044840
OG0009933	44.26	0.476825	0.474268	0.0342351	0.112221	1.64601	OG0009933	0.949927	1	Zm00001eb044860
OG0001642	44.7327	-1.90444	0.417172	1.22858e-07	8.26204e-06	1.65063	OG0001642	5.08291	0	Zm00001eb044900
OG0009935	203.555	0.416296	0.117602	0.000155395	0.0022552	2.30868	OG0009935	2.64682	0	Zm00001eb044910
OG0016280	36.4941	-0.317664	0.296147	0.107077	0.247741	1.56222	OG0016280	0.606002	2	Zm00001eb044960
OG0001084	113.027	-0.265941	0.205737	0.102245	0.240209	2.05318	OG0001084	0.619411	0	Zm00001eb044970
OG0001084.1	95.203	-0.365287	0.258334	0.0516369	0.148613	1.97865	OG0001084.1	0.827943	0	Zm00001eb044970
OG0001084.2	91.7549	-0.426255	0.268355	0.0310199	0.104993	1.96263	OG0001084.2	0.978841	0	Zm00001eb044970
OG0001084.3	90.502	-0.237995	0.267344	0.186986	0.356927	1.95666	OG0001084.3	0.44742	0	Zm00001eb044970
OG0001084.4	88.4897	-0.562483	0.263938	0.00711711	0.0374571	1.94689	OG0001084.4	1.42647	0	Zm00001eb044970
OG0001084.5	88.2926	-0.34172	0.261515	0.0671795	0.178588	1.94592	OG0001084.5	0.748147	0	Zm00001eb044970
OG0001085	47.6852	0.0529136	0.175555	0.720029	0.833497	1.67838	OG0001085	0.079096	0	Zm00001eb044980
OG0004062	106.347	-0.401828	0.203374	0.0147155	0.0622589	2.02673	OG0004062	1.2058	0	Zm00001eb045200
OG0016285	80.2827	-0.0472018	0.185158	0.750575	0.85429	1.90462	OG0016285	0.0683946	0	Zm00001eb045210
OG0006313	567.429	0.324492	0.107397	0.00136823	0.0113025	2.75391	OG0006313	1.94682	0	Zm00001eb045250
OG0016286	65.3929	0.07026	0.229835	0.666791	0.797255	1.81553	OG0016286	0.098403	0	Zm00001eb045270
OG0006314	43.0766	-0.600972	0.264193	0.00348147	0.022514	1.63424	OG0006314	1.64755	0	Zm00001eb045280
OG0009939	113.557	0.00456027	0.190168	0.987571	0.993806	2.05522	OG0009939	0.00269847	0	Zm00001eb045300
OG0002544	79.9412	-1.22249	0.369851	3.53157e-05	0.000734198	1.90277	OG0002544	3.13419	0	Zm00001eb045340
OG0016288	38.5071	-0.22042	0.216635	0.183514	0.35265	1.58554	OG0016288	0.452656	0	Zm00001eb045350
OG0004063	164.048	-0.366001	0.215683	0.0326525	0.108898	2.21497	OG0004063	0.962982	0	Zm00001eb045370
OG0016290	79.9889	0.0341046	0.237176	0.833862	0.905036	1.90303	OG0016290	0.0433342	0	Zm00001eb045380
OG0016297	66.6236	-0.564451	0.30291	0.00990948	0.0473376	1.82363	OG0016297	1.32479	0	Zm00001eb045490
OG0002546	74.3893	0.176171	0.227808	0.295319	0.481301	1.87151	OG0002546	0.317583	1	Zm00001eb045530
OG0009946	123.398	-0.711556	0.187314	1.99775e-05	0.000489092	2.09131	OG0009946	3.31061	1	Zm00001eb045540
OG0000545	101.088	-0.110146	0.164798	0.429594	0.610346	2.0047	OG0000545	0.214424	0	Zm00001eb045560
OG0009947	36.1455	0.278395	0.234664	0.113074	0.256928	1.55805	OG0009947	0.590189	0	Zm00001eb045570
OG0006316	86.1399	-0.074748	0.166946	0.598773	0.749808	1.9352	OG0006316	0.12505	0	Zm00001eb045620
OG0016301	62.6363	-0.20757	0.264952	0.231747	0.411549	1.79683	OG0016301	0.385579	0	Zm00001eb045630
OG0006317	59.3782	-0.178936	0.209684	0.268104	0.45277	1.77363	OG0006317	0.344122	0	Zm00001eb045640
OG0006318	335.866	-0.416529	0.136114	0.00073288	0.00723985	2.52617	OG0006318	2.14027	0	Zm00001eb045660
OG0002547	287.023	-0.198893	0.133278	0.0987118	0.234486	2.45792	OG0002547	0.629884	1	Zm00001eb045670
OG0016302	48.5956	0.311591	0.192564	0.0497918	0.145258	1.6866	OG0016302	0.83786	1	Zm00001eb045680
OG0004064	52.4767	-0.0273334	0.183224	0.849964	0.91403	1.71997	OG0004064	0.0390395	0	Zm00001eb045730
OG0004065	130.737	-0.0402937	0.279157	0.783738	0.876298	2.1164	OG0004065	0.057348	1	Zm00001eb045750
OG0004065.1	203.363	0.0307226	0.233122	0.867232	0.923792	2.30827	OG0004065.1	0.0344258	1	Zm00001eb045750
OG0004066	204.871	-0.738753	0.209888	6.36535e-05	0.00112349	2.31148	OG0004066	2.94943	0	Zm00001eb045760
OG0006321	47.5102	-0.26425	0.282981	0.143831	0.299933	1.67679	OG0006321	0.522976	2	Zm00001eb045780
OG0016304	1050.4	0.413666	0.197531	0.0122375	0.0548122	3.02135	OG0016304	1.26112	1	Zm00001eb045790
OG0016305	418.763	0.0506841	0.133373	0.680223	0.807201	2.62197	OG0016305	0.0930182	0	Zm00001eb045810
OG0016307	461.004	0.0485807	0.121945	0.662976	0.794285	2.6637	OG0016307	0.100024	0	Zm00001eb045870
OG0002549	304.271	0.0895802	0.105235	0.366031	0.552479	2.48326	OG0002549	0.257685	0	Zm00001eb045890
OG0016308	135.453	0.391214	0.176464	0.0103469	0.0487798	2.13179	OG0016308	1.31176	0	Zm00001eb045910
OG0006322	43.6446	-0.351158	0.262661	0.0608371	0.166622	1.63993	OG0006322	0.778269	0	Zm00001eb045930
OG0016310	91.631	-1.19833	0.334672	1.79659e-05	0.000450617	1.96204	OG0016310	3.34619	2	Zm00001eb045960
OG0006324	43.5442	-0.0809649	0.307835	0.479549	0.65258	1.63893	OG0006324	0.185366	1	Zm00001eb045990
OG0016312	86.547	-0.654594	0.285389	0.00270263	0.0188657	1.93725	OG0016312	1.72433	0	Zm00001eb046020
OG0006325	283.198	0.156443	0.13095	0.194818	0.366597	2.45209	OG0006325	0.435812	0	Zm00001eb046040
OG0000397	317.754	0.0904494	0.137904	0.4697	0.64469	2.50209	OG0000397	0.190649	0	Zm00001eb046100
OG0009954	194.96	-0.396082	0.146359	0.00244873	0.0175227	2.28995	OG0009954	1.7564	0	Zm00001eb046110
OG0016315	44.9586	0.333169	0.251713	0.0713456	0.186047	1.65281	OG0016315	0.730378	2	Zm00001eb046120
OG0016317	32.7609	-0.92176	0.74677	0.0081688	0.0414341	1.51536	OG0016317	1.38264	0	Zm00001eb046130
OG0001645	132.667	-0.256945	0.155207	0.0548957	0.15523	2.12276	OG0001645	0.809024	0	Zm00001eb046160
OG0009958	71.6882	-0.959317	0.274963	3.88063e-05	0.000790699	1.85545	OG0009958	3.10199	0	Zm00001eb046220
OG0009958.1	81.8168	-1.00442	0.236212	1.57175e-06	6.82235e-05	1.91284	OG0009958.1	4.16607	0	Zm00001eb046220
OG0016323	74.9145	-0.754445	0.325971	0.00183726	0.0140357	1.87457	OG0016323	1.85277	0	Zm00001eb046300
OG0016322	75.3609	0.148588	0.161177	0.283929	0.469035	1.87715	OG0016322	0.328794	0	Zm00001eb046310
OG0009963	181.79	0.108622	0.195677	0.481153	0.653932	2.25957	OG0009963	0.184467	1	Zm00001eb046340
OG0009961	217.097	0.206178	0.137071	0.0941298	0.226041	2.33665	OG0009961	0.645813	0	Zm00001eb046370
OG0016320	105.853	-0.271231	0.138916	0.0310512	0.105074	2.0247	OG0016320	0.978506	0	Zm00001eb046420
OG0009960	76.934	0.0579335	0.146244	0.649218	0.785815	1.88612	OG0009960	0.10468	1	Zm00001eb046430
OG0016319	127.158	-0.753213	0.238209	0.000182511	0.00253569	2.10434	OG0016319	2.5959	1	Zm00001eb046440
OG0016327	206.491	-0.115095	0.18017	0.444311	0.623524	2.3149	OG0016327	0.205147	1	Zm00001eb046510
OG0016331	72.5803	-0.26823	0.277992	0.14277	0.298536	1.86082	OG0016331	0.525003	0	Zm00001eb046590
OG0016333	49.3363	-1.02356	0.268645	1.05899e-05	0.00029685	1.69317	OG0016333	3.52746	0	Zm00001eb046610
OG0009965	223.211	-0.225682	0.15176	0.0912385	0.221486	2.34872	OG0009965	0.654653	0	Zm00001eb046650
OG0000344	21.8465	-0.363477	0.619494	0.0161499	0.0665703	1.33938	OG0000344	1.17672	0	Zm00001eb046660
OG0016339	265.056	0.0643208	0.193167	0.673019	0.801957	2.42334	OG0016339	0.0958487	0	Zm00001eb046740
OG0016340	61.9801	0.151781	0.188495	0.33167	0.5182	1.79225	OG0016340	0.285503	2	Zm00001eb046750
OG0000583.4	33.8002	0.045877	0.260766	0.861664	0.920727	1.52892	OG0000583.4	0.0358691	0	Zm00001eb046780
OG0016341	234.671	0.342409	0.147643	0.00949933	0.046078	2.37046	OG0016341	1.33651	0	Zm00001eb046790
OG0006332	118.035	0.287848	0.171612	0.0490937	0.143809	2.07201	OG0006332	0.842214	0	Zm00001eb046840
OG0016343	67.0437	0.226055	0.286517	0.257499	0.441226	1.82636	OG0016343	0.355339	0	Zm00001eb046850
OG0004072	65.2355	-0.0999208	0.181231	0.503445	0.673652	1.81448	OG0004072	0.171564	0	Zm00001eb046860
OG0009967	36.7648	-0.261631	0.340306	0.143596	0.299574	1.56543	OG0009967	0.523496	1	Zm00001eb046900
OG0004409	23.96	0.131044	0.302518	0.540423	0.703608	1.37949	OG0004409	0.152669	0	Zm00001eb046950
OG0000315	41.6927	-0.763596	0.384723	0.00362633	0.0232826	1.62006	OG0000315	1.63297	1	Zm00001eb046960
OG0016346	156.707	-0.152167	0.170521	0.312058	0.497634	2.19509	OG0016346	0.30309	1	Zm00001eb046980
OG0009970	42.5192	-0.964201	0.307701	0.000121127	0.00185167	1.62858	OG0009970	2.73244	2	Zm00001eb047060
OG0016352	2268.51	-0.816836	0.255502	0.000138614	0.00206823	3.35574	OG0016352	2.6844	1	Zm00001eb047070
OG0006334	138.857	-0.32215	0.14538	0.0123916	0.055295	2.14257	OG0006334	1.25731	0	Zm00001eb047110
OG0006336	1096.08	-0.230191	0.122149	0.0403248	0.125561	3.03984	OG0006336	0.901147	0	Zm00001eb047140
OG0000781	100.071	-0.189809	0.17388	0.195787	0.367508	2.00031	OG0000781	0.434733	0	Zm00001eb047150
OG0016356	488.761	0.324342	0.18092	0.0352544	0.114613	2.6891	OG0016356	0.940767	0	Zm00001eb047170
OG0009971	86.5744	0.0415533	0.232163	0.802383	0.886695	1.93739	OG0009971	0.0522257	0	Zm00001eb047200
OG0002554	108.417	-0.46409	0.221987	0.00863563	0.043025	2.0351	OG0002554	1.36628	0	Zm00001eb047240
OG0016358	141.37	0.423724	0.205525	0.0127429	0.0563885	2.15036	OG0016358	1.24881	2	Zm00001eb047260
OG0016359	92.0958	-0.0266626	0.169569	0.853748	0.916173	1.96424	OG0016359	0.0380223	2	Zm00001eb047270
OG0001648	185.492	-0.0538736	0.155319	0.700156	0.819471	2.26832	OG0001648	0.0864666	1	Zm00001eb047310
OG0016363	34.1632	-0.846481	0.381197	0.00211808	0.0156227	1.53356	OG0016363	1.80624	0	Zm00001eb047360
OG0009972	126.061	-0.21251	0.25191	0.220704	0.398546	2.10058	OG0009972	0.399521	1	Zm00001eb047400
OG0009972.2	124.903	-0.788628	0.365091	0.00234841	0.0169806	2.09657	OG0009972.2	1.77005	1	Zm00001eb047410
OG0016364	47.9875	-0.255367	0.28775	0.157441	0.318529	1.68113	OG0016364	0.496851	1	Zm00001eb047420
OG0009974	39.1136	-1.46132	0.397193	8.37687e-06	0.000242405	1.59233	OG0009974	3.61546	0	Zm00001eb047450
OG0009979	173.116	0.125247	0.125154	0.277581	0.462549	2.23834	OG0009979	0.334842	0	Zm00001eb047500
OG0009980	71.6819	-0.315968	0.428101	0.0726732	0.188753	1.85541	OG0009980	0.724107	2	Zm00001eb047510
OG0002555	114.676	-0.461264	0.248788	0.0148357	0.062541	2.05947	OG0002555	1.20383	0	Zm00001eb047520
OG0013823	61.4079	0.0513385	0.17401	0.732545	0.841955	1.78822	OG0013823	0.074711	0	Zm00001eb047560
OG0016370	64.6913	-0.802131	0.278948	0.000401364	0.00463429	1.81085	OG0016370	2.33402	0	Zm00001eb047580
OG0009982	329.681	-0.0199877	0.0900611	0.826756	0.899745	2.51809	OG0009982	0.0458804	0	Zm00001eb047610
OG0006344	33.1507	-0.124502	0.28547	0.40053	0.583522	1.52049	OG0006344	0.233943	0	Zm00001eb047660
OG0006344.1	27.185	-0.400743	0.477593	0.0466043	0.138668	1.43433	OG0006344.1	0.858024	0	Zm00001eb047660
OG0016374	52.0637	0.0387349	0.230735	0.805914	0.888791	1.71654	OG0016374	0.0512005	0	Zm00001eb047670
OG0001649	147.882	-0.117273	0.196955	0.457756	0.63542	2.16992	OG0001649	0.196939	0	Zm00001eb047740
OG0001650	101.154	0.149146	0.227715	0.374679	0.560102	2.00498	OG0001650	0.251733	1	Zm00001eb047760
OG0016377	40.0614	-0.232124	0.354598	0.139154	0.293621	1.60273	OG0016377	0.532212	0	Zm00001eb047770
OG0001086	51.2746	-0.572184	0.24395	0.00313235	0.0208785	1.7099	OG0001086	1.6803	0	Zm00001eb047810
OG0006346	42.3978	-0.411243	0.261278	0.0324044	0.108373	1.62734	OG0006346	0.96508	1	Zm00001eb047820
OG0016382	70.1099	-0.0437209	0.202226	0.787267	0.878279	1.84578	OG0016382	0.0563675	0	Zm00001eb047890
OG0009991	114.646	-0.25858	0.203869	0.112636	0.256257	2.05936	OG0009991	0.591324	0	Zm00001eb047920
OG0016386	66.5067	-0.112065	0.259141	0.459942	0.636972	1.82287	OG0016386	0.195879	2	Zm00001eb047940
OG0006348	38.7747	-1.90325	0.532951	1.01868e-05	0.000287566	1.58855	OG0006348	3.54126	0	Zm00001eb047970
OG0004079	343.825	-0.0672651	0.169296	0.643295	0.781437	2.53634	OG0004079	0.107106	1	Zm00001eb047980
OG0016385	132.124	-0.122336	0.209011	0.448285	0.626793	2.12098	OG0016385	0.202876	0	Zm00001eb047990
OG0016387	308.875	0.26849	0.131971	0.0260048	0.0925676	2.48978	OG0016387	1.03354	1	Zm00001eb048000
OG0002558	65.391	0.0463719	0.204439	0.765258	0.864135	1.81552	OG0002558	0.0634184	0	Zm00001eb048090
OG0006350	44.9664	0.100592	0.221758	0.537512	0.701469	1.65289	OG0006350	0.153992	0	Zm00001eb048120
OG0006352	40.227	-1.69322	0.493253	1.38719e-05	0.000371056	1.60452	OG0006352	3.43056	1	Zm00001eb048150
OG0016390	177.783	-0.170194	0.153524	0.18978	0.360294	2.24989	OG0016390	0.443343	0	Zm00001eb048160
OG0004082	139.827	-0.247183	0.218587	0.135045	0.289016	2.14559	OG0004082	0.539078	0	Zm00001eb048210
OG0016393	656.408	-0.34871	0.121081	0.00189097	0.0143466	2.81717	OG0016393	1.84325	0	Zm00001eb048220
OG0009997	104.844	0.199225	0.220624	0.236435	0.417155	2.02054	OG0009997	0.379702	0	Zm00001eb048230
OG0009999	222.851	-0.254131	0.134408	0.0350161	0.113993	2.34801	OG0009999	0.943122	0	Zm00001eb048270
OG0002559	99.5016	-0.149892	0.195345	0.333895	0.520596	1.99783	OG0002559	0.283499	0	Zm00001eb048280
OG0016394	67.3885	0.0527806	0.171648	0.719081	0.83314	1.82859	OG0016394	0.0792819	0	Zm00001eb048290
OG0016396	44.7023	0.157776	0.222115	0.345003	0.532004	1.65033	OG0016396	0.274085	1	Zm00001eb048310
OG0001652	30.2639	-0.124598	0.232298	0.45381	0.631964	1.48093	OG0001652	0.199308	0	Zm00001eb048340
OG0010001	40.4338	-0.245653	0.332268	0.146365	0.303636	1.60674	OG0010001	0.517646	1	Zm00001eb048370
OG0010002	134.336	0.508683	0.226936	0.00611251	0.0336235	2.12819	OG0010002	1.47336	0	Zm00001eb048390
OG0016398	35.0546	-0.506178	0.437022	0.0258792	0.0922352	1.54475	OG0016398	1.0351	0	Zm00001eb048410
OG0016399	141.911	-0.0923107	0.168412	0.507584	0.677807	2.15202	OG0016399	0.168894	0	Zm00001eb048420
OG0001350.5	23.0139	0.0688273	0.295206	0.73754	0.845442	1.36199	OG0001350.5	0.0729159	0	Zm00001eb048460
OG0010003	26.8159	-0.55964	0.608497	0.0321977	0.107956	1.42839	OG0010003	0.966755	0	Zm00001eb048540
OG0001296	182.616	0.101885	0.151161	0.444967	0.624193	2.26154	OG0001296	0.204681	0	Zm00001eb048550
OG0010004	437.367	-0.167445	0.143925	0.206268	0.380794	2.64085	OG0010004	0.419309	0	Zm00001eb048600
OG0000782	408.664	0.337101	0.139024	0.00712225	0.0374657	2.61137	OG0000782	1.42637	0	Zm00001eb048660
OG0016410	74.8196	-0.508425	0.300088	0.0146176	0.0619841	1.87402	OG0016410	1.20772	0	Zm00001eb048680
OG0023695	87.9507	1.63778	0.475681	1.76046e-05	0.000443178	1.94424	OG0023695	3.35342	1	Zm00001eb048710
OG0000783	55.1041	-2.18196	0.745332	7.1396e-05	0.0012277	1.74118	OG0000783	2.91091	0	Zm00001eb048730
OG0016196	178.493	-0.876646	0.356329	0.000884909	0.00831176	2.25162	OG0016196	2.08031	0	Zm00001eb048790
OG0016195	142.125	-0.210329	0.153239	0.11415	0.258512	2.15267	OG0016195	0.587519	1	Zm00001eb048800
OG0016193	223.389	0.0726158	0.151644	0.58203	0.736628	2.34906	OG0016193	0.132752	0	Zm00001eb048810
OG0006293	209.953	0.15947	0.132704	0.186669	0.356512	2.32212	OG0006293	0.447925	0	Zm00001eb048820
OG0009899	215.309	-0.173346	0.32935	0.233211	0.413691	2.33306	OG0009899	0.383324	2	Zm00001eb048870
OG0016190	22.4173	-0.581482	0.824046	0.0156157	0.0649664	1.35058	OG0016190	1.18731	1	Zm00001eb048930
OG0016187	36.8404	0.201026	0.357333	0.144335	0.300764	1.56632	OG0016187	0.521774	0	Zm00001eb048960
OG0016185	35.54	-1.26954	0.435332	0.000200165	0.00271255	1.55072	OG0016185	2.56662	1	Zm00001eb049040
OG0009895	55.7027	0.52741	0.216536	0.00347557	0.0224962	1.74588	OG0009895	1.64789	0	Zm00001eb049080
OG0016183	99.13	-0.0432561	0.284868	0.724225	0.83621	1.9962	OG0016183	0.0776846	0	Zm00001eb049100
OG0009890	70.8927	0.0333294	0.188613	0.825625	0.899061	1.8506	OG0009890	0.0462107	0	Zm00001eb049140
OG0016178	24.0336	0.298379	0.327445	0.123458	0.271688	1.38082	OG0016178	0.56593	1	Zm00001eb049150
OG0016176	131.22	-0.125599	0.124657	0.273219	0.457654	2.118	OG0016176	0.339462	0	Zm00001eb049170
OG0016174	295.196	0.0126223	0.123276	0.912895	0.950935	2.47011	OG0016174	0.0218493	0	Zm00001eb049240
OG0006287.2	36.7831	0.686434	0.303757	0.00327448	0.0215269	1.56565	OG0006287.2	1.66702	0	Zm00001eb049250
OG0001631	170.613	0.581214	0.164384	8.63766e-05	0.00142871	2.23201	OG0001631	2.84506	1	Zm00001eb049290
OG0016172	89.6138	-0.0240478	0.215072	0.872248	0.927204	1.95238	OG0016172	0.0328246	0	Zm00001eb049300
OG0009887	31.9974	-0.0186331	0.248876	0.905811	0.946999	1.50511	OG0009887	0.0236503	0	Zm00001eb049310
OG0009887.1	29.2081	-0.0956207	0.276638	0.537628	0.701557	1.4655	OG0009887.1	0.153937	0	Zm00001eb049310
OG0016171	57.5861	-0.466161	0.326543	0.0285867	0.0992334	1.76032	OG0016171	1.00334	0	Zm00001eb049320
OG0002533	108.815	-0.572857	0.267386	0.00494471	0.0291473	2.03669	OG0002533	1.5354	0	Zm00001eb049330
OG0000321.10	31.2108	0.146805	0.326346	0.283225	0.468378	1.4943	OG0000321.10	0.329403	0	Zm00001eb049490
OG0016170	344.004	0.234907	0.169954	0.110265	0.252911	2.53656	OG0016170	0.597032	1	Zm00001eb049570
OG0016168	38.4002	-0.401799	0.39432	0.0560584	0.157261	1.58433	OG0016168	0.803379	0	Zm00001eb049580
OG0016166	45.9869	0.117719	0.220882	0.470208	0.645078	1.66263	OG0016166	0.190388	0	Zm00001eb049610
OG0003565	19.0315	-0.349854	0.622039	0.0155576	0.0647812	1.27947	OG0003565	1.18855	0	Zm00001eb049620
OG0009885	34.6359	-0.261048	0.380622	0.10987	0.25229	1.53953	OG0009885	0.598101	2	Zm00001eb049630
OG0009885.2	18.1015	0.137933	0.344717	0.625436	0.769414	1.25771	OG0009885.2	0.11384	2	Zm00001eb049640
OG0016165	36.6157	-0.939725	0.337283	0.000408994	0.00470179	1.56367	OG0016165	2.32774	0	Zm00001eb049650
OG0004042	69.0623	-0.517278	0.5168	0.0294568	0.101056	1.83924	OG0004042	0.99544	0	Zm00001eb049660
OG0004042.1	93.9193	-0.237773	0.319524	0.173524	0.339697	1.97275	OG0004042.1	0.468908	0	Zm00001eb049660
OG0004042.2	76.4774	-0.255189	0.325597	0.149477	0.307675	1.88353	OG0004042.2	0.511907	0	Zm00001eb049660
OG0004042.3	66.765	-0.279089	0.355573	0.12354	0.271732	1.82455	OG0004042.3	0.56586	0	Zm00001eb049660
OG0000774	145.513	0.278233	0.19045	0.0772887	0.197482	2.1629	OG0000774	0.704472	1	Zm00001eb049720
OG0000774.2	196.192	0.36415	0.20542	0.0295912	0.101354	2.29268	OG0000774.2	0.994157	1	Zm00001eb049720
OG0009883	39.1325	0.258027	0.285444	0.171579	0.337179	1.59254	OG0009883	0.472139	0	Zm00001eb049780
OG0001629	206.778	-0.176709	0.16862	0.217436	0.394221	2.3155	OG0001629	0.40426	0	Zm00001eb049810
OG0000314	94.262	-0.0208755	0.132986	0.861976	0.920727	1.97434	OG0000314	0.0358691	0	Zm00001eb049840
OG0016156	166.246	0.0482247	0.140911	0.720186	0.833611	2.22075	OG0016156	0.0790364	0	Zm00001eb049890
OG0001628	79.955	0.00498707	0.172794	0.978011	0.98997	1.90285	OG0001628	0.00437797	1	Zm00001eb049910
OG0016155	78.754	0.170636	0.234584	0.312825	0.49821	1.89627	OG0016155	0.302587	1	Zm00001eb049920
OG0009878	121.026	0.635399	0.170908	3.75632e-05	0.000769751	2.08288	OG0009878	3.11365	1	Zm00001eb049950
OG0016153	365.665	-0.130647	0.302866	0.339273	0.526052	2.56308	OG0016153	0.278971	2	Zm00001eb049960
OG0001626	42.0466	-0.34089	0.255845	0.0671455	0.178573	1.62373	OG0001626	0.748185	0	Zm00001eb049980
OG0001626.1	47.2988	-0.183652	0.217927	0.263781	0.448475	1.67485	OG0001626.1	0.348262	0	Zm00001eb049980
OG0001916	37.9186	-0.108137	0.279345	0.446471	0.625452	1.57885	OG0001916	0.203806	1	Zm00001eb050050
OG0009876	42.2351	0.325976	0.268958	0.0844782	0.20998	1.62567	OG0009876	0.677822	0	Zm00001eb050060
OG0009876.1	33.4508	-0.165093	0.252924	0.336488	0.523236	1.52441	OG0009876.1	0.281303	0	Zm00001eb050060
OG0006285	159.65	-0.284895	0.234564	0.0985468	0.23421	2.20317	OG0006285	0.630395	2	Zm00001eb050070
OG0016149	46.6202	-0.225204	0.219979	0.181597	0.350424	1.66857	OG0016149	0.455406	0	Zm00001eb050100
OG0004040	151.952	-0.654906	0.219149	0.000421535	0.00480453	2.18171	OG0004040	2.31835	0	Zm00001eb050140
OG0016099	272.972	0.527326	0.29008	0.0186785	0.0732616	2.43612	OG0016099	1.13512	1	Zm00001eb050280
OG0001076	171.7	0.192615	0.168047	0.18374	0.352723	2.23477	OG0001076	0.452566	1	Zm00001eb050290
OG0016100	107.876	0.00851915	0.132108	0.946518	0.971755	2.03292	OG0016100	0.0124431	0	Zm00001eb050310
OG0016102	344.936	0.235735	0.100413	0.0132373	0.0578083	2.53774	OG0016102	1.23801	0	Zm00001eb050340
OG0009856	68.7544	0.362419	0.234755	0.0457634	0.136905	1.8373	OG0009856	0.86358	2	Zm00001eb050410
OG0009857	90.58	0.925839	0.266025	5.11186e-05	0.000958407	1.95703	OG0009857	3.01845	0	Zm00001eb050460
OG0016108	58.5929	-0.167415	0.20657	0.29936	0.485351	1.76785	OG0016108	0.313944	0	Zm00001eb050510
OG0016109	224.569	0.103845	0.153081	0.433528	0.613804	2.35135	OG0016109	0.211971	1	Zm00001eb050610
OG0016110	98.9602	-0.221581	0.246449	0.194375	0.366087	1.99546	OG0016110	0.436416	1	Zm00001eb050630
OG0016111	183.158	-0.00709123	0.203438	0.94961	0.973672	2.26283	OG0016111	0.0115871	0	Zm00001eb050660
OG0016113	126.967	-0.0434935	0.15072	0.747086	0.852056	2.10369	OG0016113	0.0695317	1	Zm00001eb050680
OG0016114	46.895	0.0574232	0.246572	0.717636	0.831951	1.67113	OG0016114	0.079902	0	Zm00001eb050700
OG0004033	148.376	0.338906	0.128979	0.00439326	0.0266535	2.17136	OG0004033	1.57425	0	Zm00001eb050760
OG0004036	128.82	0.231626	0.169943	0.112478	0.255981	2.10998	OG0004036	0.591793	1	Zm00001eb050840
OG0009864	320.683	0.354326	0.232334	0.0464649	0.138371	2.50608	OG0009864	0.858955	0	Zm00001eb050850
OG0004035	527.069	0.317516	0.107186	0.00179653	0.0137833	2.72187	OG0004035	1.86065	0	Zm00001eb050870
OG0000390	184.19	-0.477267	0.206845	0.00548894	0.031462	2.26527	OG0000390	1.50221	1	Zm00001eb050880
OG0016116	40.504	-0.253872	0.260539	0.154366	0.314077	1.6075	OG0016116	0.502964	0	Zm00001eb050910
OG0009865	51.3659	-0.859999	0.541341	0.00527256	0.0304901	1.71068	OG0009865	1.51584	1	Zm00001eb050930
OG0016118	37.8949	-1.90005	0.522667	7.51772e-06	0.000226703	1.57858	OG0016118	3.64454	1	Zm00001eb050970
OG0016120	33.0326	-0.0760277	0.239815	0.635061	0.775302	1.51894	OG0016120	0.110529	0	Zm00001eb050990
OG0004037	41.8667	-0.0879553	0.260784	0.51634	0.684756	1.62187	OG0004037	0.164464	0	Zm00001eb051020
OG0004037.3	14.4736	-0.0451575	0.292134	0.652813	0.78824	1.16058	OG0004037.3	0.103341	0	Zm00001eb051020
OG0006271	104.926	-0.464562	0.257342	0.0162019	0.0666884	2.02088	OG0006271	1.17595	0	Zm00001eb051060
OG0004009	91.2773	-0.497762	0.225593	0.00665164	0.0358323	1.96036	OG0004009	1.44573	1	Zm00001eb051070
OG0001077	172.778	0.195448	0.13641	0.111864	0.255149	2.23749	OG0001077	0.593207	0	Zm00001eb051080
OG0009866	93.8575	-0.0787904	0.174966	0.590419	0.742704	1.97247	OG0009866	0.129184	0	Zm00001eb051090
OG0016125	52.3407	0.265153	0.223688	0.124798	0.273811	1.71884	OG0016125	0.562549	1	Zm00001eb051110
OG0004038	54.414	-0.305628	0.211397	0.0643207	0.173411	1.73571	OG0004038	0.760924	0	Zm00001eb051120
OG0006272	304.781	-0.240661	0.182192	0.11109	0.254032	2.48399	OG0006272	0.595111	0	Zm00001eb051130
OG0006192	76.1361	0.0871073	0.172012	0.549966	0.711049	1.88159	OG0006192	0.1481	0	Zm00001eb051140
OG0016126	153.735	-1.0098	0.272194	1.66506e-05	0.000425899	2.18677	OG0016126	3.37069	1	Zm00001eb051160
OG0006274	337.418	0.0359654	0.131465	0.761721	0.861909	2.52817	OG0006274	0.0645386	0	Zm00001eb051170
OG0008109	25.9003	-0.00107092	0.282836	0.984855	0.992542	1.4133	OG0008109	0.00325094	0	Zm00001eb051190
OG0016129	280.823	0.173906	0.11726	0.110076	0.25264	2.44843	OG0016129	0.597498	1	Zm00001eb051220
OG0021949	179.663	0.369493	0.142951	0.00424163	0.0259757	2.25446	OG0021949	1.58543	0	Zm00001eb051300
OG0016134	33.7312	-1.39208	0.376037	6.65342e-06	0.000206354	1.52803	OG0016134	3.68539	0	Zm00001eb051400
OG0016135	71.2405	-0.114522	0.172712	0.424199	0.605196	1.85273	OG0016135	0.218104	0	Zm00001eb051410
OG0016136	84.5974	0.0782057	0.174996	0.585867	0.739185	1.92736	OG0016136	0.131247	1	Zm00001eb051470
OG0006281	45.2675	-0.610696	0.280359	0.00432894	0.0263302	1.65579	OG0006281	1.57955	0	Zm00001eb051480
OG0016137	28.9451	0.0741571	0.233654	0.650678	0.786723	1.46158	OG0016137	0.104178	0	Zm00001eb051490
OG0016138	80.6878	-0.161866	0.194235	0.295975	0.481876	1.90681	OG0016138	0.317065	1	Zm00001eb051510
OG0001079	38.8268	-0.0119853	0.214167	0.940867	0.967617	1.58913	OG0001079	0.0142963	1	Zm00001eb051580
OG0016140	129.065	0.525553	0.16785	0.000466823	0.00519967	2.11081	OG0016140	2.28402	0	Zm00001eb051600
OG0006283	52.5079	0.214406	0.199713	0.184364	0.353267	1.72022	OG0006283	0.451897	0	Zm00001eb051610
OG0016141	402.249	-0.122652	0.163623	0.392823	0.576457	2.6045	OG0016141	0.239233	1	Zm00001eb051620
OG0016145	731.479	0.587697	0.0974169	5.4687e-10	1.00428e-07	2.8642	OG0016145	6.99815	1	Zm00001eb051800
OG0001625.30	40.4003	0.242909	0.355844	0.132083	0.284677	1.60638	OG0001625.30	0.545648	0	Zm00001eb051810
OG0006249	321.747	-0.137791	0.133282	0.257087	0.44091	2.50751	OG0006249	0.35565	0	Zm00001eb051830
OG0002520	115.175	0.154241	0.179985	0.308371	0.494085	2.06136	OG0002520	0.306199	0	Zm00001eb051840
OG0009824	1165.85	-0.0784675	0.122002	0.484003	0.656272	3.06664	OG0009824	0.182916	0	Zm00001eb051870
OG0001617	535.51	0.113528	0.127086	0.341523	0.528131	2.72877	OG0001617	0.277258	1	Zm00001eb051900
OG0004018	27.9319	0.240909	0.320118	0.18795	0.358147	1.4461	OG0004018	0.445939	0	Zm00001eb051950
OG0016037	66.0635	0.867557	0.279953	0.000219908	0.00290587	1.81996	OG0016037	2.53672	0	Zm00001eb051980
OG0016038	91.2936	-0.210728	0.126848	0.0699523	0.183541	1.96044	OG0016038	0.736267	0	Zm00001eb051990
OG0007144	119.312	0.000810804	0.303749	0.999666	0.999778	2.07668	OG0007144	9.64282e-05	0	Zm00001eb052030
OG0006250	32.7353	-0.257828	0.313198	0.155072	0.31516	1.51502	OG0006250	0.501468	0	Zm00001eb052070
OG0016044	214.023	0.249365	0.22088	0.144935	0.301619	2.33046	OG0016044	0.520541	0	Zm00001eb052080
OG0006251	77.9702	0.257195	0.183019	0.0928535	0.223949	1.89193	OG0006251	0.649851	0	Zm00001eb052100
OG0016048	61.1507	0.168365	0.200846	0.290271	0.476166	1.7864	OG0016048	0.322242	0	Zm00001eb052130
OG0009831	32.4904	-0.201683	0.276542	0.245084	0.42687	1.51176	OG0009831	0.369704	0	Zm00001eb052150
OG0006252	72.5379	-0.413782	0.283749	0.0351587	0.114369	1.86057	OG0006252	0.94169	1	Zm00001eb052200
OG0004021	42.3198	0.0826666	0.191107	0.592592	0.744325	1.62654	OG0004021	0.128237	0	Zm00001eb052220
OG0016050	41.5838	-0.331123	0.340754	0.0898751	0.219351	1.61892	OG0016050	0.658861	1	Zm00001eb052270
OG0001952.4	21.4551	0.207499	0.328161	0.284157	0.469313	1.33153	OG0001952.4	0.328537	0	Zm00001eb052280
OG0016051	259.001	0.238903	0.143031	0.064954	0.17453	2.4133	OG0016051	0.758129	0	Zm00001eb052290
OG0006254	325.614	-0.0943058	0.271639	0.545093	0.707174	2.5127	OG0006254	0.150474	0	Zm00001eb052440
OG0006259	74.3883	-0.254025	0.169249	0.0771513	0.197272	1.8715	OG0006259	0.704936	0	Zm00001eb052510
OG0016063	52.7817	-0.100145	0.263429	0.542439	0.705072	1.72248	OG0016063	0.151767	1	Zm00001eb052520
OG0009842	33.4877	-0.534719	0.464131	0.0228045	0.0841512	1.52488	OG0009842	1.07494	1	Zm00001eb052530
OG0016064	388.743	-0.306739	0.224316	0.0795441	0.201309	2.58966	OG0016064	0.696138	2	Zm00001eb052540
OG0016069	114.199	-0.809201	0.180971	9.62025e-07	4.62418e-05	2.05766	OG0016069	4.33497	0	Zm00001eb052630
OG0016070	62.1328	0.0994563	0.20483	0.535452	0.699545	1.79332	OG0016070	0.155184	0	Zm00001eb052640
OG0001620	745.374	-0.0579189	0.170212	0.613889	0.761526	2.87237	OG0001620	0.118315	0	Zm00001eb052750
OG0000311	16.516	0.0865954	0.318751	0.488623	0.660597	1.21791	OG0000311	0.180063	0	Zm00001eb052790
OG0016082	79.3405	0.534224	0.215907	0.00313197	0.0208785	1.89949	OG0016082	1.6803	1	Zm00001eb052810
OG0009850	65.7006	0.175238	0.197849	0.266185	0.451063	1.81757	OG0009850	0.345763	1	Zm00001eb052850
OG0004466	21.925	-0.182582	0.344945	0.204391	0.378597	1.34094	OG0004466	0.421823	0	Zm00001eb052890
OG0016086	125.48	-0.0860594	0.170954	0.546152	0.707799	2.09858	OG0016086	0.15009	1	Zm00001eb052940
OG0006265	309.164	0.0769903	0.200399	0.61935	0.764923	2.49019	OG0006265	0.116382	2	Zm00001eb052950
OG0006266	56.1533	-0.182034	0.18195	0.227541	0.406444	1.74938	OG0006266	0.390999	0	Zm00001eb052960
OG0016088	61.9602	0.110007	0.173569	0.449062	0.627486	1.79211	OG0016088	0.202396	0	Zm00001eb052970
OG0016092	134.265	0.0714504	0.156245	0.599747	0.750614	2.12796	OG0016092	0.124583	1	Zm00001eb053010
OG0009823	168.95	0.0369149	0.154618	0.783563	0.876172	2.22776	OG0009823	0.0574107	1	Zm00001eb053020
OG0016033	149.821	0.47837	0.383856	0.0334089	0.110605	2.17557	OG0016033	0.956227	1	Zm00001eb053090
OG0006247	36.7374	-1.49164	0.629073	0.000416832	0.00476524	1.56511	OG0006247	2.32192	0	Zm00001eb053160
OG0016030	57.5603	-0.0275434	0.176809	0.854244	0.916179	1.76012	OG0016030	0.0380196	0	Zm00001eb053170
OG0006246	43.072	-0.252463	0.262071	0.152607	0.311918	1.6342	OG0006246	0.50596	1	Zm00001eb053190
OG0002518	63.9828	-0.452864	0.314925	0.0289548	0.0999946	1.80606	OG0002518	1.00002	1	Zm00001eb053230
OG0016027	154.697	0.427558	0.154967	0.00198292	0.0148786	2.18948	OG0016027	1.82744	0	Zm00001eb053280
OG0016028	410.244	0.365082	0.237694	0.0451857	0.135799	2.61304	OG0016028	0.867102	1	Zm00001eb053320
OG0001075	75.6957	-0.0561066	0.195287	0.728761	0.839467	1.87907	OG0001075	0.0759964	1	Zm00001eb053340
OG0016023	38.6729	-0.258061	0.264129	0.149636	0.307835	1.58741	OG0016023	0.511682	0	Zm00001eb053390
OG0001615	98.9648	0.390359	0.185718	0.0121274	0.0544555	1.99548	OG0001615	1.26396	1	Zm00001eb053410
OG0016021	148.897	-0.369245	0.209162	0.0276211	0.0968836	2.17289	OG0016021	1.01375	1	Zm00001eb053420
OG0016020	93.6998	0.12628	0.291368	0.396873	0.580319	1.97174	OG0016020	0.236333	1	Zm00001eb053440
OG0004013	43.079	-0.517337	0.432474	0.0271774	0.0956483	1.63427	OG0004013	1.01932	1	Zm00001eb053460
OG0002503	53.3587	-0.0267937	0.260262	0.841182	0.909365	1.7272	OG0002503	0.0412617	1	Zm00001eb053480
OG0000755	74.1866	0.0219178	0.172495	0.881718	0.933047	1.87033	OG0000755	0.0300963	0	Zm00001eb053490
OG0000755.1	63.6145	-0.00129763	0.172448	0.996011	0.997975	1.80356	OG0000755.1	0.000880342	0	Zm00001eb053490
OG0016016	119.26	-0.0655861	0.165451	0.652973	0.788258	2.0765	OG0016016	0.103332	1	Zm00001eb053520
OG0016015	71.8172	-0.0245776	0.218641	0.876003	0.929059	1.85623	OG0016015	0.0319567	0	Zm00001eb053530
OG0004198.4	37.826	-1.76592	0.717103	0.000298692	0.00369642	1.57779	OG0004198.4	2.43222	0	Zm00001eb053560
OG0016012	109.39	-0.0297139	0.190732	0.833049	0.904601	2.03898	OG0016012	0.043543	2	Zm00001eb053570
OG0016011	251.492	-0.291957	0.254933	0.11082	0.253701	2.40052	OG0016011	0.595678	0	Zm00001eb053580
OG0016008	485.714	-0.0277018	0.176301	0.850545	0.914225	2.68638	OG0016008	0.0389471	0	Zm00001eb053630
OG0006241	100.967	0.204616	0.167325	0.150534	0.30914	2.00418	OG0006241	0.509845	1	Zm00001eb053650
OG0016007	63.2757	-0.560082	0.209271	0.00148944	0.0119657	1.80124	OG0016007	1.92206	1	Zm00001eb053680
OG0016006	24.7769	-1.27771	1.22397	0.0043179	0.0262847	1.39405	OG0016006	1.5803	0	Zm00001eb053700
OG0016005	78.3693	-0.906871	0.298594	0.000192185	0.00263937	1.89415	OG0016005	2.5785	0	Zm00001eb053710
OG0016003	133.337	0.190189	0.179238	0.201227	0.374773	2.12495	OG0016003	0.426231	0	Zm00001eb053740
OG0001074	41.1114	-0.324484	0.270074	0.0833359	0.208109	1.61396	OG0001074	0.681709	0	Zm00001eb053770
OG0015998	128.968	0.0302368	0.232699	0.850591	0.914225	2.11048	OG0015998	0.0389471	0	Zm00001eb053780
OG0015996	311.083	-0.0801523	0.136177	0.512747	0.681505	2.49288	OG0015996	0.166531	0	Zm00001eb053800
OG0004011	45.9958	-0.240449	0.188174	0.118902	0.265496	1.66272	OG0004011	0.575942	0	Zm00001eb053810
OG0002517	360.871	0.0568691	0.15832	0.684371	0.809958	2.55735	OG0002517	0.0915373	0	Zm00001eb053830
OG0002516	126.59	0.309173	0.154794	0.0240306	0.0875194	2.1024	OG0002516	1.0579	1	Zm00001eb053870
OG0009814	75.3796	-0.241126	0.173356	0.101721	0.23941	1.87725	OG0009814	0.620857	0	Zm00001eb053880
OG0001239	49.1145	-0.757789	0.35942	0.00300618	0.0203307	1.69121	OG0001239	1.69185	0	Zm00001eb053930
OG0015991	171.008	0.879079	0.228296	1.55669e-05	0.000402491	2.23302	OG0015991	3.39524	0	Zm00001eb053960
OG0015989	36.7473	0.956455	0.255999	2.13194e-05	0.000510667	1.56523	OG0015989	3.29186	2	Zm00001eb054010
OG0015988	35.5013	0.32406	0.25228	0.0779503	0.198782	1.55024	OG0015988	0.701622	0	Zm00001eb054020
OG0015986	1769.17	0.394978	0.178489	0.0096892	0.0465853	3.24777	OG0015986	1.33175	1	Zm00001eb054040
OG0015985	928.883	-0.406716	0.184257	0.0086834	0.0431608	2.96796	OG0015985	1.36491	2	Zm00001eb054050
OG0015983	123.734	-0.00657941	0.203009	0.964439	0.982129	2.09249	OG0015983	0.00783139	0	Zm00001eb054060
OG0015982	179.904	-0.0567579	0.126632	0.630971	0.772341	2.25504	OG0015982	0.112191	0	Zm00001eb054090
OG0009810	254.951	-0.262626	0.203983	0.113067	0.256928	2.40646	OG0009810	0.590189	0	Zm00001eb054100
OG0016846	47.3991	0.361745	0.25394	0.0518175	0.148893	1.67577	OG0016846	0.827125	0	Zm00001eb054120
OG0015978	47.2918	-0.0983327	0.21521	0.540901	0.703953	1.67479	OG0015978	0.152456	0	Zm00001eb054140
OG0006238	192.33	0.46863	0.206072	0.00668288	0.0359105	2.28405	OG0006238	1.44478	0	Zm00001eb054160
OG0009808	112.706	0.310969	0.169082	0.0342066	0.112174	2.05195	OG0009808	0.950109	0	Zm00001eb054190
OG0004010	98.7382	-0.30779	0.169649	0.0346129	0.11308	1.99449	OG0004010	0.946616	0	Zm00001eb054200
OG0023691	213.252	0.257482	0.152413	0.0557955	0.15677	2.32889	OG0023691	0.804736	0	Zm00001eb054210
OG0015975	39.5378	-0.358632	0.258786	0.0556515	0.15661	1.59701	OG0015975	0.805181	0	Zm00001eb054220
OG0015973	441.503	0.516258	0.253483	0.00856784	0.0428129	2.64493	OG0015973	1.36843	2	Zm00001eb054230
OG0006235	45.093	-0.0627767	0.222963	0.684122	0.809797	1.65411	OG0006235	0.0916238	0	Zm00001eb054240
OG0009807	106.451	-0.223804	0.187666	0.151048	0.309769	2.02715	OG0009807	0.508962	0	Zm00001eb054250
OG0009806	160.851	-0.126841	0.165805	0.371778	0.557112	2.20642	OG0009806	0.254058	0	Zm00001eb054260
OG0001613	148.42	-0.0304013	0.125328	0.801443	0.886115	2.17149	OG0001613	0.0525098	0	Zm00001eb054290
OG0015971	62.6395	0.103986	0.183416	0.493517	0.664705	1.79685	OG0015971	0.177371	0	Zm00001eb054370
OG0015967	279.93	-0.212203	0.12121	0.0592006	0.1632	2.44705	OG0015967	0.787279	0	Zm00001eb054410
OG0015965	266.409	0.321661	0.152289	0.0181492	0.0719539	2.42555	OG0015965	1.14295	0	Zm00001eb054460
OG0004008	70.0698	-0.294279	0.239089	0.0988853	0.234647	1.84553	OG0004008	0.629586	1	Zm00001eb054470
OG0015963	144.371	-0.0749496	0.148913	0.56305	0.72207	2.15948	OG0015963	0.141421	0	Zm00001eb054500
OG0015961	167.885	-0.273946	0.153995	0.0431015	0.131723	2.22501	OG0015961	0.880338	1	Zm00001eb054520
OG0000767	71.1804	0.233815	0.170282	0.106983	0.247685	1.85236	OG0000767	0.606101	1	Zm00001eb054650
OG0004006	797.848	0.230611	0.18723	0.134615	0.288268	2.90192	OG0004006	0.540203	2	Zm00001eb054680
OG0004006.1	620.468	0.324558	0.227035	0.0845645	0.210077	2.79272	OG0004006.1	0.677622	2	Zm00001eb054680
OG0009802	105.005	0.157116	0.139638	0.213569	0.389725	2.02121	OG0009802	0.409241	0	Zm00001eb054690
OG0009801	26.2704	-0.15587	0.31408	0.315206	0.500445	1.41947	OG0009801	0.300644	1	Zm00001eb054710
OG0015950	471.476	0.13677	0.100024	0.154292	0.314013	2.67346	OG0015950	0.503052	0	Zm00001eb054830
OG0006231	78.6638	0.00109921	0.192512	0.993648	0.99678	1.89577	OG0006231	0.00140078	0	Zm00001eb054840
OG0015951	42.5338	-0.158363	0.222176	0.333187	0.519908	1.62873	OG0015951	0.284074	0	Zm00001eb054880
OG0009796	377.055	0.481949	0.140394	0.000199539	0.00270663	2.5764	OG0009796	2.56757	1	Zm00001eb054910
OG0000884	98.5962	-0.509118	0.378785	0.028942	0.0999946	1.99386	OG0000884	1.00002	0	Zm00001eb054940
OG0009795	78.5469	-0.0615427	0.182283	0.671185	0.800556	1.89513	OG0009795	0.096608	1	Zm00001eb054950
OG0015948	135.585	-0.0617417	0.198597	0.688544	0.812481	2.13221	OG0015948	0.0901867	1	Zm00001eb054960
OG0015947	268.581	0.851357	0.227608	2.28984e-05	0.0005377	2.42907	OG0015947	3.26946	1	Zm00001eb054980
OG0015946	34.2015	0.398878	0.422573	0.0487291	0.143084	1.53404	OG0015946	0.84441	0	Zm00001eb054990
OG0002703	18.7207	-0.132621	0.307613	0.263965	0.448627	1.27232	OG0002703	0.348114	1	Zm00001eb055000
OG0009794	78.7021	0.0660691	0.217659	0.675919	0.804275	1.89599	OG0009794	0.0945954	0	Zm00001eb055020
OG0006229	201.229	0.24363	0.152984	0.0711701	0.185691	2.30369	OG0006229	0.73121	1	Zm00001eb055030
OG0006228	182.706	0.192221	0.131653	0.107944	0.249025	2.26175	OG0006228	0.603757	1	Zm00001eb055080
OG0009792	175.417	0.347838	0.237702	0.0561239	0.157261	2.24407	OG0009792	0.803379	0	Zm00001eb055170
OG0004004	363.261	0.0432601	0.104631	0.671818	0.800963	2.56022	OG0004004	0.0963875	0	Zm00001eb055180
OG0001072	128.224	-0.0700331	0.128856	0.557535	0.717604	2.10797	OG0001072	0.144115	1	Zm00001eb055230
OG0000539	182.504	-0.207555	0.194992	0.18376	0.352723	2.26127	OG0000539	0.452566	2	Zm00001eb055280
OG0015933	89.5687	0.3285	0.195455	0.0442896	0.13401	1.95216	OG0015933	0.872862	0	Zm00001eb055310
OG0015932	78.0136	0.0913362	0.187538	0.554751	0.715298	1.89217	OG0015932	0.145513	1	Zm00001eb055320
OG0001611	701.179	0.041187	0.222914	0.800074	0.885271	2.84583	OG0001611	0.052924	2	Zm00001eb055330
OG0009789	42.0545	-0.0325868	0.20337	0.832965	0.904578	1.62381	OG0009789	0.0435539	0	Zm00001eb055360
OG0009788	31.0683	-0.357314	0.450017	0.0689303	0.181827	1.49232	OG0009788	0.740342	1	Zm00001eb055400
OG0009788.2	98.0202	-1.48419	0.280225	7.24994e-09	8.44294e-07	1.99132	OG0009788.2	6.07351	1	Zm00001eb055410
OG0015929	89.0239	0.674745	0.300736	0.00334931	0.0219266	1.94951	OG0015929	1.65903	1	Zm00001eb055430
OG0009786	163.542	0.264781	0.154428	0.0515583	0.148506	2.21363	OG0009786	0.828255	0	Zm00001eb055450
OG0015927	166.905	0.081933	0.131052	0.500483	0.671184	2.22247	OG0015927	0.173158	0	Zm00001eb055470
OG0000215.9	51.6403	-0.348991	0.284989	0.0686831	0.181449	1.71299	OG0000215.9	0.741245	0	Zm00001eb055480
OG0015926	544.616	0.238989	0.266077	0.18168	0.350442	2.73609	OG0015926	0.455384	0	Zm00001eb055490
OG0015924	910.926	0.401929	0.126915	0.000620186	0.00640948	2.95948	OG0015924	2.19318	0	Zm00001eb055550
OG0000242.8	48.0222	0.00812875	0.307289	0.975304	0.988625	1.68144	OG0000242.8	0.00496848	0	Zm00001eb055630
OG0004000	54.1356	-0.074273	0.220545	0.643708	0.781727	1.73348	OG0004000	0.106945	0	Zm00001eb055640
OG0015918	117.434	0.609027	0.161141	3.69875e-05	0.00076122	2.0698	OG0015918	3.11849	0	Zm00001eb055650
OG0002090	26.305	0.092969	0.296419	0.461852	0.638576	1.42004	OG0002090	0.194787	0	Zm00001eb055680
OG0015916	32.0933	0.136609	0.206432	0.394314	0.577935	1.50641	OG0015916	0.238121	0	Zm00001eb055710
OG0002512	94.2996	-0.172304	0.168934	0.229811	0.409142	1.97451	OG0002512	0.388126	0	Zm00001eb055720
OG0006224	58.651	-0.157537	0.22515	0.352482	0.539303	1.76828	OG0006224	0.268167	0	Zm00001eb055730
OG0006224.1	53.0324	0.0549975	0.228226	0.730331	0.840098	1.72454	OG0006224.1	0.0756702	0	Zm00001eb055730
OG0015915	219.524	-0.0523151	0.163341	0.7034	0.82166	2.34148	OG0015915	0.0853078	0	Zm00001eb055750
OG0015912	192.857	-0.118387	0.150545	0.365933	0.552479	2.28524	OG0015912	0.257685	0	Zm00001eb055800
OG0015910	147.968	0.473714	0.133285	0.000112767	0.00175956	2.17017	OG0015910	2.7546	0	Zm00001eb055820
OG0006221	273.735	-0.0187775	0.154775	0.893152	0.939456	2.43733	OG0006221	0.0271236	1	Zm00001eb055830
OG0006220	1368.66	0.281679	0.181843	0.0665921	0.177562	3.13629	OG0006220	0.750649	2	Zm00001eb055850
OG0006220.1	1166.97	0.333414	0.199015	0.0421219	0.129309	3.06706	OG0006220.1	0.888373	2	Zm00001eb055850
OG0000538	58.2289	-0.325518	0.244941	0.0735956	0.19031	1.76514	OG0000538	0.720537	0	Zm00001eb055860
OG0006219	927.566	-0.0754703	0.164915	0.602498	0.75268	2.96735	OG0006219	0.12339	0	Zm00001eb055880
OG0002511	116.249	0.116982	0.154225	0.388537	0.572194	2.06539	OG0002511	0.242457	0	Zm00001eb055910
OG0003998	41.0971	-0.223195	0.374642	0.110316	0.252917	1.61381	OG0003998	0.597021	1	Zm00001eb055920
OG0006218	24.279	0.280861	0.2895	0.137294	0.291435	1.38523	OG0006218	0.535458	0	Zm00001eb055930
OG0002510	161.665	-0.19825	0.176083	0.179432	0.347745	2.20862	OG0002510	0.458739	0	Zm00001eb055970
OG0006213.3	36.7099	-0.284674	0.234196	0.104469	0.243875	1.56478	OG0006213.3	0.612832	1	Zm00001eb056020
OG0000536	80.5449	-0.32785	0.235773	0.0678276	0.179819	1.90604	OG0000536	0.745164	0	Zm00001eb056050
OG0015901	59.6132	-0.00624333	0.174577	0.967794	0.984286	1.77534	OG0015901	0.0068787	0	Zm00001eb056080
OG0015899	163.624	-0.0738062	0.182214	0.612835	0.760614	2.21385	OG0015899	0.118836	0	Zm00001eb056130
OG0015898	61.6757	0.113855	0.190971	0.453932	0.632072	1.79011	OG0015898	0.199233	0	Zm00001eb056180
OG0015894	309.653	0.0704023	0.104884	0.478532	0.651753	2.49088	OG0015894	0.185917	0	Zm00001eb056220
OG0009780	136.816	0.265678	0.181913	0.0799264	0.201881	2.13614	OG0009780	0.694905	0	Zm00001eb056240
OG0000534	150.033	-1.67536	0.265731	1.12576e-11	3.83939e-09	2.17619	OG0000534	8.41574	1	Zm00001eb056260
OG0006212	108.393	0.0944775	0.147332	0.475631	0.649441	2.035	OG0006212	0.187461	2	Zm00001eb056320
OG0015886	123.731	0.40579	0.140159	0.00150431	0.0120513	2.09248	OG0015886	1.91897	0	Zm00001eb056350
OG0015881	91.4864	0.281099	0.257983	0.121517	0.269153	1.96136	OG0015881	0.57	0	Zm00001eb056440
OG0001608	455.662	-0.122729	0.157429	0.362212	0.549088	2.65864	OG0001608	0.260358	1	Zm00001eb056450
OG0009774	74.451	0.255216	0.208258	0.11977	0.266644	1.87187	OG0009774	0.574069	1	Zm00001eb056470
OG0006206	107.706	0.294238	0.214463	0.0782176	0.199158	2.03224	OG0006206	0.700803	1	Zm00001eb056480
OG0015880	55.4765	-0.194252	0.211911	0.238094	0.419181	1.74411	OG0015880	0.377598	2	Zm00001eb056490
OG0002509	44.6113	0.101301	0.205421	0.529129	0.694261	1.64944	OG0002509	0.158477	1	Zm00001eb056510
OG0006204	45.4407	0.00375205	0.181616	0.980815	0.991022	1.65745	OG0006204	0.00391653	0	Zm00001eb056520
OG0001607	31.7626	-0.669344	0.388107	0.00861773	0.0429806	1.50192	OG0001607	1.36673	0	Zm00001eb056530
OG0009770	788.655	0.0992414	0.119269	0.369471	0.555394	2.89689	OG0009770	0.255399	0	Zm00001eb056540
OG0009768	152.568	-0.0670225	0.178484	0.651007	0.786886	2.18346	OG0009768	0.104088	0	Zm00001eb056550
OG0001606	48.7069	-1.19956	0.36168	4.54255e-05	0.000887501	1.68759	OG0001606	3.05183	0	Zm00001eb056580
OG0012350	94.4259	0.365772	0.173544	0.0145579	0.0618592	1.97509	OG0012350	1.2086	1	Zm00001eb056620
OG0011250	26.6312	-0.0620881	0.320361	0.415519	0.597159	1.42539	OG0011250	0.22391	0	Zm00001eb056660
OG0015875	65.5248	0.013818	0.196963	0.941112	0.967682	1.81641	OG0015875	0.0142675	0	Zm00001eb056720
OG0015874	42.5279	-0.26497	0.214396	0.112799	0.256476	1.62867	OG0015874	0.590954	0	Zm00001eb056730
OG0000422	57.0638	-0.0508494	0.23908	0.686902	0.811516	1.75636	OG0000422	0.0907029	0	Zm00001eb056750
OG0015872	37.8079	0.00768109	0.271361	0.987968	0.993806	1.57758	OG0015872	0.00269847	1	Zm00001eb056760
OG0015871	146.448	-0.047252	0.164249	0.744122	0.849849	2.16568	OG0015871	0.0706584	3	Zm00001eb056790
OG0015870	152.621	0.390287	0.150143	0.00387962	0.0243695	2.18361	OG0015870	1.61315	0	Zm00001eb056820
[truncated: 12,329 more rows]

## Sheet: SD3.2GenesDEinSoil
Orthogroup	baseMean	log2FoldChange	lfcSE	pvalue	padj	logBaseMean	Gene	pval	Dataset_Count	Maize_Geneid
OG0018298	52.2828	-0.361932	0.284039	0.0279038	0.128799	1.71836	OG0018298	0.890088	0	Zm00001eb000010
OG0013717	128.124	-0.0627811	0.157022	0.551813	0.737918	2.10763	OG0013717	0.131992	0	Zm00001eb000060
OG0000242	55.0629	-0.20762	0.334875	0.0363838	0.149677	1.74086	OG0000242	0.824845	0	Zm00001eb000070
OG0002677	200.723	-0.139106	0.19155	0.241489	0.465506	2.3026	OG0002677	0.332075	0	Zm00001eb000170
OG0004268	332.238	-0.353771	0.153795	0.00468884	0.0444939	2.52145	OG0004268	1.3517	0	Zm00001eb000190
OG0017458	215.878	-0.754371	0.187496	5.40853e-06	0.000610411	2.33421	OG0017458	3.21438	0	Zm00001eb000210
OG0006653	100.112	-0.253922	0.179201	0.0507562	0.18464	2.00049	OG0006653	0.733675	0	Zm00001eb000220
OG0010483	55.1592	0.102846	0.168517	0.368264	0.594377	1.74162	OG0010483	0.225938	0	Zm00001eb000230
OG0010482	175.945	-0.162413	0.143348	0.149723	0.352062	2.24538	OG0010482	0.453381	0	Zm00001eb000320
OG0017451	1018.83	-0.0715296	0.11412	0.475078	0.682314	3.0081	OG0017451	0.166016	0	Zm00001eb000340
OG0017446	34.5452	-0.514772	0.451904	0.0135902	0.0832572	1.53839	OG0017446	1.07958	0	Zm00001eb000400
OG0004265	24.1607	0.413838	0.345986	0.0223678	NA	1.38311	OG0004265	NA	0	Zm00001eb000420
OG0006648	31.0401	-0.0492303	0.219052	0.392022	0.614793	1.49192	OG0006648	0.211271	0	Zm00001eb000440
OG0004264	525.346	0.0315467	0.107582	0.738113	0.859264	2.72045	OG0004264	0.0658736	0	Zm00001eb000480
OG0017442	198.223	0.348119	0.242752	0.0248383	0.120168	2.29715	OG0017442	0.92021	0	Zm00001eb000490
OG0006647	29.5263	0.011334	0.185824	0.908906	0.954011	1.47021	OG0006647	0.0204465	0	Zm00001eb000500
OG0001135	43.7049	-0.0232656	0.170183	0.82869	0.911433	1.64053	OG0001135	0.0402752	1	Zm00001eb000550
OG0017438	78.515	0.0347657	0.192004	0.701768	0.836375	1.89495	OG0017438	0.0775989	0	Zm00001eb000580
OG0017437	214.455	0.235839	0.150196	0.0451846	0.171589	2.33134	OG0017437	0.765511	0	Zm00001eb000590
OG0004261	147.943	-0.14363	0.1575	0.211827	0.43133	2.17009	OG0004261	0.365191	0	Zm00001eb000620
OG0002865	70.1125	-0.0304703	0.200483	0.730523	0.854666	1.8458	OG0002865	0.0682034	1	Zm00001eb000630
OG0004260	41.5113	-0.0785338	0.169596	0.486739	0.69156	1.61817	OG0004260	0.16017	0	Zm00001eb000670
OG0004259	113.605	-0.121478	0.180244	0.327184	0.555797	2.0554	OG0004259	0.255084	0	Zm00001eb000690
OG0017434	98.403	0.225321	0.152304	0.0567408	0.196409	1.99301	OG0017434	0.706839	1	Zm00001eb000700
OG0017429	430.865	-0.0359951	0.135182	0.731848	0.855563	2.63434	OG0017429	0.0677481	0	Zm00001eb000770
OG0017428	111.861	0.0595164	0.126984	0.568944	0.750795	2.04868	OG0017428	0.124479	0	Zm00001eb000780
OG0010476	251.008	-0.233961	0.148506	0.0462853	0.174556	2.39969	OG0010476	0.758066	1	Zm00001eb000800
OG0002673	87.879	-0.332135	0.173905	0.0122426	0.0783702	1.94389	OG0002673	1.10585	0	Zm00001eb000820
OG0006641	92.6397	0.612272	0.334607	0.00454405	0.0437225	1.9668	OG0006641	1.35929	1	Zm00001eb000840
OG0006640	542.549	-0.103162	0.0906951	0.201045	0.417589	2.73444	OG0006640	0.379251	0	Zm00001eb000860
OG0004257	66.3368	-0.281238	0.318994	0.0441008	0.168731	1.82175	OG0004257	0.772804	0	Zm00001eb000880
OG0010470	48.7544	0.140799	0.185947	0.236543	0.460046	1.68801	OG0010470	0.337199	0	Zm00001eb000890
OG0001727	400.517	-0.0169524	0.101706	0.846123	0.921845	2.60262	OG0001727	0.0353423	1	Zm00001eb000920
OG0010469	32.6259	0.365147	0.321355	0.0291592	0.132418	1.51356	OG0010469	0.878052	2	Zm00001eb000930
OG0017420	58.4876	0.227468	0.224629	0.0901025	0.259761	1.76706	OG0017420	0.585425	0	Zm00001eb000970
OG0010467	180.964	-0.155688	0.111765	0.107458	0.287913	2.25759	OG0010467	0.540739	0	Zm00001eb001000
OG0000325	50.8698	-0.143852	0.191899	0.220886	0.44142	1.70646	OG0000325	0.355148	0	Zm00001eb001010
OG0017417	161.168	-0.176574	0.114713	0.0720255	0.227903	2.20728	OG0017417	0.642251	0	Zm00001eb001040
OG0017415	58.679	-0.345337	0.198322	0.0161332	0.0923679	1.76848	OG0017415	1.03448	0	Zm00001eb001070
OG0017413	159.953	0.16002	0.119141	0.111926	0.294555	2.20399	OG0017413	0.530834	0	Zm00001eb001110
OG0017412	74.2319	-0.205999	0.283043	0.087175	0.255239	1.87059	OG0017412	0.593053	0	Zm00001eb001120
OG0010465	62.8012	-0.802346	0.256537	9.93051e-05	0.00396328	1.79797	OG0010465	2.40195	1	Zm00001eb001130
OG0017406	178.512	-0.0149962	0.116074	0.872112	0.93412	2.25167	OG0017406	0.0295973	0	Zm00001eb001270
OG0002110	120.712	-0.25644	0.112846	0.00936007	0.0667075	2.08175	OG0002110	1.17583	0	Zm00001eb001290
OG0017404	20.7507	-0.106358	0.213432	0.318845	NA	1.31703	OG0017404	NA	2	Zm00001eb001350
OG0010461	32.9015	0.133921	0.198681	0.26021	0.487726	1.51722	OG0010461	0.311824	0	Zm00001eb001360
OG0019285	341.558	0.338801	0.175656	0.0111882	0.073885	2.53346	OG0019285	1.13144	0	Zm00001eb001400
OG0017402	1343.63	-0.0311004	0.0904861	0.703437	0.837574	3.12828	OG0017402	0.0769766	0	Zm00001eb001430
OG0000569	19.6189	-0.0492094	0.209553	0.420945	NA	1.29267	OG0000569	NA	0	Zm00001eb001500
OG0004253	76.2017	-0.0482661	0.156705	0.659193	0.809456	1.88196	OG0004253	0.091807	0	Zm00001eb001510
OG0017399	31.9128	-1.06299	0.448976	0.000607705	0.0123522	1.50396	OG0017399	1.90826	1	Zm00001eb001550
OG0006633	74.6836	-0.0887095	0.17677	0.424122	0.641074	1.87323	OG0006633	0.193092	1	Zm00001eb001560
OG0004252	289.854	-0.146021	0.107622	0.120519	0.309192	2.46218	OG0004252	0.509772	0	Zm00001eb001570
OG0001842	15.9168	-0.0889928	0.237731	0.15606	NA	1.20186	OG0001842	NA	0	Zm00001eb001580
OG0017398	105.717	0.159029	0.198946	0.197106	0.412795	2.02414	OG0017398	0.384266	0	Zm00001eb001590
OG0010458	85.8102	-0.215099	0.209436	0.1015	0.279299	1.93354	OG0010458	0.55393	2	Zm00001eb001650
OG0017393	75.9505	-0.0273587	0.187279	0.803374	0.896842	1.88053	OG0017393	0.0472839	0	Zm00001eb001690
OG0002670	64.5406	-0.223705	0.186256	0.0817516	0.24588	1.80983	OG0002670	0.609277	1	Zm00001eb001720
OG0017390	115.846	-0.118257	0.153185	0.302715	0.531169	2.06388	OG0017390	0.274768	0	Zm00001eb001760
OG0000091	77.7093	-0.493871	0.309054	0.00833561	0.0616066	1.89047	OG0000091	1.21037	1	Zm00001eb001770
OG0010455	55.1424	-0.500142	0.396191	0.0111274	0.0737186	1.74149	OG0010455	1.13242	1	Zm00001eb001780
OG0017389	156.341	0.192613	0.159718	0.108865	0.290159	2.19407	OG0017389	0.537364	0	Zm00001eb001810
OG0017386	77.2419	0.179736	0.173141	0.14483	0.34495	1.88785	OG0017386	0.462243	0	Zm00001eb001860
OG0017385	77.3177	-0.274531	0.240352	0.0574784	0.197904	1.88828	OG0017385	0.703545	1	Zm00001eb001870
OG0006627	87.5004	-0.0629635	0.15269	0.570032	0.751653	1.94201	OG0006627	0.123982	1	Zm00001eb001880
OG0017383	75.6775	0.124164	0.152465	0.280458	0.508637	1.87897	OG0017383	0.293592	0	Zm00001eb001910
OG0001725	182.48	-0.264396	0.166018	0.0365593	0.149951	2.26121	OG0001725	0.824052	0	Zm00001eb002000
OG0017377	45.2278	-0.0402643	0.188739	0.677572	0.82196	1.65541	OG0017377	0.0851496	0	Zm00001eb002010
OG0006625	169.15	-0.0511791	0.116412	0.607011	0.774758	2.22827	OG0006625	0.110834	0	Zm00001eb002040
OG0017376	261.252	0.58687	0.161315	3.12235e-05	0.00190229	2.41706	OG0017376	2.72072	1	Zm00001eb002060
OG0010452	89.2589	0.112345	0.176785	0.332513	0.561061	1.95065	OG0010452	0.25099	1	Zm00001eb002090
OG0017373	1743.11	-0.605797	0.181378	8.39883e-05	0.00368808	3.24132	OG0017373	2.4332	1	Zm00001eb002100
OG0010451	306.241	-0.0665376	0.128664	0.527179	0.720982	2.48606	OG0010451	0.142076	2	Zm00001eb002180
OG0017369	236.928	0.267846	0.159802	0.0305103	0.135828	2.37462	OG0017369	0.867011	1	Zm00001eb002220
OG0017367	199.145	0.0379544	0.135463	0.727851	0.853359	2.29917	OG0017367	0.0688681	1	Zm00001eb002260
OG0010447	47.2211	0.104257	0.21345	0.301835	0.530229	1.67414	OG0010447	0.275537	2	Zm00001eb002270
OG0017362	159.611	0.278736	0.201098	0.0434046	0.167406	2.20306	OG0017362	0.77623	0	Zm00001eb002320
OG0017358	94.9984	0.548895	0.280242	0.00395501	0.0400416	1.97772	OG0017358	1.39749	0	Zm00001eb002420
OG0010446	239.903	0.0224332	0.108465	0.810697	0.901145	2.38003	OG0010446	0.0452053	1	Zm00001eb002430
OG0004249	69.1484	-0.922463	0.34518	0.000255888	0.00720862	1.83978	OG0004249	2.14215	0	Zm00001eb002440
OG0010444	76.5266	-0.119621	0.167783	0.297261	0.525829	1.88381	OG0010444	0.279155	0	Zm00001eb002460
OG0001133	269.509	-0.230483	0.129901	0.0335994	0.14354	2.43057	OG0001133	0.843027	0	Zm00001eb002490
OG0017354	108.735	0.486405	0.323245	0.0104055	0.0710332	2.03637	OG0017354	1.14854	1	Zm00001eb002520
OG0017353	200.097	0.267026	0.143081	0.021222	0.109893	2.30124	OG0017353	0.95903	0	Zm00001eb002530
OG0010443	96.0398	-0.0885611	0.166567	0.427908	0.644248	1.98245	OG0010443	0.190947	0	Zm00001eb002540
OG0017352	132.438	-0.123268	0.158302	0.284909	0.513605	2.12201	OG0017352	0.28937	0	Zm00001eb002550
OG0006622	42.6661	-0.0425836	0.163563	0.695662	0.832967	1.63008	OG0006622	0.0793724	0	Zm00001eb002560
OG0010442	85.7803	-0.334278	0.199288	0.0189281	0.101768	1.93339	OG0010442	0.992387	0	Zm00001eb002570
OG0017350	83.9473	-0.00378931	0.125332	0.960789	0.982773	1.92401	OG0017350	0.00754698	1	Zm00001eb002610
OG0017346	68.4159	0.137804	0.197042	0.233724	0.457123	1.83516	OG0017346	0.339967	1	Zm00001eb002690
OG0010439	28.961	-0.233877	0.337181	0.0537445	0.190787	1.46181	OG0010439	0.71945	2	Zm00001eb002720
OG0017341	126.762	-0.181311	0.170803	0.131243	0.324024	2.10299	OG0017341	0.489423	0	Zm00001eb002740
OG0017340	60.5165	-0.0172857	0.178534	0.86646	0.930828	1.78187	OG0017340	0.0311307	0	Zm00001eb002760
OG0017339	68.0628	0.144574	0.224757	0.20305	0.420356	1.83291	OG0017339	0.376382	1	Zm00001eb002780
OG0017338	38.9556	0.28108	0.386806	0.0388005	0.155533	1.59057	OG0017338	0.808178	1	Zm00001eb002790
OG0004248	42.8295	-0.0979789	0.169694	0.386261	0.609814	1.63174	OG0004248	0.214802	0	Zm00001eb002820
OG0010437	51.1728	-0.0750176	0.165334	0.500193	0.70084	1.70904	OG0010437	0.154381	1	Zm00001eb002830
OG0017334	63.0161	-0.222848	0.290449	0.0754531	0.233884	1.79945	OG0017334	0.630999	0	Zm00001eb002850
OG0017332	33.0565	0.0583048	0.179716	0.586683	0.763087	1.51926	OG0017332	0.117426	0	Zm00001eb002870
OG0001234	18.3085	0.0486812	0.21405	0.447352	NA	1.26265	OG0001234	NA	0	Zm00001eb002890
OG0001234.5	17.5257	0.0287324	0.210043	0.685441	NA	1.24367	OG0001234.5	NA	0	Zm00001eb002900
OG0001882	45.0213	0.0271655	0.167169	0.805701	0.89842	1.65342	OG0001882	0.0465204	0	Zm00001eb002910
OG0010436	38.79	0.0553692	0.158402	0.616973	0.780727	1.58872	OG0010436	0.107501	0	Zm00001eb002940
OG0010113	135.377	-1.31098	0.327775	2.31866e-06	0.000371228	2.13154	OG0010113	3.43036	3	Zm00001eb002950
OG0017329	1332.09	0.266415	0.209551	0.0524059	0.188205	3.12453	OG0017329	0.72537	2	Zm00001eb002960
OG0004246	118.693	-0.183209	0.140302	0.0907193	0.26083	2.07442	OG0004246	0.583643	1	Zm00001eb003020
OG0017328	86.4792	0.1796	0.154074	0.125022	0.316141	1.93691	OG0017328	0.500119	0	Zm00001eb003030
OG0001234.10	20.3698	0.137323	0.240715	0.185497	NA	1.30899	OG0001234.10	NA	0	Zm00001eb003060
OG0010435	87.3129	0.0693791	0.147218	0.531026	0.723558	1.94108	OG0010435	0.140527	1	Zm00001eb003070
OG0017325	39.6981	-0.256584	0.28028	0.066974	0.218782	1.59877	OG0017325	0.659989	1	Zm00001eb003110
OG0010433	106.084	-0.575722	0.200814	0.000474904	0.0104852	2.02565	OG0010433	1.97943	0	Zm00001eb003130
OG0006616	38.9805	-0.0681176	0.219321	0.287916	0.516658	1.59085	OG0006616	0.286797	0	Zm00001eb003150
OG0010432	73.6101	0.0724801	0.168037	0.513725	0.71108	1.86694	OG0010432	0.148082	1	Zm00001eb003170
OG0002550	726.023	0.20605	0.252679	0.108678	0.289828	2.86095	OG0002550	0.53786	0	Zm00001eb003180
OG0002550.3	857.273	0.375513	0.330662	0.0249821	0.120544	2.93312	OG0002550.3	0.918856	0	Zm00001eb003180
OG0002550.6	717.981	0.253301	0.28645	0.0668058	0.218491	2.85611	OG0002550.6	0.660566	0	Zm00001eb003180
OG0001722	68.9829	-0.100919	0.179429	0.36522	0.591632	1.83874	OG0001722	0.227949	0	Zm00001eb003190
OG0004244	22.5466	-0.0668315	0.224172	0.195161	NA	1.35308	OG0004244	NA	0	Zm00001eb003400
OG0001721	82.5534	-0.0575473	0.18398	0.58106	0.759111	1.91674	OG0001721	0.119695	2	Zm00001eb003440
OG0004242	80.899	-0.0226222	0.175736	0.827036	0.910778	1.90794	OG0004242	0.0405873	1	Zm00001eb003450
OG0004242.1	121.727	0.0379227	0.1779	0.714242	0.845115	2.08539	OG0004242.1	0.0730841	1	Zm00001eb003450
OG0006612	138.47	0.24694	0.193265	0.0638004	0.212488	2.14136	OG0006612	0.672666	2	Zm00001eb003460
OG0017315	169.95	0.0909883	0.122251	0.36523	0.591632	2.23032	OG0017315	0.227949	0	Zm00001eb003480
OG0017316	431.889	-0.0714225	0.140048	0.50648	0.705537	2.63537	OG0017316	0.15148	1	Zm00001eb003490
OG0010430	80.1244	-0.12842	0.160225	0.263621	0.490778	1.90376	OG0010430	0.309115	2	Zm00001eb003510
OG0000324	71.1242	0.0841637	0.166919	0.462767	0.671978	1.85202	OG0000324	0.172645	0	Zm00001eb003540
OG0017311	479.306	0.187932	0.10587	0.0425065	0.164819	2.68061	OG0017311	0.782993	0	Zm00001eb003550
OG0004240	61.4504	0.14537	0.173367	0.217525	0.437305	1.78852	OG0004240	0.359216	0	Zm00001eb003580
OG0017308	138.662	0.068538	0.186072	0.519719	0.715673	2.14196	OG0017308	0.145285	0	Zm00001eb003650
OG0017307	86.8298	0.215145	0.242156	0.104714	0.283106	1.93867	OG0017307	0.548051	0	Zm00001eb003660
OG0006610	129.448	-0.136324	0.144888	0.223377	0.444911	2.1121	OG0006610	0.351727	0	Zm00001eb003670
OG0017305	57.2448	0.341959	0.287442	0.0327627	0.14177	1.75774	OG0017305	0.848416	1	Zm00001eb003690
OG0010424	126.156	-0.135962	0.18693	0.253837	0.479497	2.10091	OG0010424	0.319214	1	Zm00001eb003700
OG0017303	8156.18	-0.0319265	0.132604	0.760151	0.87301	3.91149	OG0017303	0.0589806	1	Zm00001eb003730
OG0017301	52.5064	0.108191	0.172533	0.339698	0.568259	1.72021	OG0017301	0.245454	2	Zm00001eb003760
OG0004239	65.3866	-0.14565	0.167669	0.213057	0.432364	1.81549	OG0004239	0.364151	0	Zm00001eb003780
OG0017300	1081.68	-0.455818	0.135607	0.000124765	0.00455674	3.0341	OG0017300	2.34135	0	Zm00001eb003810
OG0001717	495.998	-0.0354147	0.160802	0.751766	0.867692	2.69548	OG0001717	0.0616343	0	Zm00001eb003830
OG0001716	97.8848	-0.0312302	0.126215	0.76778	0.877454	1.99072	OG0001716	0.0567756	0	Zm00001eb003840
OG0017296	41.4966	0.135828	0.199624	0.260703	0.488245	1.61801	OG0017296	0.311363	0	Zm00001eb003880
OG0017295	120.327	-0.124936	0.131272	0.24596	0.470626	2.08036	OG0017295	0.327324	0	Zm00001eb003890
OG0001715	69.3382	0.193207	0.231509	0.132983	0.325943	1.84097	OG0001715	0.486858	0	Zm00001eb003930
OG0017291	54.4889	0.0272234	0.166856	0.802316	0.896732	1.73631	OG0017291	0.0473372	1	Zm00001eb004000
OG0007858	136.639	0.133326	0.139275	0.225614	0.447362	2.13557	OG0007858	0.349341	0	Zm00001eb004030
OG0001249	176.637	-0.0279086	0.170404	0.703599	0.837615	2.24708	OG0001249	0.0769557	0	Zm00001eb004070
OG0023669	62.5391	0.0242808	0.144139	0.825823	0.910024	1.79615	OG0023669	0.0409471	0	Zm00001eb004090
OG0017289	1080.6	-0.00652872	0.194729	0.852627	0.925254	3.03366	OG0017289	0.0337391	0	Zm00001eb004100
OG0010420	254.608	0.0403826	0.107942	0.661044	0.810944	2.40587	OG0010420	0.0910092	0	Zm00001eb004120
OG0002669	48.2684	-0.0675242	0.205785	0.387994	0.611596	1.68366	OG0002669	0.213535	0	Zm00001eb004130
OG0017287	76.2206	0.0860477	0.13732	0.401126	0.622322	1.88207	OG0017287	0.205985	1	Zm00001eb004160
OG0010419	48.4839	-0.352531	0.207892	0.0168558	0.0949231	1.6856	OG0010419	1.02263	0	Zm00001eb004190
OG0006604	109.722	-0.074304	0.145424	0.491322	0.694631	2.04029	OG0006604	0.158246	0	Zm00001eb004210
OG0001605	89.3033	-0.0532239	0.206889	0.494547	0.696901	1.95087	OG0001605	0.156829	0	Zm00001eb004230
OG0001714	355.265	-0.208161	0.236211	0.108399	0.289408	2.55055	OG0001714	0.538489	0	Zm00001eb004250
OG0017282	39.3341	-0.0346716	0.180121	0.744254	0.86274	1.59477	OG0017282	0.06412	0	Zm00001eb004260
OG0006602	316.383	-0.104004	0.124791	0.314676	0.543295	2.50021	OG0006602	0.264964	1	Zm00001eb004290
OG0017279	105.488	-0.0494657	0.135981	0.648194	0.802101	2.0232	OG0017279	0.0957708	0	Zm00001eb004310
OG0010415	46.0987	0.144748	0.202727	0.216056	0.436134	1.66369	OG0010415	0.36038	1	Zm00001eb004320
OG0002668	299.897	-0.00208924	0.119889	0.982484	0.992576	2.47697	OG0002668	0.00323607	0	Zm00001eb004370
OG0010412	37.8554	0.0215021	0.193159	0.940501	0.972156	1.57813	OG0010412	0.012264	1	Zm00001eb004390
OG0017278	135.433	0.174317	0.15829	0.13742	0.332653	2.13172	OG0017278	0.478008	1	Zm00001eb004400
OG0000410	903.077	0.0171683	0.137408	0.878245	0.937632	2.95572	OG0000410	0.0279674	0	Zm00001eb004420
OG0006600	46.1145	0.0588766	0.178886	0.580971	0.759111	1.66384	OG0006600	0.119695	1	Zm00001eb004430
OG0017277	29.3177	0.0330965	0.190076	0.722652	0.850421	1.46713	OG0017277	0.0703662	1	Zm00001eb004440
OG0017273	65.2321	0.0725298	0.201755	0.436473	0.650306	1.81446	OG0017273	0.186882	0	Zm00001eb004490
OG0002179	52.2239	-0.275152	0.307975	0.0536003	0.190585	1.71787	OG0002179	0.719911	0	Zm00001eb004510
OG0017270	73.6167	-0.70979	0.278156	0.000569899	0.0118177	1.86698	OG0017270	1.92747	0	Zm00001eb004550
OG0017268	887.375	-0.129675	0.222604	0.229165	0.451994	2.94811	OG0017268	0.344867	0	Zm00001eb004660
OG0020875	19.3826	0.110243	0.246882	0.264721	NA	1.28741	OG0020875	NA	2	Zm00001eb004730
OG0017267	31.5632	0.063637	0.210492	0.603556	0.772913	1.49918	OG0017267	0.111869	2	Zm00001eb004750
OG0006597	167.526	-0.338625	0.170997	0.0106709	0.0721854	2.22408	OG0006597	1.14155	1	Zm00001eb004780
OG0010405	70.8876	-0.220211	0.190644	0.0893154	0.258847	1.85057	OG0010405	0.586956	0	Zm00001eb004790
OG0007947	17.5029	0.0985604	0.241735	0.259864	NA	1.24311	OG0007947	NA	0	Zm00001eb004800
OG0017642	71.7996	-0.0332772	0.170899	0.768487	0.877564	1.85612	OG0017642	0.0567211	0	Zm00001eb004900
OG0010404	190.831	-0.128189	0.133487	0.232705	0.45586	2.28065	OG0010404	0.341168	0	Zm00001eb004940
OG0002225	28.2198	0.0216711	0.201812	0.779002	0.884697	1.45055	OG0002225	0.0532052	0	Zm00001eb004950
OG0006596	40.9955	0.253116	0.239662	0.0719778	0.227883	1.61274	OG0006596	0.642288	0	Zm00001eb004990
OG0000409	155.049	-0.0781249	0.14548	0.482297	0.688563	2.19047	OG0000409	0.162057	2	Zm00001eb005020
OG0000280.2	42.2803	-0.0783374	0.179355	0.475992	0.682915	1.62614	OG0000280.2	0.165633	0	Zm00001eb005060
OG0006594	441.125	-0.0414264	0.0898705	0.609919	0.77582	2.64456	OG0006594	0.110239	0	Zm00001eb005070
OG0006593	32.9049	0.057431	0.205302	0.512633	0.710462	1.51726	OG0006593	0.148459	1	Zm00001eb005130
OG0010247	44.3965	1.15251	0.387773	0.000129741	0.00467644	1.64735	OG0010247	2.33008	0	Zm00001eb005140
OG0010247.1	36.7233	0.853449	0.373896	0.00117275	0.0184967	1.56494	OG0010247.1	1.73291	0	Zm00001eb005140
OG0010399	176.998	-0.164776	0.189712	0.183325	0.394838	2.24797	OG0010399	0.403581	1	Zm00001eb005190
OG0001712	129.569	-0.214125	0.291264	0.0834939	0.249077	2.1125	OG0001712	0.603667	1	Zm00001eb005210
OG0002664	142.988	-0.461975	0.156078	0.000468284	0.0104333	2.1553	OG0002664	1.98158	0	Zm00001eb005280
OG0017255	162.653	0.0637592	0.126562	0.534073	0.725534	2.21126	OG0017255	0.139342	1	Zm00001eb005330
OG0010394	145.519	-0.156629	0.175858	0.193155	0.407781	2.16292	OG0010394	0.389573	1	Zm00001eb005340
OG0017251	70.134	-0.211706	0.218147	0.107152	0.287259	1.84593	OG0017251	0.541726	0	Zm00001eb005380
OG0006590	61.6461	-0.206595	0.303255	0.0601225	0.204488	1.78991	OG0006590	0.689332	0	Zm00001eb005460
OG0017243	48.2616	0.105869	0.185588	0.352211	0.57961	1.6836	OG0017243	0.236864	0	Zm00001eb005550
OG0017237	121.313	0.298563	0.146274	0.0115926	0.075756	2.08391	OG0017237	1.12058	1	Zm00001eb005630
OG0017234	137.276	0.29857	0.207394	0.0358083	0.148418	2.1376	OG0017234	0.828513	1	Zm00001eb005660
OG0010387	62.0149	-0.0596481	0.1637	0.586398	0.762788	1.7925	OG0010387	0.117596	0	Zm00001eb005670
OG0001129	197.41	-0.50598	0.198986	0.00135337	0.0204102	2.29537	OG0001129	1.69015	0	Zm00001eb005690
OG0017232	45.6019	-0.0142343	0.180151	0.886074	0.941894	1.65898	OG0017232	0.0259982	0	Zm00001eb005700
OG0001710	68.267	-0.128403	0.184705	0.273062	0.500654	1.83421	OG0001710	0.300462	0	Zm00001eb005710
OG0001128	57.9373	0.00111042	0.173426	0.99639	0.998347	1.76296	OG0001128	0.000718311	0	Zm00001eb005770
OG0017228	178.581	-0.0802545	0.120912	0.427349	0.643923	2.25183	OG0017228	0.191166	0	Zm00001eb005820
OG0006588	60.7243	-0.0130975	0.144674	0.902727	0.951224	1.78336	OG0006588	0.021717	1	Zm00001eb005840
OG0010382	82.2438	0.0985061	0.164451	0.393264	0.615744	1.9151	OG0010382	0.2106	0	Zm00001eb005900
OG0017223	275.918	-0.124066	0.113325	0.197718	0.413547	2.44078	OG0017223	0.383475	0	Zm00001eb005920
OG0000244	360.3	-0.25273	0.129948	0.0198937	0.105286	2.55666	OG0000244	0.97763	0	Zm00001eb005950
OG0017221	249.333	0.735146	0.201272	1.72737e-05	0.00127188	2.39678	OG0017221	2.89555	1	Zm00001eb005960
OG0017218	31.7319	-0.0900118	0.217963	0.283624	0.512043	1.5015	OG0017218	0.290694	1	Zm00001eb005990
OG0000321	51.6731	-0.0165021	0.181045	0.860428	0.928765	1.71326	OG0000321	0.0320943	1	Zm00001eb006000
OG0017217	114.552	0.0711206	0.204773	0.45324	0.664201	2.059	OG0017217	0.1777	1	Zm00001eb006020
OG0000802	216.491	-0.00643442	0.146159	0.955987	0.980337	2.33544	OG0000802	0.00862458	0	Zm00001eb006040
OG0017216	30.4502	0.0972978	0.21729	0.300057	0.528941	1.48359	OG0017216	0.276593	0	Zm00001eb006050
OG0017215	139.194	-0.0663394	0.129902	0.536199	0.726326	2.14362	OG0017215	0.138868	0	Zm00001eb006140
OG0010379	212.064	-0.869669	0.314691	0.000321952	0.00820699	2.32647	OG0010379	2.08582	1	Zm00001eb006180
OG0010378	162.38	-0.291281	0.221996	0.0412892	0.161656	2.21053	OG0010378	0.791408	1	Zm00001eb006200
OG0010378.1	73.1678	-0.216473	0.223989	0.101586	0.279299	1.86432	OG0010378.1	0.55393	1	Zm00001eb006200
OG0006586	419.92	0.186589	0.161781	0.113151	0.296335	2.62317	OG0006586	0.528218	1	Zm00001eb006270
OG0008081	182.671	0.0564474	0.134927	0.592688	0.766297	2.26167	OG0008081	0.115603	0	Zm00001eb006300
OG0004223	82.5569	-0.0451089	0.179378	0.662251	0.81164	1.91675	OG0004223	0.0906368	0	Zm00001eb006320
OG0010377	53.6589	-0.073372	0.182759	0.491105	0.69461	1.72964	OG0010377	0.158259	1	Zm00001eb006350
OG0010375	82.9002	0.163345	0.176223	0.178835	0.38937	1.91856	OG0010375	0.409637	0	Zm00001eb006380
OG0004221	159.302	0.0857833	0.12398	0.404373	0.625456	2.20222	OG0004221	0.203803	1	Zm00001eb006390
OG0011592	29.2503	-0.00621037	0.193966	0.940863	0.972236	1.46613	OG0011592	0.0122282	2	Zm00001eb006420
OG0002661	33.7601	-0.307473	0.22639	0.0369496	0.150851	1.5284	OG0002661	0.821452	0	Zm00001eb006450
OG0006584	125.908	0.0155723	0.136241	0.894042	0.945998	2.10005	OG0006584	0.0241097	2	Zm00001eb006470
OG0000199	179.039	0.363888	0.224347	0.0176484	0.0975517	2.25295	OG0000199	1.01077	1	Zm00001eb006480
OG0001127	182.701	0.0244171	0.106973	0.793818	0.891305	2.26174	OG0001127	0.0499734	0	Zm00001eb006510
OG0017203	74.8188	0.00923249	0.169011	0.939691	0.971878	1.87401	OG0017203	0.0123884	1	Zm00001eb006530
OG0010373	75.117	0.0191179	0.138389	0.85695	0.92682	1.87574	OG0010373	0.0330048	0	Zm00001eb006540
OG0010373.1	56.2	0.178237	0.224607	0.153738	0.356626	1.74974	OG0010373.1	0.447787	0	Zm00001eb006540
OG0001709	223.857	-0.180165	0.137457	0.102168	0.279906	2.34997	OG0001709	0.552987	0	Zm00001eb006560
OG0010372	226.029	-0.315451	0.162813	0.0141435	0.0849291	2.35416	OG0010372	1.07094	0	Zm00001eb006570
OG0010371	41.7083	-0.0929562	0.214279	0.316982	0.546111	1.62022	OG0010371	0.262719	0	Zm00001eb006590
OG0010370	41.5868	-0.105901	0.206395	0.30654	0.535492	1.61896	OG0010370	0.271247	0	Zm00001eb006610
OG0017202	135.347	0.475347	0.1783	0.0010566	0.0175281	2.13145	OG0017202	1.75627	2	Zm00001eb006620
OG0004220	59.1986	-0.833745	0.408881	0.00102356	0.0171871	1.77231	OG0004220	1.7648	0	Zm00001eb006660
OG0017200	43.308	-0.10674	0.219324	0.259679	0.487304	1.63657	OG0017200	0.3122	1	Zm00001eb006670
OG0006580	53.0209	-0.213278	0.311376	0.0698548	0.224278	1.72445	OG0006580	0.649214	0	Zm00001eb006700
OG0004219	202.093	-0.28397	0.176731	0.0300031	0.134927	2.30555	OG0004219	0.869902	1	Zm00001eb006760
OG0004219.1	184.569	-0.258751	0.186761	0.0494481	0.181739	2.26616	OG0004219.1	0.740552	1	Zm00001eb006760
OG0004219.2	304.312	-0.598503	0.188021	0.000154405	0.00519806	2.48332	OG0004219.2	2.28416	1	Zm00001eb006760
OG0017197	141.478	-0.0221356	0.173365	0.828245	0.911363	2.15069	OG0017197	0.0403087	0	Zm00001eb006770
OG0001685	47.5965	-0.0545189	0.206091	0.491184	0.694631	1.67757	OG0001685	0.158246	0	Zm00001eb006800
OG0017195	100.099	0.155964	0.187403	0.198337	0.414275	2.00043	OG0017195	0.382711	1	Zm00001eb006870
OG0017194	112.373	-0.435458	0.221715	0.00637636	0.0527938	2.05066	OG0017194	1.27742	0	Zm00001eb006880
OG0001708	155.106	-0.276805	0.269758	0.0539988	0.191134	2.19063	OG0001708	0.718663	0	Zm00001eb006890
OG0010366	76.0485	-0.08689	0.150769	0.416366	0.635511	1.88109	OG0010366	0.196877	0	Zm00001eb006910
OG0017192	99.7413	-0.204408	0.172328	0.106602	0.286735	1.99888	OG0017192	0.542519	1	Zm00001eb006940
OG0002659	37.1544	0.0589476	0.172528	0.590967	0.76519	1.57001	OG0002659	0.116231	1	Zm00001eb007010
OG0010363	135.385	-0.29403	0.139983	0.0111861	0.073885	2.13157	OG0010363	1.13144	0	Zm00001eb007030
OG0010343	313.49	0.0309807	0.101849	0.71855	0.847928	2.49622	OG0010343	0.0716413	0	Zm00001eb007050
OG0006558	340.68	-0.279607	0.120209	0.00728798	0.0568067	2.53235	OG0006558	1.2456	1	Zm00001eb007090
OG0017151	66.0713	-0.172111	0.196756	0.16837	0.376545	1.82001	OG0017151	0.424183	0	Zm00001eb007130
OG0004213	52.1993	0.143969	0.234544	0.183289	0.394823	1.71766	OG0004213	0.403598	0	Zm00001eb007140
OG0010344	54.1952	0.0721829	0.167562	0.517518	0.713999	1.73396	OG0010344	0.146303	0	Zm00001eb007150
OG0017152	39.5517	0.144563	0.203648	0.225674	0.447417	1.59716	OG0017152	0.349287	0	Zm00001eb007170
OG0017156	59.3541	0.350422	0.189295	0.0130583	0.0812105	1.77345	OG0017156	1.09039	1	Zm00001eb007220
OG0014026	56.5035	-0.0317457	0.16695	0.769233	0.878104	1.75208	OG0014026	0.0564539	0	Zm00001eb007240
OG0006559	110.494	-0.00664295	0.139455	0.946047	0.975228	2.04334	OG0006559	0.010894	0	Zm00001eb007250
OG0002650	48.5854	-0.201453	0.25937	0.0941336	0.266548	1.68651	OG0002650	0.574225	0	Zm00001eb007280
OG0002871	17.7251	-0.0375629	0.211159	0.360616	NA	1.24859	OG0002871	NA	0	Zm00001eb007300
OG0010346	132.975	-0.594437	0.183372	0.000104006	0.00407064	2.12377	OG0010346	2.39034	1	Zm00001eb007310
OG0010346.1	132.294	-0.118437	0.190048	0.300079	0.528941	2.12154	OG0010346.1	0.276593	1	Zm00001eb007310
OG0000165	112.835	0.111104	0.168235	0.331776	0.560243	2.05244	OG0000165	0.251623	0	Zm00001eb007510
OG0004214	160.623	-0.229901	0.160914	0.0615572	0.207131	2.20581	OG0004214	0.683754	0	Zm00001eb007570
OG0004215	157.584	-0.251029	0.136814	0.0244943	0.118955	2.19751	OG0004215	0.924616	0	Zm00001eb007600
OG0017166	632.724	0.31768	0.180676	0.0169456	0.0951661	2.80121	OG0017166	1.02152	2	Zm00001eb007650
OG0006563	315.204	-0.37833	0.210624	0.0123798	0.0788105	2.49859	OG0006563	1.10342	0	Zm00001eb007670
OG0006564	169.494	0.0804729	0.142512	0.464408	0.673169	2.22915	OG0006564	0.171876	1	Zm00001eb007680
OG0006565	30.302	0.058879	0.171815	0.596166	0.76797	1.48147	OG0006565	0.114655	0	Zm00001eb007690
OG0010348	37.0222	-0.170399	0.209278	0.168154	0.37629	1.56846	OG0010348	0.424477	0	Zm00001eb007700
OG0017168	35.2916	-0.0388866	0.201744	0.626122	0.78681	1.54767	OG0017168	0.10413	1	Zm00001eb007740
OG0017169	31.5024	-0.166004	0.223858	0.176771	0.386649	1.49834	OG0017169	0.412683	0	Zm00001eb007750
OG0010350	34.0505	0.0680741	0.184785	0.524436	0.719303	1.53212	OG0010350	0.143088	0	Zm00001eb007760
OG0017171	43.2636	0.0237152	0.16127	0.827816	0.9112	1.63612	OG0017171	0.0403862	0	Zm00001eb007780
OG0010352	47.9248	0.0928384	0.187738	0.404213	0.625456	1.68056	OG0010352	0.203803	0	Zm00001eb007800
OG0002652	91.511	-0.689715	0.214888	0.000113422	0.00425827	1.96147	OG0002652	2.37077	0	Zm00001eb007820
OG0002653	36.3624	0.107004	0.188525	0.345863	0.573826	1.56065	OG0002653	0.241219	0	Zm00001eb007830
OG0010353	31.8123	-0.178454	0.256663	0.110024	0.29158	1.5026	OG0010353	0.535243	0	Zm00001eb007950
OG0004217	45.4799	-0.0872674	0.155074	0.435411	0.649644	1.65782	OG0004217	0.187324	0	Zm00001eb007960
OG0010354	110.685	-0.294993	0.146022	0.0131534	0.0815957	2.04409	OG0010354	1.08833	1	Zm00001eb008010
OG0017178	133.059	-0.180411	0.1329	0.0945804	0.267189	2.12405	OG0017178	0.573182	0	Zm00001eb008060
OG0006573	52.835	-0.143927	0.20788	0.218205	0.43816	1.72292	OG0006573	0.358368	1	Zm00001eb008070
OG0017179	41.5151	-0.0812747	0.201328	0.420518	0.639015	1.61821	OG0017179	0.194489	0	Zm00001eb008080
OG0000567	35.0266	0.196126	0.237034	0.123413	0.313867	1.5444	OG0000567	0.503254	0	Zm00001eb008090
OG0000408	1974.45	0.0791508	0.154496	0.459715	0.670493	3.29545	OG0000408	0.173606	1	Zm00001eb008160
OG0004218	237.099	-0.222652	0.199887	0.0793107	0.241332	2.37493	OG0004218	0.617385	0	Zm00001eb008170
OG0004218.1	247.726	-0.571971	0.218083	0.000863336	0.0153781	2.39397	OG0004218.1	1.8131	0	Zm00001eb008170
OG0006576	547.013	0.183241	0.14218	0.105078	0.283801	2.738	OG0006576	0.546986	0	Zm00001eb008200
OG0010359	145.734	-0.285567	0.135816	0.0115923	0.075756	2.16356	OG0010359	1.12058	0	Zm00001eb008310
OG0000565	21.3667	-0.0835655	0.217454	0.234016	NA	1.32974	OG0000565	NA	0	Zm00001eb008350
OG0017187	149.569	0.138943	0.196519	0.242885	0.46708	2.17484	OG0017187	0.330609	2	Zm00001eb008360
OG0017191	81.178	-0.00293993	0.165955	0.984042	0.99341	1.90944	OG0017191	0.00287169	0	Zm00001eb008370
OG0010341	181.555	0.0462449	0.139244	0.671259	0.817729	2.25901	OG0010341	0.0873904	0	Zm00001eb008440
OG0010340	103.671	0.0278068	0.128073	0.794018	0.891448	2.01566	OG0010340	0.0499042	0	Zm00001eb008450
OG0017144	31.7087	-0.00415556	0.171356	0.968301	0.986061	1.50118	OG0017144	0.00609614	0	Zm00001eb008460
OG0010339	177.441	-0.21385	0.148385	0.0645408	0.213953	2.24905	OG0010339	0.669682	0	Zm00001eb008470
OG0002649	139.86	0.13516	0.125442	0.200107	0.416708	2.14569	OG0002649	0.380168	0	Zm00001eb008480
OG0000667	38.7491	-0.0324389	0.191935	0.632211	0.790599	1.58826	OG0000667	0.102044	0	Zm00001eb008540
OG0017136	644.749	0.354664	0.157896	0.00519176	0.0477524	2.80939	OG0017136	1.321	0	Zm00001eb008550
OG0004209	404.146	-0.0551673	0.0975672	0.544697	0.732407	2.60654	OG0004209	0.135247	0	Zm00001eb008570
OG0006553	387.598	-0.602899	0.171279	4.44927e-05	0.00238373	2.58838	OG0006553	2.62274	0	Zm00001eb008620
OG0006552	48.3988	0.0884288	0.174372	0.433592	0.648295	1.68483	OG0006552	0.188227	0	Zm00001eb008640
OG0002264	203.788	0.0172881	0.117823	0.856082	0.926318	2.30918	OG0002264	0.0332399	0	Zm00001eb008650
OG0001121	399.438	0.364939	0.156368	0.00397437	0.040149	2.60145	OG0001121	1.39633	0	Zm00001eb008660
OG0002648	39.1762	-0.0757707	0.182038	0.485172	0.690402	1.59302	OG0002648	0.160898	1	Zm00001eb008720
OG0010336	122.623	-0.094359	0.134888	0.379097	0.604213	2.08857	OG0010336	0.21881	1	Zm00001eb008780
OG0001701	46.9741	-0.0706125	0.198699	0.459865	0.670493	1.67186	OG0001701	0.173606	0	Zm00001eb008790
OG0017124	362.195	0.266282	0.193406	0.0469961	0.176079	2.55894	OG0017124	0.754293	2	Zm00001eb008810
OG0002647	65.8742	-0.333366	0.245744	0.0310591	0.137376	1.81872	OG0002647	0.862088	0	Zm00001eb008830
OG0017122	37.3509	-0.0458251	0.170834	0.672123	0.818254	1.5723	OG0017122	0.0871118	1	Zm00001eb008850
OG0017120	41.5042	-0.68908	0.527991	0.00571115	0.0499849	1.61809	OG0017120	1.30116	0	Zm00001eb008880
OG0004207	28.0515	0.00795388	0.173711	0.940885	0.972236	1.44796	OG0004207	0.0122282	0	Zm00001eb008890
OG0004206	92.4202	0.00196276	0.140559	0.986505	0.993977	1.96577	OG0004206	0.00262359	1	Zm00001eb008900
OG0017118	107.296	0.0700978	0.167302	0.538641	0.727898	2.03058	OG0017118	0.137929	2	Zm00001eb008920
OG0017117	65.3926	0.0365218	0.172478	0.734217	0.857176	1.81553	OG0017117	0.0669299	1	Zm00001eb008930
OG0010334	122.619	-0.155432	0.151369	0.17663	0.386465	2.08856	OG0010334	0.41289	0	Zm00001eb008950
OG0017115	34.1632	-0.0194408	0.199584	0.801866	0.896468	1.53356	OG0017115	0.0474652	0	Zm00001eb008970
OG0017114	59.5561	0.267025	0.216861	0.0560984	0.195252	1.77493	OG0017114	0.709404	0	Zm00001eb008980
OG0004720	72.472	-0.24108	0.19443	0.0674195	0.219768	1.86017	OG0004720	0.658036	0	Zm00001eb009040
OG0017113	62.9933	-0.0449331	0.164811	0.684637	0.82604	1.79929	OG0017113	0.082999	1	Zm00001eb009060
OG0017112	56.2844	0.0829629	0.164455	0.465002	0.673604	1.75039	OG0017112	0.171595	1	Zm00001eb009070
OG0017109	5742.8	-0.0205005	0.162251	0.846768	0.921886	3.75912	OG0017109	0.0353228	2	Zm00001eb009090
OG0017108	362.56	-0.173731	0.115426	0.0780026	0.238806	2.55938	OG0017108	0.621955	0	Zm00001eb009100
OG0017107	321.962	0.260658	0.130803	0.0176859	0.0976411	2.50781	OG0017107	1.01037	1	Zm00001eb009110
OG0004204	41.7289	-0.647861	0.260509	0.000858003	0.0153626	1.62044	OG0004204	1.81354	0	Zm00001eb009130
OG0004203	245.432	0.0339104	0.11939	0.729542	0.854317	2.38993	OG0004203	0.0683807	0	Zm00001eb009140
OG0017106	152.092	-0.38946	0.249698	0.015815	0.0911495	2.18211	OG0017106	1.04025	0	Zm00001eb009150
OG0000407	152.897	-0.0594381	0.131575	0.553497	0.738903	2.1844	OG0000407	0.131413	0	Zm00001eb009160
OG0004202	99.0143	0.0159409	0.141026	0.880859	0.938724	1.9957	OG0004202	0.0274619	1	Zm00001eb009170
OG0002645	72.4924	-0.400427	0.212684	0.00959852	0.0675675	1.86029	OG0002645	1.17026	0	Zm00001eb009240
OG0017105	47.4689	-0.46156	0.280502	0.00942752	0.0669959	1.67641	OG0017105	1.17395	0	Zm00001eb009250
OG0017102	170.401	0.418809	0.142421	0.000632951	0.0125941	2.23147	OG0017102	1.89983	0	Zm00001eb009310
OG0002644	137.028	-0.0245359	0.136173	0.807178	0.899557	2.13681	OG0002644	0.0459713	1	Zm00001eb009320
OG0017101	158.481	-0.0378632	0.188039	0.622819	0.785024	2.19998	OG0017101	0.105117	1	Zm00001eb009340
OG0001699	68.076	0.0484217	0.157917	0.652534	0.80458	1.83299	OG0001699	0.094431	0	Zm00001eb009360
OG0017099	71.647	-0.050481	0.159581	0.642564	0.797859	1.8552	OG0017099	0.0980736	1	Zm00001eb009380
OG0017096	78.3526	-0.198876	0.22723	0.13124	0.324024	1.89405	OG0017096	0.489423	0	Zm00001eb009430
OG0010328	18.4108	-0.058436	0.215803	0.365488	NA	1.26507	OG0010328	NA	0	Zm00001eb009460
OG0017089	64.5129	0.0331047	0.171028	0.751324	0.867503	1.80965	OG0017089	0.0617288	1	Zm00001eb009480
OG0017088	48.4988	-0.00272731	0.158693	0.977333	0.990221	1.68573	OG0017088	0.00426788	0	Zm00001eb009500
OG0010326	119.191	0.0975302	0.176299	0.388927	0.612226	2.07624	OG0010326	0.213089	0	Zm00001eb009510
OG0004201	53.4251	-0.239717	0.291363	0.0664253	0.217609	1.72775	OG0004201	0.662323	1	Zm00001eb009540
OG0002641	95.9577	-0.119358	0.191366	0.29218	0.520245	1.98208	OG0002641	0.283792	1	Zm00001eb009550
OG0010325	52.5132	-0.0990004	0.178397	0.382075	0.607288	1.72027	OG0010325	0.216605	1	Zm00001eb009570
OG0017086	168.832	-0.287687	0.200715	0.0354383	0.147506	2.22745	OG0017086	0.83119	0	Zm00001eb009580
OG0010324	38.1139	-0.142558	0.258928	0.0967659	0.270986	1.58108	OG0010324	0.567053	0	Zm00001eb009600
OG0006546	61.3663	0.0256125	0.191348	0.794687	0.891729	1.78793	OG0006546	0.0497671	0	Zm00001eb009610
OG0006546.2	49.2299	-0.0288765	0.202742	0.708318	0.841052	1.69223	OG0006546.2	0.0751774	0	Zm00001eb009630
OG0017085	105.009	-0.258033	0.206277	0.0584989	0.200566	2.02122	OG0017085	0.697744	0	Zm00001eb009640
OG0004200	36.9265	-0.125701	0.217554	0.247152	0.471727	1.56734	OG0004200	0.32631	1	Zm00001eb009660
OG0000053	47.0248	-0.0151647	0.201932	0.813833	0.903094	1.67233	OG0000053	0.0442673	0	Zm00001eb009670
OG0008042	20.0406	-0.172462	0.293765	0.0884067	NA	1.30191	OG0008042	NA	0	Zm00001eb009710
OG0017082	125.862	-0.0744199	0.186334	0.484571	0.690261	2.09989	OG0017082	0.160987	0	Zm00001eb009730
OG0010322	109.978	-0.405541	0.182593	0.00437337	0.0423894	2.04131	OG0010322	1.37274	0	Zm00001eb009770
OG0017081	68.3286	-0.252961	0.24582	0.0694479	0.223627	1.8346	OG0017081	0.650476	1	Zm00001eb009780
OG0017079	326.096	0.260795	0.150608	0.0290045	0.131996	2.51335	OG0017079	0.879438	0	Zm00001eb009810
OG0002976	26.5074	-0.251622	0.416733	0.0262952	0.124461	1.42337	OG0002976	0.904965	0	Zm00001eb009840
OG0010319	469.721	-0.315311	0.206264	0.0237991	0.117158	2.67184	OG0010319	0.931229	0	Zm00001eb009890
OG0004199	330.283	0.88924	0.209302	1.29066e-06	0.000246821	2.51889	OG0004199	3.60762	0	Zm00001eb009900
OG0004199.3	226.488	0.749557	0.188454	5.6396e-06	0.000615291	2.35505	OG0004199.3	3.21092	0	Zm00001eb009900
OG0004199.12	293.581	0.550986	0.251982	0.00241427	0.0294178	2.46773	OG0004199.12	1.53139	0	Zm00001eb009920
OG0004199.15	189.786	0.431641	0.229268	0.00794993	0.0597895	2.27826	OG0004199.15	1.22337	0	Zm00001eb009920
OG0017073	98.9814	-0.123024	0.125915	0.242216	0.466053	1.99555	OG0017073	0.331565	0	Zm00001eb009980
OG0017072	196.264	-0.584918	0.177224	0.00011364	0.00425827	2.29284	OG0017072	2.37077	0	Zm00001eb009990
OG0001118	93.9667	0.0164176	0.132416	0.879299	0.93772	1.97297	OG0001118	0.0279267	0	Zm00001eb010020
OG0006544	616.862	0.29369	0.126337	0.00633323	0.052722	2.79019	OG0006544	1.27801	0	Zm00001eb010030
OG0006543	373.038	-0.011273	0.176844	0.912357	0.956031	2.57175	OG0006543	0.0195281	1	Zm00001eb010040
OG0006541	38.9905	-0.167221	0.216497	0.171887	0.380488	1.59096	OG0006541	0.419659	1	Zm00001eb010060
OG0010315	101.502	0.240622	0.232069	0.0843139	0.250847	2.00647	OG0010315	0.600592	1	Zm00001eb010070
OG0001697	69.6904	-0.180364	0.221481	0.154237	0.357448	1.84317	OG0001697	0.446787	0	Zm00001eb010100
OG0001117	328.909	-1.0855	0.230778	1.53111e-07	6.58808e-05	2.51708	OG0001117	4.18124	0	Zm00001eb010110
OG0004198	230.332	0.102663	0.221298	0.279557	0.507947	2.36235	OG0004198	0.294181	0	Zm00001eb010130
OG0006540	184.761	-0.233143	0.160208	0.055972	0.195097	2.26661	OG0006540	0.709749	0	Zm00001eb010140
OG0006539	140.023	0.0106317	0.139007	0.916602	0.958291	2.1462	OG0006539	0.0185026	1	Zm00001eb010150
OG0002639	213.067	-0.0437744	0.104163	0.632327	0.790599	2.32852	OG0002639	0.102044	0	Zm00001eb010160
OG0010313	124.771	-0.193042	0.129828	0.0690044	0.222981	2.09611	OG0010313	0.651732	0	Zm00001eb010190
OG0006537	221.426	0.109011	0.127375	0.301295	0.529734	2.34523	OG0006537	0.275942	1	Zm00001eb010230
OG0006619	132.538	0.535805	0.243726	0.00255199	0.0304755	2.12234	OG0006619	1.51605	1	Zm00001eb010300
OG0004197	140.307	-0.13123	0.163534	0.266515	0.494104	2.14708	OG0004197	0.306182	0	Zm00001eb010310
OG0002638	308.12	-0.294937	0.126779	0.00608131	0.051361	2.48872	OG0002638	1.28937	0	Zm00001eb010320
OG0017061	161.018	-0.521352	0.232329	0.0029982	0.0336723	2.20687	OG0017061	1.47273	2	Zm00001eb010340
OG0006536	67.0029	0.0581729	0.17575	0.607102	0.774758	1.82609	OG0006536	0.110834	1	Zm00001eb010360
OG0006535	259.892	-0.576287	0.176979	0.000128884	0.00465776	2.41479	OG0006535	2.33182	0	Zm00001eb010370
OG0004196	307.244	0.372243	0.176237	0.00624389	0.0522122	2.48748	OG0004196	1.28223	2	Zm00001eb010400
OG0010309	197.727	-0.599821	0.132451	6.81195e-07	0.000176969	2.29607	OG0010309	3.7521	1	Zm00001eb010410
OG0010308	63.8123	-0.38211	0.345976	0.023005	0.114892	1.8049	OG0010308	0.939711	1	Zm00001eb010420
OG0010307	41.5484	-0.300308	0.309363	0.0428889	0.165974	1.61855	OG0010307	0.779959	2	Zm00001eb010450
OG0004195	38.9482	-0.205079	0.279643	0.0882487	0.256891	1.59049	OG0004195	0.59025	0	Zm00001eb010460
OG0017058	40.7031	-0.713762	0.436336	0.00313741	0.0345315	1.60963	OG0017058	1.46178	0	Zm00001eb010480
OG0006534	89.5791	0.0867602	0.16667	0.443542	0.656045	1.95221	OG0006534	0.183066	1	Zm00001eb010500
OG0017057	19.0506	-0.10157	0.237698	0.1357	NA	1.27991	OG0017057	NA	2	Zm00001eb010530
OG0010305	22.3085	-0.14585	0.216717	0.213063	NA	1.34847	OG0010305	NA	2	Zm00001eb010590
OG0017052	139.489	-0.195726	0.208148	0.128294	0.32077	2.14454	OG0017052	0.493807	0	Zm00001eb010610
OG0010304	243.67	0.0641387	0.10073	0.471411	0.679102	2.3868	OG0010304	0.168065	0	Zm00001eb010620
OG0021765	53.5458	0.0501694	0.181605	0.633731	0.79123	1.72873	OG0021765	0.101697	1	Zm00001eb010640
OG0002634	50.2631	0.204242	0.196774	0.113143	0.296335	1.70125	OG0002634	0.528218	0	Zm00001eb010690
OG0017050	120.777	0.576751	0.261498	0.00216909	0.0277052	2.08198	OG0017050	1.55744	1	Zm00001eb010700
OG0002633	60.4636	-0.0124082	0.179303	0.896779	0.947422	1.78149	OG0002633	0.0234565	1	Zm00001eb010730
OG0017053	769.727	0.60964	0.136405	8.26821e-07	0.000199728	2.88634	OG0017053	3.69956	1	Zm00001eb010810
OG0017047	51.9042	-0.564065	0.293666	0.0037945	0.0387873	1.7152	OG0017047	1.41131	0	Zm00001eb010820
OG0004191	25.0394	-0.0211245	0.196511	0.699157	0.835094	1.39862	OG0004191	0.0782646	0	Zm00001eb010840
OG0002632	93.9495	-0.0148021	0.136704	0.897712	0.948059	1.97289	OG0002632	0.0231646	0	Zm00001eb010900
OG0010299	107.294	-0.034557	0.139522	0.750552	0.867121	2.03058	OG0010299	0.0619203	0	Zm00001eb010950
OG0010298	61.3017	0.00649916	0.153838	0.954643	0.979482	1.78747	OG0010298	0.00900372	0	Zm00001eb010980
OG0017041	43.6164	-0.121069	0.218571	0.248129	0.473264	1.63965	OG0017041	0.324897	0	Zm00001eb010990
OG0017040	90.0109	0.00511765	0.155731	0.959368	0.982122	1.9543	OG0017040	0.00783474	0	Zm00001eb011000
OG0017039	455.375	0.147596	0.129276	0.159267	0.364702	2.65837	OG0017039	0.438062	1	Zm00001eb011020
OG0010296	73.7098	0.182352	0.159483	0.126065	0.317911	1.86753	OG0010296	0.497694	0	Zm00001eb011040
OG0017037	130.548	0.159532	0.186346	0.200477	0.417226	2.11577	OG0017037	0.379628	2	Zm00001eb011050
OG0004188	125.468	-0.126786	0.167344	0.28989	0.518096	2.09853	OG0004188	0.285589	0	Zm00001eb011070
OG0017034	38.2678	-0.673504	0.299605	0.00163091	0.0230082	1.58283	OG0017034	1.63812	1	Zm00001eb011140
OG0017033	156.114	-0.153363	0.133468	0.155057	0.358423	2.19344	OG0017033	0.445604	0	Zm00001eb011150
OG0010292	257.131	-0.295528	0.125277	0.00581268	0.0503074	2.41015	OG0010292	1.29837	0	Zm00001eb011300
OG0017026	68.2907	-0.161975	0.167971	0.172589	0.381377	1.83436	OG0017026	0.418646	0	Zm00001eb011310
OG0017022	67.9473	-0.0579279	0.14758	0.594557	0.766934	1.83217	OG0017022	0.115242	0	Zm00001eb011420
OG0017020	289.225	-0.144921	0.123437	0.164928	0.371851	2.46124	OG0017020	0.429631	0	Zm00001eb011450
OG0006522	55.7941	-0.1051	0.161696	0.355799	0.583145	1.74659	OG0006522	0.234223	0	Zm00001eb011470
OG0017018	114.986	0.216964	0.173177	0.08362	0.249213	2.06064	OG0017018	0.603429	1	Zm00001eb011490
OG0017015	56.3557	0.000639504	0.18349	0.999108	0.999494	1.75094	OG0017015	0.000219729	0	Zm00001eb011560
OG0017014	68.8342	-0.036199	0.150725	0.738748	0.859687	1.8378	OG0017014	0.0656596	1	Zm00001eb011580
OG0010289	52.9977	0.352843	0.201183	0.0151422	0.0883444	1.72426	OG0010289	1.05382	0	Zm00001eb011590
OG0013930	23.3414	-0.0178944	0.187865	0.851844	NA	1.36813	OG0013930	NA	1	Zm00001eb011600
OG0017012	39.1961	0.0416328	0.166792	0.701727	0.836375	1.59324	OG0017012	0.0775989	1	Zm00001eb011610
OG0017010	113.084	0.210434	0.155454	0.0732797	0.229943	2.0534	OG0017010	0.63838	1	Zm00001eb011630
OG0017007	80.9219	-0.151893	0.132722	0.156631	0.360765	1.90807	OG0017007	0.442776	0	Zm00001eb011650
OG0017006	145.179	-0.136461	0.132405	0.211272	0.43058	2.1619	OG0017006	0.365946	0	Zm00001eb011670
OG0006521	46.101	0.480074	0.266673	0.00716589	0.0561885	1.66371	OG0006521	1.25035	0	Zm00001eb011700
OG0017002	162.814	0.049294	0.123194	0.625711	0.786581	2.21169	OG0017002	0.104257	1	Zm00001eb011750
OG0017000	529.732	0.311052	0.126666	0.0041621	0.041081	2.72406	OG0017000	1.38636	1	Zm00001eb011800
OG0016999	38.3826	-0.023583	0.169235	0.823039	0.908839	1.58413	OG0016999	0.0415129	1	Zm00001eb011810
OG0010288	96.3025	0.182849	0.164959	0.12317	0.313596	1.98364	OG0010288	0.503629	0	Zm00001eb011840
OG0006517	72.0464	-0.39487	0.328586	0.0218406	0.111793	1.85761	OG0006517	0.951585	0	Zm00001eb011860
OG0010287	144.612	0.191477	0.220539	0.13405	0.327607	2.16021	OG0010287	0.484647	2	Zm00001eb011880
OG0010287.2	32.9809	-0.00428604	0.210135	0.508451	0.707388	1.51826	OG0010287.2	0.150342	2	Zm00001eb011900
OG0016996	78.8795	-0.0725341	0.146194	0.510731	0.708871	1.89696	OG0016996	0.149433	2	Zm00001eb011910
OG0016994	99.5478	-0.166658	0.195291	0.173051	0.382032	1.99803	OG0016994	0.4179	1	Zm00001eb011950
OG0000563	86.0803	0.231416	0.171839	0.0640256	0.212785	1.9349	OG0000563	0.672059	0	Zm00001eb011960
OG0016990	348.585	0.0633873	0.112985	0.512854	0.710554	2.54231	OG0016990	0.148403	0	Zm00001eb011980
OG0016989	170.784	-0.108038	0.1236	0.289922	0.518096	2.23245	OG0016989	0.285589	0	Zm00001eb011990
OG0004183	285.154	-0.314133	0.11792	0.00231952	0.0289551	2.45508	OG0004183	1.53828	0	Zm00001eb012000
OG0004182	79.1994	0.135368	0.157932	0.24508	0.470184	1.89872	OG0004182	0.327732	1	Zm00001eb012010
OG0001695	205.632	-0.0528049	0.111687	0.587309	0.76327	2.31309	OG0001695	0.117322	0	Zm00001eb012020
OG0004181	66.2757	-0.20743	0.310526	0.0620079	0.208202	1.82135	OG0004181	0.681514	1	Zm00001eb012040
OG0016988	62.03	-0.11002	0.174564	0.340738	0.569026	1.7926	OG0016988	0.244868	0	Zm00001eb012060
OG0010285	51.0548	-0.0785719	0.204504	0.39376	0.616171	1.70804	OG0010285	0.210299	1	Zm00001eb012070
OG0016987	34.3384	-0.152107	0.224343	0.181731	0.393303	1.53578	OG0016987	0.405272	0	Zm00001eb012080
OG0016982	29.2624	-0.14174	0.250592	0.134321	0.328093	1.46631	OG0016982	0.484003	1	Zm00001eb012160
OG0002625	69.4482	-0.0809939	0.156817	0.470576	0.678325	1.84166	OG0002625	0.168562	1	Zm00001eb012200
OG0002624	101.243	-0.26874	0.178371	0.0401254	0.158761	2.00536	OG0002624	0.799257	0	Zm00001eb012210
OG0016978	124.696	0.344816	0.198521	0.0170801	0.0955051	2.09585	OG0016978	1.01997	0	Zm00001eb012220
OG0016976	342.703	0.0424872	0.154844	0.662151	0.81164	2.53492	OG0016976	0.0906368	1	Zm00001eb012270
OG0000243	162.092	0.0384469	0.128501	0.719707	0.848647	2.20976	OG0000243	0.0712731	0	Zm00001eb012280
OG0016975	315.073	0.230544	0.131859	0.0344844	0.14556	2.49841	OG0016975	0.836959	3	Zm00001eb012300
OG0000800	337.033	-0.0210116	0.109342	0.826071	0.91008	2.52767	OG0000800	0.0409205	0	Zm00001eb012310
OG0010281	49.978	-0.0191292	0.161619	0.858943	0.927955	1.69878	OG0010281	0.032473	0	Zm00001eb012330
OG0002623	61.6547	0.0537847	0.16075	0.625744	0.786581	1.78997	OG0002623	0.104257	0	Zm00001eb012340
OG0010280	136.091	-0.580038	0.201747	0.000370616	0.00898531	2.13383	OG0010280	2.04647	0	Zm00001eb012350
OG0016973	61.6304	-0.343866	0.238996	0.0240915	0.118041	1.7898	OG0016973	0.927968	0	Zm00001eb012360
OG0010279	179.166	-0.453318	0.164346	0.000860646	0.01537	2.25326	OG0010279	1.81333	0	Zm00001eb012380
OG0006518	385.955	-0.00270853	0.114495	0.974393	0.988974	2.58654	OG0006518	0.00481513	1	Zm00001eb012390
OG0006517.2	180.631	-0.100542	0.111994	0.299339	0.528411	2.25679	OG0006517.2	0.277028	0	Zm00001eb012430
OG0016971	595.712	0.241073	0.213553	0.0738172	0.230735	2.77504	OG0016971	0.636886	1	Zm00001eb012470
OG0010277	85.7302	0.0955371	0.171561	0.403338	0.624909	1.93313	OG0010277	0.204183	2	Zm00001eb012480
OG0001946	21.9872	0.126542	0.258165	0.108596	NA	1.34217	OG0001946	NA	0	Zm00001eb012500
OG0002622	528.413	-0.060724	0.122964	0.552236	0.738371	2.72297	OG0002622	0.131726	0	Zm00001eb012540
OG0001694	104.19	-0.158851	0.16169	0.181481	0.392931	2.01783	OG0001694	0.405683	0	Zm00001eb012560
OG0016968	44.9806	-0.252051	0.348189	0.0494981	0.181794	1.65303	OG0016968	0.74042	1	Zm00001eb012570
OG0006515	615.142	0.599374	0.218599	0.000534996	0.011403	2.78898	OG0006515	1.94298	1	Zm00001eb012580
OG0001693	66.0595	0.122234	0.198729	0.278866	0.507361	1.81994	OG0001693	0.294683	2	Zm00001eb012590
OG0016967	148.471	-0.0169004	0.127441	0.87242	0.934175	2.17164	OG0016967	0.0295719	1	Zm00001eb012600
OG0010275	171.127	0.072249	0.116592	0.460865	0.671	2.23332	OG0010275	0.173277	1	Zm00001eb012610
OG0001115	86.8981	-0.0557368	0.144595	0.612189	0.777014	1.93901	OG0001115	0.109571	0	Zm00001eb012650
OG0016963	110.174	-0.00669278	0.14733	0.945035	0.974826	2.04208	OG0016963	0.0110728	0	Zm00001eb012670
OG0006514	36.5617	-0.11085	0.192703	0.330311	0.558592	1.56303	OG0006514	0.252905	0	Zm00001eb012690
OG0016959	93.5001	0.0338964	0.145536	0.766978	0.877119	1.97081	OG0016959	0.0569413	0	Zm00001eb012710
OG0000562	68.7408	-0.0194866	0.160985	0.855849	0.926318	1.83721	OG0000562	0.0332399	1	Zm00001eb012720
OG0016957	359.182	0.131238	0.114065	0.178434	0.388744	2.55531	OG0016957	0.410336	0	Zm00001eb012760
OG0010271	43.7266	0.00719428	0.166464	0.94894	0.97616	1.64075	OG0010271	0.0104792	1	Zm00001eb012780
OG0006512	100.632	-0.0604504	0.139545	0.575676	0.755334	2.00274	OG0006512	0.121861	0	Zm00001eb012790
OG0000799	36.5815	-0.203473	0.31671	0.0464203	0.17479	1.56326	OG0000799	0.757484	0	Zm00001eb012800
OG0016955	33.6473	-0.0121192	0.197098	0.883456	0.940345	1.52695	OG0016955	0.0267127	0	Zm00001eb012820
OG0016953	43.4476	-0.0305138	0.204211	0.688249	0.828148	1.63797	OG0016953	0.0818921	1	Zm00001eb012850
OG0016952	265.37	0.251783	0.130562	0.021265	0.109993	2.42385	OG0016952	0.958636	1	Zm00001eb012860
OG0004178	99.5014	-0.226111	0.171831	0.06912	0.22304	1.99783	OG0004178	0.651616	0	Zm00001eb012870
OG0016950	210.336	0.511426	0.239546	0.00333919	0.0359479	2.32291	OG0016950	1.44433	0	Zm00001eb012880
OG0004177	358.584	-0.231886	0.121764	0.0274074	0.127221	2.55459	OG0004177	0.895442	1	Zm00001eb012890
OG0004176	149.011	-0.35347	0.190667	0.0135639	0.0832572	2.17322	OG0004176	1.07958	0	Zm00001eb012900
OG0000561	117.967	0.00252978	0.179584	0.984223	0.99341	2.07176	OG0000561	0.00287169	2	Zm00001eb012930
OG0016947	60.5357	0.324182	0.192572	0.0203636	0.107059	1.78201	OG0016947	0.970378	1	Zm00001eb012950
OG0000405	95.6584	0.0319586	0.13997	0.766631	0.877119	1.98072	OG0000405	0.0569413	0	Zm00001eb012980
OG0001113	291.202	-0.390561	0.136242	0.000857152	0.0153626	2.46419	OG0001113	1.81354	0	Zm00001eb013000
OG0006508	78.4189	-0.0912607	0.133769	0.389944	0.612846	1.89442	OG0006508	0.212649	1	Zm00001eb013110
OG0016938	189.409	0.172839	0.145601	0.133676	0.326992	2.2774	OG0016938	0.485463	1	Zm00001eb013120
OG0016937	173.976	0.0270098	0.169107	0.804541	0.897709	2.24049	OG0016937	0.0468644	0	Zm00001eb013130
OG0002620	42.4193	-0.0552013	0.165668	0.61493	0.779575	1.62756	OG0002620	0.108142	1	Zm00001eb013140
OG0006507	63.8019	0.10792	0.217856	0.282277	0.510926	1.80483	OG0006507	0.291642	0	Zm00001eb013150
OG0010262	121.301	0.566643	0.254771	0.00234764	0.0290705	2.08386	OG0010262	1.53655	2	Zm00001eb013180
OG0010261	50.9718	-0.0292275	0.158576	0.789306	0.889356	1.70733	OG0010261	0.0509242	0	Zm00001eb013190
OG0006505	76.0026	-0.208707	0.140602	0.0630066	0.210772	1.88083	OG0006505	0.676187	0	Zm00001eb013230
OG0010260	37.699	-0.260583	0.213474	0.0604619	0.205189	1.57633	OG0010260	0.687845	1	Zm00001eb013250
OG0004171	264.148	-0.0604822	0.133816	0.583296	0.760622	2.42185	OG0004171	0.118831	0	Zm00001eb013270
OG0010256	74.0166	0.0325382	0.160437	0.76227	0.874277	1.86933	OG0010256	0.058351	0	Zm00001eb013340
OG0010257	53.6592	-0.205692	0.27319	0.0918065	0.262421	1.72964	OG0010257	0.581001	0	Zm00001eb013360
OG0016931	3326.36	-0.691921	0.346404	0.00243192	0.0295471	3.52197	OG0016931	1.52948	0	Zm00001eb013430
OG0016930	55.9392	-0.0108093	0.179298	0.921139	0.960965	1.74772	OG0016930	0.0172926	1	Zm00001eb013440
OG0016929	59.9864	-0.392072	0.25813	0.0171622	0.0957484	1.77805	OG0016929	1.01887	1	Zm00001eb013450
OG0016928	51.777	0.128428	0.187917	0.269567	0.496878	1.71414	OG0016928	0.30375	1	Zm00001eb013460
OG0010254	112.074	0.347992	0.226994	0.0218946	0.111945	2.0495	OG0010254	0.950996	1	Zm00001eb013490
OG0010253	51.7684	-0.174278	0.166373	0.144984	0.34502	1.71406	OG0010253	0.462156	1	Zm00001eb013510
OG0016925	148.338	0.171337	0.187121	0.166152	0.373387	2.17125	OG0016925	0.427841	2	Zm00001eb013520
OG0006501	248.285	-0.0913559	0.109408	0.355343	0.582606	2.39495	OG0006501	0.234625	0	Zm00001eb013550
OG0016921	56.486	-0.218365	0.267869	0.0888619	0.257859	1.75194	OG0016921	0.588618	1	Zm00001eb013600
OG0001691	59.509	0.0856103	0.183437	0.447103	0.659471	1.77458	OG0001691	0.180804	1	Zm00001eb013610
OG0010251	71.3167	-0.10563	0.192456	0.345145	0.57298	1.85319	OG0010251	0.24186	0	Zm00001eb013620
OG0010250	53.7081	-0.0185775	0.159708	0.864192	0.93052	1.73004	OG0010250	0.0312742	0	Zm00001eb013650
OG0006500	83.1372	-0.0746566	0.175282	0.496417	0.698249	1.9198	OG0006500	0.15599	1	Zm00001eb013660
OG0005648	65.0323	-0.140567	0.170075	0.233379	0.456773	1.81313	OG0005648	0.3403	0	Zm00001eb013700
OG0010248	81.2096	0.293269	0.186188	0.0319266	0.139575	1.90961	OG0010248	0.855193	0	Zm00001eb013710
OG0016914	77.3407	-0.262686	0.192276	0.0477616	0.177834	1.88841	OG0016914	0.749985	1	Zm00001eb013730
OG0016913	103.87	-0.27157	0.177373	0.0380652	0.153926	2.01649	OG0016913	0.812687	0	Zm00001eb013740
OG0006499	317.31	1.04571	0.249402	1.44015e-06	0.000267966	2.50148	OG0006499	3.57192	0	Zm00001eb013750
OG0016912	78.6071	0.228716	0.200636	0.0811363	0.245154	1.89546	OG0016912	0.610561	0	Zm00001eb013760
OG0016911	194.173	-0.142543	0.227586	0.203193	0.420401	2.28819	OG0016911	0.376337	2	Zm00001eb013780
OG0016910	71.5315	0.0114979	0.173482	0.915642	0.957942	1.8545	OG0016910	0.0186609	0	Zm00001eb013800
OG0016909	118.261	0.1348	0.19348	0.255279	0.481498	2.07284	OG0016909	0.317405	0	Zm00001eb013810
OG0016907	52.4995	-0.0190172	0.149141	0.853563	0.92546	1.72016	OG0016907	0.0336425	0	Zm00001eb013850
OG0016905	43.2077	0.0137098	0.200526	0.967955	0.985928	1.63556	OG0016905	0.00615488	1	Zm00001eb013890
OG0006498	39.9085	0.0190508	0.174347	0.85389	0.92546	1.60107	OG0006498	0.0336425	0	Zm00001eb013910
OG0006498.1	32.0081	-0.0317153	0.179123	0.762471	0.874372	1.50526	OG0006498.1	0.0583036	0	Zm00001eb013910
OG0002618	36.7186	-0.195588	0.20916	0.128732	0.321223	1.56489	OG0002618	0.493194	2	Zm00001eb013920
OG0016904	71.9064	0.112097	0.139761	0.302978	0.531428	1.85677	OG0016904	0.274556	1	Zm00001eb013940
OG0016903	146.442	-0.333469	0.221095	0.0259661	0.123523	2.16566	OG0016903	0.908251	1	Zm00001eb013950
OG0000797	98.4177	-0.203622	0.217088	0.122223	0.31176	1.99307	OG0000797	0.506179	0	Zm00001eb013970
OG0016902	122.062	0.0395695	0.138224	0.716156	0.846489	2.08658	OG0016902	0.0723789	1	Zm00001eb013980
OG0000796	161.624	0.508157	0.406328	0.0119972	0.0772275	2.20851	OG0000796	1.11223	1	Zm00001eb013990
OG0000796.2	171.922	0.668905	0.367498	0.00313672	0.0345315	2.23533	OG0000796.2	1.46178	1	Zm00001eb013990
OG0000796.4	158.526	0.459243	0.378243	0.0155937	0.0902898	2.2001	OG0000796.4	1.04436	1	Zm00001eb013990
OG0000796.6	134.713	0.565065	0.442291	0.00951569	0.0673633	2.12941	OG0000796.6	1.17158	1	Zm00001eb013990
OG0000796.8	163.084	0.858323	0.434885	0.00139044	0.0207872	2.21241	OG0000796.8	1.6822	1	Zm00001eb013990
OG0000796.10	193.682	0.556962	0.426692	0.00892243	0.0644897	2.28709	OG0000796.10	1.19051	1	Zm00001eb013990
OG0000796.12	376.754	0.405181	0.336681	0.0222047	0.112811	2.57606	OG0000796.12	0.947649	1	Zm00001eb013990
OG0000796.98	121.242	0.448465	0.478209	0.0170211	0.0954249	2.08365	OG0000796.98	1.02034	1	Zm00001eb014000
OG0000796.100	131.54	0.690594	0.421512	0.00372561	0.0383791	2.11906	OG0000796.100	1.4159	1	Zm00001eb014000
OG0000796.102	118.144	0.399395	0.430623	0.0224367	0.113494	2.07241	OG0000796.102	0.945027	1	Zm00001eb014000
OG0000796.104	94.3309	0.55128	0.540862	0.0112499	0.0741147	1.97465	OG0000796.104	1.1301	1	Zm00001eb014000
OG0000796.106	122.701	0.872175	0.511912	0.00203871	0.0266329	2.08885	OG0000796.106	1.57458	1	Zm00001eb014000
OG0000796.108	153.299	0.537425	0.504015	0.0106454	0.0720989	2.18554	OG0000796.108	1.14207	1	Zm00001eb014000
OG0000796.110	336.371	0.359385	0.367956	0.0299059	0.134611	2.52682	OG0000796.110	0.87092	1	Zm00001eb014000
OG0010246	120.784	-0.049983	0.176932	0.557914	0.742357	2.08201	OG0010246	0.129387	0	Zm00001eb014030
OG0016901	139.233	-0.267207	0.180105	0.0423927	0.16456	2.14374	OG0016901	0.783676	1	Zm00001eb014050
OG0016900	90.4107	-0.0589866	0.150772	0.587722	0.763644	1.95622	OG0016900	0.117109	1	Zm00001eb014090
OG0002617	66.2233	0.127113	0.160773	0.268974	0.496488	1.82101	OG0002617	0.304091	1	Zm00001eb014110
OG0016899	240.053	0.104013	0.149663	0.385573	0.609258	2.38031	OG0016899	0.215199	1	Zm00001eb014120
OG0002616	77.4023	0.102134	0.149075	0.361088	0.587616	1.88875	OG0002616	0.230906	0	Zm00001eb014130
OG0016896	74.0522	0.0954175	0.176839	0.403236	0.62482	1.86954	OG0016896	0.204245	0	Zm00001eb014160
OG0006496	44.6256	0.125674	0.196977	0.279432	0.507817	1.64958	OG0006496	0.294293	1	Zm00001eb014210
OG0008578	30.2186	0.0557224	0.206543	0.653116	0.805005	1.48027	OG0008578	0.0942013	0	Zm00001eb014230
OG0000560	42.3212	0.040111	0.185135	0.686825	0.82729	1.62656	OG0000560	0.0823424	0	Zm00001eb014240
OG0006495	21.727	0.0276308	0.200443	0.74275	NA	1.337	OG0006495	NA	0	Zm00001eb014450
OG0006495.1	22.7014	0.0414714	0.196346	0.650223	NA	1.35605	OG0006495.1	NA	0	Zm00001eb014450
OG0010242	148.34	-0.0614986	0.148668	0.574912	0.754764	2.17126	OG0010242	0.122189	1	Zm00001eb014470
OG0016893	89.4027	-0.352456	0.187852	0.0120871	0.077661	1.95135	OG0016893	1.1098	1	Zm00001eb014500
OG0004163	36.765	-0.0808599	0.166584	0.471089	0.678851	1.56543	OG0004163	0.168225	0	Zm00001eb014630
OG0016886	542.881	0.009618	0.107963	0.916078	0.958085	2.7347	OG0016886	0.0185959	0	Zm00001eb014640
OG0016885	185.156	-0.0152466	0.212321	0.544408	0.732313	2.26754	OG0016885	0.135303	0	Zm00001eb014680
OG0006492	60.8729	0.14876	0.217868	0.196158	0.411971	1.78442	OG0006492	0.385133	0	Zm00001eb014720
OG0016882	105.709	-0.373926	0.170372	0.00573373	0.0499999	2.02411	OG0016882	1.30103	0	Zm00001eb014730
OG0016881	140.788	0.0763735	0.160432	0.493729	0.696389	2.14857	OG0016881	0.157148	0	Zm00001eb014740
OG0016879	244.199	0.441686	0.278939	0.0119219	0.0769946	2.38774	OG0016879	1.11354	0	Zm00001eb014760
OG0010239	87.1591	-0.195683	0.155756	0.0968074	0.270986	1.94031	OG0010239	0.567053	0	Zm00001eb014780
OG0016877	35.8664	0.117784	0.200043	0.295108	0.523739	1.55469	OG0016877	0.280885	0	Zm00001eb014810
OG0010238	82.1993	-0.42507	0.253257	0.0106739	0.0721854	1.91487	OG0010238	1.14155	0	Zm00001eb014820
OG0016876	235.79	-0.00275446	0.142186	0.976291	0.989945	2.37252	OG0016876	0.00438899	0	Zm00001eb014830
OG0010236	155.04	-0.24144	0.137215	0.0323166	0.140546	2.19044	OG0010236	0.852182	0	Zm00001eb014850
OG0006491	193.962	-0.257141	0.156528	0.0350325	0.146883	2.28772	OG0006491	0.83303	0	Zm00001eb014870
OG0016874	119.731	0.22765	0.206491	0.0881505	0.256714	2.07821	OG0016874	0.59055	0	Zm00001eb014890
OG0016873	289.521	0.0233206	0.117133	0.82262	0.908531	2.46168	OG0016873	0.04166	0	Zm00001eb014900
OG0016872	84.3444	-0.0550738	0.171835	0.608909	0.775513	1.92606	OG0016872	0.110411	1	Zm00001eb014930
OG0006490	285.158	-0.692503	0.206303	6.82583e-05	0.00317517	2.45509	OG0006490	2.49823	0	Zm00001eb014960
OG0001111	170.125	-0.181999	0.12085	0.0757152	0.23438	2.23077	OG0001111	0.630079	0	Zm00001eb015030
OG0022377	42.0911	0.112941	0.179264	0.328988	0.557206	1.62419	OG0022377	0.253984	1	Zm00001eb015040
OG0016863	220.183	0.236096	0.132203	0.031279	0.137932	2.34278	OG0016863	0.860334	0	Zm00001eb015060
OG0016858	79.5581	0.0312204	0.140732	0.772448	0.880344	1.90068	OG0016858	0.0553474	1	Zm00001eb015090
OG0010231	53.0114	0.0118478	0.178229	0.90814	0.953935	1.72437	OG0010231	0.0204813	1	Zm00001eb015130
OG0016854	36.0365	0.0619301	0.193311	0.528152	0.721782	1.55674	OG0016854	0.141594	1	Zm00001eb015160
OG0016853	172.656	-0.0642122	0.110326	0.498131	0.699446	2.23718	OG0016853	0.155246	0	Zm00001eb015170
OG0001110	896.564	0.660468	0.174924	1.2108e-05	0.00100625	2.95258	OG0001110	2.99729	1	Zm00001eb015200
OG0001110.2	868.742	0.689344	0.169815	4.13016e-06	0.000494323	2.93889	OG0001110.2	3.30599	1	Zm00001eb015200
OG0001110.3	837.968	0.693308	0.179019	8.67567e-06	0.000816515	2.92323	OG0001110.3	3.08804	1	Zm00001eb015200
OG0016852	294.655	0.321182	0.213135	0.0267091	0.125429	2.46931	OG0016852	0.901603	0	Zm00001eb015210
OG0016850	40.237	0.205491	0.20637	0.110425	0.292393	1.60463	OG0016850	0.534034	0	Zm00001eb015230
OG0004161	440.567	-0.17735	0.137141	0.111613	0.293956	2.64401	OG0004161	0.531717	0	Zm00001eb015240
OG0010227	51.3666	0.282053	0.2158	0.0465157	0.174854	1.71068	OG0010227	0.757326	0	Zm00001eb015270
OG0016848	148.052	0.0315053	0.113543	0.743794	0.862643	2.17042	OG0016848	0.0641688	0	Zm00001eb015290
OG0004160	128.876	-0.164168	0.126967	0.119186	0.3068	2.11017	OG0004160	0.513145	0	Zm00001eb015310
OG0002613	69.3617	-0.70108	0.190582	2.0316e-05	0.00141278	1.84112	OG0002613	2.84992	1	Zm00001eb015320
OG0016845	149.176	0.510898	0.256348	0.00421465	0.0414807	2.1737	OG0016845	1.38215	1	Zm00001eb015330
OG0004364	23.4214	-0.118696	0.233295	0.200642	NA	1.36961	OG0004364	NA	0	Zm00001eb015350
OG0016844	255.393	0.114796	0.113182	0.239519	0.463259	2.40721	OG0016844	0.334176	0	Zm00001eb015380
OG0001689	101.743	0.0689575	0.151054	0.534793	0.725831	2.00751	OG0001689	0.139164	1	Zm00001eb015390
OG0016843	23.4144	-0.11483	0.211467	0.281176	NA	1.36948	OG0016843	NA	1	Zm00001eb015400
OG0016842	96.3911	0.0457424	0.134783	0.66569	0.813949	1.98404	OG0016842	0.0894027	1	Zm00001eb015420
OG0000558	628.814	0.206589	0.128059	0.0527969	0.188919	2.79852	OG0000558	0.723724	0	Zm00001eb015440
OG0010223	38.1013	-0.130669	0.210676	0.240539	0.464485	1.58094	OG0010223	0.333029	0	Zm00001eb015450
OG0010222	103.501	0.174106	0.132569	0.109344	0.290666	2.01495	OG0010222	0.536605	1	Zm00001eb015470
OG0010220	455.232	-0.458858	0.156186	0.000536659	0.0114208	2.65823	OG0010220	1.9423	0	Zm00001eb015530
OG0002612	136.592	-0.10541	0.117151	0.292691	0.520748	2.13543	OG0002612	0.283373	0	Zm00001eb015540
OG0001688	52.1347	-0.452557	0.274509	0.0100651	0.0694746	1.71713	OG0001688	1.15817	0	Zm00001eb015560
OG0010219	161.268	-0.305108	0.147433	0.0102258	0.0702166	2.20755	OG0010219	1.15356	0	Zm00001eb015570
OG0000215	50.0529	0.0127922	0.191469	0.889616	0.943565	1.69943	OG0000215	0.0252281	0	Zm00001eb015580
OG0016836	37.1918	-0.0853728	0.214368	0.317729	0.546782	1.57045	OG0016836	0.262186	1	Zm00001eb015630
OG0004159	567.917	0.0743595	0.108062	0.421775	0.639552	2.75429	OG0004159	0.194124	0	Zm00001eb015660
OG0010218	36.6597	0.356092	0.186167	0.0118717	0.0769946	1.56419	OG0010218	1.11354	0	Zm00001eb015680
OG0016834	85.8191	-0.0808459	0.148981	0.464008	0.672864	1.93358	OG0016834	0.172072	0	Zm00001eb015690
OG0000242.4	126.989	-0.0578268	0.172572	0.596857	0.768193	2.10377	OG0000242.4	0.11453	0	Zm00001eb015700
OG0002611	96.9653	-0.160984	0.21778	0.180552	0.391976	1.98662	OG0002611	0.40674	0	Zm00001eb015720
OG0002611.1	64.5186	-0.0901829	0.20327	0.371706	0.597413	1.80968	OG0002611.1	0.223725	0	Zm00001eb015720
OG0016831	46.7381	-0.0530714	0.16202	0.634116	0.791509	1.66967	OG0016831	0.101544	0	Zm00001eb015730
OG0004158	226.896	-0.0962626	0.10912	0.300743	0.529192	2.35583	OG0004158	0.276387	0	Zm00001eb015750
OG0010217	63.8226	0.0429193	0.163378	0.699177	0.835094	1.80497	OG0010217	0.0782646	0	Zm00001eb015760
OG0002610	27.9374	0.00636047	0.194815	0.947733	0.975995	1.44619	OG0002610	0.0105525	0	Zm00001eb015770
OG0010216	169.617	0.289288	0.169069	0.0242862	0.11858	2.22947	OG0010216	0.925988	0	Zm00001eb015800
OG0016829	55.8788	-0.208419	0.226766	0.10811	0.288929	1.74725	OG0016829	0.539209	0	Zm00001eb015820
OG0010214	357.072	-0.530459	0.108783	1.62771e-07	6.65787e-05	2.55276	OG0010214	4.17666	0	Zm00001eb015840
OG0016828	119.994	0.0280129	0.158905	0.794402	0.891598	2.07916	OG0016828	0.0498311	0	Zm00001eb015860
OG0006482	85.4663	0.248937	0.180899	0.0558641	0.195029	1.93179	OG0006482	0.709902	0	Zm00001eb015880
OG0001687	67.4224	0.313013	0.346155	0.0379941	0.153775	1.8288	OG0001687	0.813115	0	Zm00001eb015890
OG0001686	85.8397	-0.0397621	0.141481	0.713213	0.844897	1.93369	OG0001686	0.0731963	0	Zm00001eb015900
OG0002640	269.75	0.407889	0.123084	0.00017852	0.00575655	2.43096	OG0002640	2.23984	0	Zm00001eb015910
OG0006481	100.776	0.0576921	0.136655	0.588395	0.764014	2.00336	OG0006481	0.116899	2	Zm00001eb015920
OG0010213	120.547	-0.0872008	0.121112	0.392166	0.614793	2.08116	OG0010213	0.211271	0	Zm00001eb015940
OG0006480	173.488	0.00764058	0.13588	0.946802	0.975787	2.23927	OG0006480	0.0106449	0	Zm00001eb015960
OG0000557	36.2968	-0.0786137	0.209657	0.358561	0.58572	1.55987	OG0000557	0.23231	0	Zm00001eb015970
OG0001456	308.299	0.128991	0.114913	0.190112	0.403887	2.48897	OG0001456	0.39374	0	Zm00001eb016000
OG0006479	95.158	0.144099	0.217739	0.21393	0.433662	1.97845	OG0006479	0.362849	0	Zm00001eb016040
OG0004154	40.8108	0.10792	0.182692	0.351119	0.578712	1.61077	OG0004154	0.237538	0	Zm00001eb016110
OG0002607	182.822	-0.972698	0.212502	2.62876e-07	8.82814e-05	2.26203	OG0002607	4.05413	0	Zm00001eb016120
OG0000198	116.677	-0.0592834	0.164741	0.587378	0.76327	2.06699	OG0000198	0.117322	1	Zm00001eb016160
OG0010210	51.7953	-0.0700934	0.167022	0.52707	0.720964	1.71429	OG0010210	0.142086	0	Zm00001eb016170
OG0006476	268.822	-0.00582476	0.195696	0.943182	0.973733	2.42946	OG0006476	0.0115602	0	Zm00001eb016180
OG0010208	32.1675	0.0981142	0.190435	0.378082	0.603422	1.50742	OG0010208	0.219379	0	Zm00001eb016190
OG0016816	66.2833	-0.666164	0.493764	0.00567012	0.0497908	1.8214	OG0016816	1.30285	1	Zm00001eb016230
OG0006475	299.66	0.438314	0.182034	0.00238606	0.0292292	2.47663	OG0006475	1.53418	0	Zm00001eb016240
OG0016815	49.4484	0.087096	0.201842	0.390729	0.613589	1.69415	OG0016815	0.212122	1	Zm00001eb016290
OG0016814	97.2226	0.218303	0.18885	0.0887914	0.257859	1.98777	OG0016814	0.588618	0	Zm00001eb016320
OG0016813	353.111	-0.349885	0.149608	0.00450929	0.0434488	2.54791	OG0016813	1.36202	0	Zm00001eb016330
OG0009903	419.14	-0.235542	0.27302	0.0729307	0.229227	2.62236	OG0009903	0.639735	0	Zm00001eb016420
OG0009903.1	35.5114	-0.184618	0.257687	0.109302	0.290666	1.55037	OG0009903.1	0.536605	0	Zm00001eb016420
OG0010204	71.5108	0.0271617	0.139791	0.800848	0.895838	1.85437	OG0010204	0.0477703	0	Zm00001eb016440
OG0016807	152.449	0.207478	0.16437	0.0832105	0.248638	2.18312	OG0016807	0.604432	0	Zm00001eb016450
OG0001109	67.3919	0.0228408	0.142179	0.806247	0.898739	1.82861	OG0001109	0.0463666	0	Zm00001eb016460
OG0002606	107.486	-0.101054	0.175041	0.378448	0.603612	2.03135	OG0002606	0.219242	0	Zm00001eb016540
OG0016802	638.029	-0.0699125	0.0892756	0.388666	0.612045	2.80484	OG0016802	0.213217	0	Zm00001eb016560
OG0010200	46.0985	-0.175815	0.208951	0.153668	0.356626	1.66369	OG0010200	0.447787	0	Zm00001eb016570
OG0004012	40.0733	0.0628417	0.176178	0.58507	0.761709	1.60285	OG0004012	0.118211	0	Zm00001eb016600
OG0004012.1	106.237	0.134774	0.194205	0.246515	0.471033	2.02628	OG0004012.1	0.326948	0	Zm00001eb016600
OG0016798	174.18	-0.23606	0.177747	0.0666538	0.218098	2.241	OG0016798	0.661348	1	Zm00001eb016640
OG0010198	61.7219	-0.116488	0.149356	0.301373	0.52976	1.79044	OG0010198	0.275921	0	Zm00001eb016660
OG0016797	247.652	-0.0439789	0.126523	0.675066	0.820585	2.39384	OG0016797	0.0858762	0	Zm00001eb016670
OG0004151	179.659	-0.836708	0.254427	5.56231e-05	0.00278597	2.25445	OG0004151	2.55502	0	Zm00001eb016680
OG0002947	32.9819	0.0126752	0.209587	0.843656	0.920759	1.51828	OG0002947	0.0358541	0	Zm00001eb016710
OG0001684	43.8554	-0.281059	0.213513	0.0463872	0.174772	1.64202	OG0001684	0.757529	1	Zm00001eb016740
OG0016795	95.2102	-0.365706	0.196979	0.011412	0.075003	1.97868	OG0016795	1.12492	1	Zm00001eb016750
OG0010196	101.918	0.402121	0.221399	0.00989102	0.0688521	2.00825	OG0010196	1.16208	0	Zm00001eb016760
OG0006470	152.281	-0.27603	0.182644	0.036062	0.148887	2.18265	OG0006470	0.827143	0	Zm00001eb016800
OG0016792	261.31	-0.0227288	0.178869	0.829862	0.911994	2.41716	OG0016792	0.040008	2	Zm00001eb016850
OG0010195	35.6419	-0.137116	0.247997	0.12944	0.321998	1.55196	OG0010195	0.492146	2	Zm00001eb016920
OG0000318	291.836	-0.328345	0.14227	0.00545035	0.0488898	2.46514	OG0000318	1.31078	0	Zm00001eb016930
OG0000317	258.618	-0.23196	0.116567	0.0206797	0.108033	2.41266	OG0000317	0.966443	1	Zm00001eb016940
OG0002603	81.5748	0.22336	0.200678	0.0923481	0.263423	1.91156	OG0002603	0.579347	0	Zm00001eb016960
OG0002603.2	101.239	0.377164	0.235562	0.0165182	0.0938282	2.00535	OG0002603.2	1.02767	0	Zm00001eb016960
OG0016791	130.342	0.692001	0.170084	4.43172e-06	0.000521542	2.11509	OG0016791	3.28271	0	Zm00001eb016990
OG0016790	259.874	-0.100124	0.0998475	0.261748	0.488878	2.41476	OG0016790	0.310799	0	Zm00001eb017000
OG0004147	38.9961	-1.00265	0.505391	0.00118302	0.0186157	1.59102	OG0004147	1.73012	0	Zm00001eb017040
OG0004148	80.3402	-0.276129	0.166635	0.0300932	0.135159	1.90493	OG0004148	0.869155	0	Zm00001eb017050
OG0010193	156.66	-0.211127	0.183406	0.0980192	0.272928	2.19496	OG0010193	0.563953	1	Zm00001eb017080
OG0004146	483.401	0.258031	0.13716	0.0204864	0.107391	2.68431	OG0004146	0.969033	1	Zm00001eb017130
OG0002601	56.5289	-0.203189	0.245259	0.109075	0.290369	1.75227	OG0002601	0.53705	1	Zm00001eb017140
OG0016780	54.7158	0.0242316	0.170524	0.82492	0.909621	1.73811	OG0016780	0.0411395	0	Zm00001eb017200
OG0016779	38.0554	-0.062125	0.166971	0.573003	0.753707	1.58042	OG0016779	0.122798	0	Zm00001eb017230
OG0010192	17.452	-0.0319614	0.20886	0.608693	NA	1.24184	OG0010192	NA	0	Zm00001eb017240
OG0016774	47.7048	-0.0701461	0.191406	0.483444	0.68933	1.67856	OG0016774	0.161573	1	Zm00001eb017280
OG0016773	232.517	0.0178045	0.10118	0.843577	0.920759	2.36645	OG0016773	0.0358541	0	Zm00001eb017310
OG0010189	124.287	-0.0334321	0.11234	0.727856	0.853359	2.09443	OG0010189	0.0688681	0	Zm00001eb017320
OG0010188	42.4367	-0.356569	0.306054	0.0297574	0.134206	1.62774	OG0010188	0.872229	2	Zm00001eb017340
OG0016769	72.6742	0.394199	0.309618	0.0197599	0.104873	1.86138	OG0016769	0.979338	0	Zm00001eb017400
OG0002599	265.992	-0.041631	0.111441	0.662237	0.81164	2.42487	OG0002599	0.0906368	0	Zm00001eb017460
OG0016765	453.271	-0.0706468	0.119047	0.460424	0.670785	2.65636	OG0016765	0.173417	0	Zm00001eb017520
OG0016764	49.2465	-0.176818	0.267657	0.110884	0.292984	1.69238	OG0016764	0.533157	0	Zm00001eb017530
OG0010186	71.1552	-0.210354	0.180843	0.0970679	0.271211	1.85221	OG0010186	0.566693	0	Zm00001eb017560
OG0016760	133.379	0.0148929	0.15467	0.883098	0.940298	2.12509	OG0016760	0.0267346	0	Zm00001eb017600
OG0001682	76.9484	-0.412384	0.303813	0.0183801	0.0998324	1.8862	OG0001682	1.00073	0	Zm00001eb017660
OG0016753	33.1611	0.0554355	0.183994	0.597191	0.768407	1.52063	OG0016753	0.114408	0	Zm00001eb017760
OG0006461	50.8111	-0.325105	0.260483	0.0355872	0.147724	1.70596	OG0006461	0.830549	0	Zm00001eb017780
OG0002597	93.204	0.0138023	0.167341	0.90328	0.951257	1.96943	OG0002597	0.0217021	0	Zm00001eb017800
OG0004141	72.301	0.0893797	0.155969	0.436942	0.650687	1.85914	OG0004141	0.186628	0	Zm00001eb017810
OG0010184	36.3142	-0.0286201	0.168028	0.788212	0.888926	1.56008	OG0010184	0.0511345	0	Zm00001eb017860
OG0016745	279.143	-0.380204	0.140493	0.00142839	0.0212393	2.44583	OG0016745	1.67286	0	Zm00001eb017910
OG0016743	1071.01	0.049036	0.181359	0.642655	0.7979	3.02979	OG0016743	0.0980513	1	Zm00001eb017930
OG0000809	88.3949	0.0210184	0.182755	0.836508	0.916372	1.94643	OG0000809	0.0379284	1	Zm00001eb017940
OG0000809.2	121.458	-0.000232528	0.177282	0.994771	0.997916	2.08442	OG0000809.2	0.000905953	1	Zm00001eb017940
OG0010182	170.367	0.104241	0.191333	0.349838	0.57743	2.23138	OG0010182	0.238501	1	Zm00001eb017950
OG0010182.2	446.103	0.0628655	0.179969	0.566002	0.748922	2.64943	OG0010182.2	0.125564	2	Zm00001eb017960
OG0016742	151.968	-0.194051	0.150905	0.0971321	0.27128	2.18175	OG0016742	0.566582	1	Zm00001eb017970
OG0010180	65.0973	0.087379	0.155356	0.44224	0.654894	1.81356	OG0010180	0.183829	0	Zm00001eb018000
OG0010179	49.4577	0.0960452	0.186312	0.392143	0.614793	1.69423	OG0010179	0.211271	1	Zm00001eb018010
OG0000555	193.564	-0.256179	0.293101	0.0549277	0.193052	2.28682	OG0000555	0.714326	0	Zm00001eb018030
OG0001681	93.9387	-0.0247992	0.143768	0.816623	0.904942	1.97284	OG0001681	0.043379	0	Zm00001eb018090
OG0016738	49.6337	-0.249774	0.184913	0.0562586	0.195662	1.69578	OG0016738	0.708494	0	Zm00001eb018120
OG0000140	28.4896	0.0584005	0.216746	0.38263	0.60759	1.45469	OG0000140	0.216389	0	Zm00001eb018140
OG0016736	32.7998	-0.211977	0.242532	0.102001	0.279716	1.51587	OG0016736	0.553282	0	Zm00001eb018270
OG0004138	165.193	-0.106271	0.130196	0.3176	0.546664	2.21799	OG0004138	0.26228	0	Zm00001eb018350
OG0004137	164.146	-0.306956	0.155852	0.0129473	0.0808333	2.21523	OG0004137	1.09241	0	Zm00001eb018360
OG0000792	86.2916	-0.0825828	0.146118	0.450808	0.662311	1.93597	OG0000792	0.178938	0	Zm00001eb018380
OG0001680	118.597	-0.517657	0.285601	0.00610625	0.0514504	2.07407	OG0001680	1.28861	0	Zm00001eb018460
OG0016731	133.902	-0.130099	0.147155	0.25304	0.478454	2.12679	OG0016731	0.32016	0	Zm00001eb018490
OG0016730	36.1941	0.00478215	0.159002	0.966374	0.985338	1.55864	OG0016730	0.00641463	0	Zm00001eb018520
OG0001679.12	85.9699	0.0660588	0.19264	0.515877	0.712982	1.93435	OG0001679.12	0.146922	1	Zm00001eb018640
OG0001679.15	88.0199	0.0728574	0.202573	0.449384	0.660994	1.94458	OG0001679.15	0.179803	1	Zm00001eb018640
OG0001679.24	164.315	0.0248708	0.175824	0.816488	0.904942	2.21568	OG0001679.24	0.043379	1	Zm00001eb018660
OG0001679.27	166.365	0.0429017	0.187513	0.669483	0.816585	2.22106	OG0001679.27	0.0879984	1	Zm00001eb018660
OG0016727	44.1178	0.0264492	0.13971	0.799537	0.894954	1.64461	OG0016727	0.0481994	0	Zm00001eb018670
OG0004136.1	31.5515	-0.0145827	0.2053	0.828251	0.911363	1.49902	OG0004136.1	0.0403087	1	Zm00001eb018700
OG0016724	340.353	0.368173	0.122604	0.000661728	0.0129606	2.53193	OG0016724	1.88737	0	Zm00001eb018810
OG0010170	98.8527	0.0459997	0.121304	0.642491	0.797859	1.99499	OG0010170	0.0980736	0	Zm00001eb018830
OG0000139	694.357	-0.0764857	0.129948	0.459981	0.670493	2.84158	OG0000139	0.173606	0	Zm00001eb018850
OG0004134.1	32.8706	-1.04099	0.493693	0.00120734	0.0188479	1.51681	OG0004134.1	1.72474	0	Zm00001eb018890
OG0016722	40.7953	-0.256621	0.434198	0.02385	0.117186	1.61061	OG0016722	0.931125	1	Zm00001eb018900
OG0004605	43.4583	0.726188	0.292009	0.000788381	0.0146297	1.63807	OG0004605	1.83477	2	Zm00001eb018950
OG0016720	233.599	0.248774	0.173824	0.053101	0.189594	2.36847	OG0016720	0.722175	0	Zm00001eb018970
OG0001678	203.862	0.5928	0.224009	0.000722453	0.0138386	2.30934	OG0001678	1.85891	0	Zm00001eb018980
OG0000197	289.533	0.891591	0.227785	6.2304e-06	0.000654858	2.4617	OG0000197	3.18385	1	Zm00001eb018990
OG0000197.1	347.203	0.946308	0.204141	2.30671e-07	8.14388e-05	2.54058	OG0000197.1	4.08917	1	Zm00001eb018990
OG0000197.3	449.1	0.639749	0.187582	6.73777e-05	0.00314483	2.65234	OG0000197.3	2.5024	1	Zm00001eb018990
OG0004133	105.417	-0.133331	0.208892	0.24371	0.468217	2.02291	OG0004133	0.329553	1	Zm00001eb019050
OG0000477	29.7476	-0.080457	0.182213	0.464698	0.673452	1.47345	OG0000477	0.171693	0	Zm00001eb019060
OG0002225.4	23.5012	-0.0357041	0.211862	0.525347	NA	1.37109	OG0002225.4	NA	0	Zm00001eb019100
OG0016713	24.3081	-0.0541855	0.17755	0.615583	0.779946	1.38575	OG0016713	0.107935	0	Zm00001eb019130
OG0010164	218.886	0.00049142	0.154946	0.979451	0.991549	2.34022	OG0010164	0.0036858	1	Zm00001eb019160
OG0010163	111.703	0.427333	0.232191	0.00807756	0.0603472	2.04807	OG0010163	1.21934	0	Zm00001eb019210
OG0006446	45.0294	-0.222751	0.240716	0.0950959	0.267985	1.6535	OG0006446	0.571889	0	Zm00001eb019220
OG0011833	135.831	0.497916	0.285853	0.00693769	0.0552118	2.133	OG0011833	1.25797	1	Zm00001eb019230
OG0010161	172.867	0.0176184	0.13899	0.86962	0.932249	2.23771	OG0010161	0.0304681	0	Zm00001eb019240
OG0006445	85.9492	0.039887	0.163532	0.710951	0.84316	1.93424	OG0006445	0.0740902	1	Zm00001eb019250
OG0004130	724.686	0.114606	0.111919	0.229742	0.452484	2.86015	OG0004130	0.344397	0	Zm00001eb019260
OG0001676	24.381	-0.249345	0.350474	0.0454261	0.17228	1.38705	OG0001676	0.763764	0	Zm00001eb019280
OG0006444	205.47	-0.451058	0.198528	0.00338198	0.0361261	2.31275	OG0006444	1.44218	0	Zm00001eb019290
OG0004128	68.9953	-0.108282	0.153673	0.333729	0.562301	1.83882	OG0004128	0.250031	0	Zm00001eb019330
OG0001675	28.3375	0.0139275	0.187554	0.883955	0.940658	1.45236	OG0001675	0.0265681	0	Zm00001eb019340
OG0010157	37.3375	0.0517738	0.174426	0.631387	0.790109	1.57215	OG0010157	0.102313	0	Zm00001eb019350
OG0004127	204.095	0.173179	0.140894	0.116532	0.301602	2.30983	OG0004127	0.520566	0	Zm00001eb019420
OG0016700	146.238	0.00589939	0.158586	0.952263	0.978186	2.16506	OG0016700	0.00957854	1	Zm00001eb019460
OG0016699	151.455	0.0849187	0.14045	0.434181	0.648751	2.18028	OG0016699	0.187922	0	Zm00001eb019470
OG0000057.4	17.8571	-0.0532847	0.213038	0.430724	NA	1.25181	OG0000057.4	NA	0	Zm00001eb019480
OG0016697	154.146	0.017627	0.126398	0.862816	0.930063	2.18793	OG0016697	0.0314875	0	Zm00001eb019510
OG0016696	105.439	-0.316838	0.245925	0.0387693	0.155495	2.023	OG0016696	0.808283	1	Zm00001eb019520
OG0010152	1093.74	0.236554	0.205922	0.0772809	0.237627	3.03891	OG0010152	0.624104	2	Zm00001eb019530
OG0000207	34.1497	-0.0697097	0.218008	0.444863	0.657016	1.53339	OG0000207	0.182424	1	Zm00001eb019540
OG0002591	147.101	0.11797	0.201449	0.276679	0.504782	2.16762	OG0002591	0.296896	1	Zm00001eb019580
OG0010151	196.644	-0.144107	0.103411	0.109314	0.290666	2.29368	OG0010151	0.536605	1	Zm00001eb019590
OG0016690	143.545	-0.196949	0.226194	0.127113	0.319285	2.15699	OG0016690	0.495821	0	Zm00001eb019620
OG0016688	80.4051	-0.189661	0.181247	0.128966	0.321414	1.90528	OG0016688	0.492936	0	Zm00001eb019630
OG0016687	79.3704	-0.211012	0.240591	0.110525	0.292431	1.89966	OG0016687	0.533976	0	Zm00001eb019640
OG0010149	60.0871	-0.0793358	0.172594	0.471463	0.679106	1.77878	OG0010149	0.168062	1	Zm00001eb019650
OG0016686	53.2568	0.151651	0.19508	0.210956	0.430133	1.72638	OG0016686	0.366397	0	Zm00001eb019680
OG0010148	28.2547	-0.0728186	0.188556	0.489361	0.693782	1.45109	OG0010148	0.158777	0	Zm00001eb019700
OG0002590	104.292	0.178164	0.153689	0.126189	0.318023	2.01825	OG0002590	0.497542	0	Zm00001eb019770
OG0006439	925.331	-0.214432	0.147449	0.0671388	0.219008	2.9663	OG0006439	0.659539	0	Zm00001eb019780
OG0004125	282.992	-0.164187	0.0978217	0.0606138	0.205466	2.45177	OG0004125	0.687261	0	Zm00001eb019800
OG0016683	90.0013	0.453912	0.211928	0.00403364	0.0403921	1.95425	OG0016683	1.3937	2	Zm00001eb019840
OG0016682	84.1181	-0.220132	0.166858	0.0736091	0.230279	1.92489	OG0016682	0.637745	1	Zm00001eb019850
OG0002588	45.2275	-0.137356	0.193519	0.245413	0.470316	1.6554	OG0002588	0.32761	2	Zm00001eb019900
OG0016679	21.0498	-0.0211703	0.215609	0.541833	NA	1.32325	OG0016679	NA	0	Zm00001eb020070
OG0004124	30.0818	-0.228221	0.33087	0.0526545	0.18865	1.4783	OG0004124	0.724342	1	Zm00001eb020100
OG0010142	148.769	-0.164552	0.166749	0.174542	0.383848	2.17251	OG0010142	0.415841	1	Zm00001eb020120
OG0016671	60.5434	0.0559826	0.158239	0.616529	0.780392	1.78207	OG0016671	0.107687	0	Zm00001eb020130
OG0006435	58.6436	-0.22945	0.17178	0.06495	0.214769	1.76822	OG0006435	0.668029	0	Zm00001eb020180
OG0016667	109.93	-0.175705	0.202218	0.163112	0.369694	2.04112	OG0016667	0.432157	0	Zm00001eb020260
OG0016666	67.9497	-0.045533	0.151328	0.677304	0.821959	1.83219	OG0016666	0.0851499	0	Zm00001eb020280
OG0016665	48.207	-0.0694584	0.160153	0.53552	0.726326	1.68311	OG0016665	0.138868	0	Zm00001eb020320
OG0006433	144.368	-0.0952314	0.144672	0.389641	0.612766	2.15947	OG0006433	0.212705	1	Zm00001eb020330
OG0016664	9091.3	0.126309	0.20581	0.249495	0.474723	3.95863	OG0016664	0.323559	1	Zm00001eb020340
OG0001671	214.297	-0.185746	0.193292	0.141659	0.340121	2.33102	OG0001671	0.468366	1	Zm00001eb020380
OG0002587	31.3387	-0.810188	0.771563	0.00584406	0.0505032	1.49608	OG0002587	1.29668	1	Zm00001eb020390
OG0002587.3	35.3129	-0.295113	0.293916	0.0505137	0.184196	1.54793	OG0002587.3	0.73472	1	Zm00001eb020400
OG0002586	164.792	0.0198428	0.182677	0.844685	0.920998	2.21694	OG0002586	0.0357414	0	Zm00001eb020410
OG0016658	163.494	-0.23811	0.154523	0.0457331	0.173029	2.2135	OG0016658	0.76188	0	Zm00001eb020460
OG0016655	51.9935	0.0256686	0.201253	0.871983	0.93412	1.71595	OG0016655	0.0295973	0	Zm00001eb020590
OG0016653	118.916	0.207368	0.294503	0.0699281	0.224334	2.07524	OG0016653	0.649106	0	Zm00001eb020620
OG0016651	139.49	0.0630883	0.137639	0.554465	0.739412	2.14454	OG0016651	0.131113	1	Zm00001eb020660
OG0006429	149.996	0.0774289	0.159101	0.494751	0.697032	2.17608	OG0006429	0.156747	2	Zm00001eb020680
OG0006427	62.1833	-0.00449054	0.151266	0.966274	0.985338	1.79367	OG0006427	0.00641463	0	Zm00001eb020690
OG0006427.1	112.89	0.0408533	0.139544	0.714861	0.845322	2.05265	OG0006427.1	0.072978	0	Zm00001eb020690
OG0006427.2	41.9065	-0.0294999	0.183948	0.767118	0.877134	1.62228	OG0006427.2	0.0569341	0	Zm00001eb020690
OG0010133	367.791	0.156293	0.126437	0.134043	0.327607	2.5656	OG0010133	0.484647	0	Zm00001eb020710
OG0010132	81.2801	-0.17671	0.164292	0.146189	0.346732	1.90998	OG0010132	0.460006	0	Zm00001eb020720
OG0006425	175.928	-0.501305	0.153338	0.000151986	0.00516522	2.24534	OG0006425	2.28691	0	Zm00001eb020780
OG0006424	484.224	-0.205585	0.114425	0.0381386	0.154042	2.68505	OG0006424	0.81236	0	Zm00001eb020860
OG0010130	45.5856	0.293342	0.244529	0.0454779	0.172313	1.65883	OG0010130	0.763682	0	Zm00001eb020870
OG0016643	174.625	0.217935	0.234027	0.101423	0.279208	2.24211	OG0016643	0.554073	0	Zm00001eb020890
OG0016642	34.8172	0.0201054	0.183394	0.84624	0.92187	1.54179	OG0016642	0.0353303	0	Zm00001eb020900
OG0010127	37.9228	-0.0478519	0.179968	0.653233	0.805005	1.5789	OG0010127	0.0942013	0	Zm00001eb020950
OG0001670	109.017	-0.424224	0.324869	0.0162962	0.0929502	2.0375	OG0001670	1.03175	0	Zm00001eb020970
OG0001670.2	14.8939	0.0407545	0.213376	0.844377	NA	1.17301	OG0001670.2	NA	0	Zm00001eb020980
OG0010126	378.573	0.0617244	0.147557	0.571076	0.75231	2.57815	OG0010126	0.123603	0	Zm00001eb021020
OG0016637	97.1729	-0.0353203	0.144337	0.749836	0.866658	1.98755	OG0016637	0.0621522	0	Zm00001eb021070
OG0016635	124.84	0.0600519	0.149278	0.586871	0.763187	2.09635	OG0016635	0.117369	0	Zm00001eb021090
OG0016634	40.6032	0.0867044	0.214108	0.346476	0.57436	1.60856	OG0016634	0.240816	0	Zm00001eb021140
OG0016632	49.1989	0.00692202	0.186245	0.943927	0.974147	1.69196	OG0016632	0.0113754	1	Zm00001eb021220
OG0010121	163.775	0.0684013	0.171804	0.542194	0.730362	2.21425	OG0010121	0.136462	1	Zm00001eb021240
OG0016631	45.9784	0.215748	0.168783	0.0805747	0.243885	1.66255	OG0016631	0.612815	0	Zm00001eb021260
OG0010120	59.1964	0.196119	0.263816	0.103851	0.28187	1.7723	OG0010120	0.549952	1	Zm00001eb021270
OG0016628	167.143	-0.044512	0.147468	0.684231	0.825796	2.22309	OG0016628	0.0831271	0	Zm00001eb021300
OG0010119	126.902	0.115544	0.166623	0.319044	0.548224	2.10347	OG0010119	0.261042	2	Zm00001eb021310
OG0016626	88.1233	-0.0756359	0.128935	0.46868	0.676654	1.94509	OG0016626	0.169633	0	Zm00001eb021320
OG0006422	64.8993	-0.164927	0.198437	0.180774	0.392166	1.81224	OG0006422	0.40653	1	Zm00001eb021350
OG0016622	80.6354	-0.0782421	0.172924	0.480205	0.686536	1.90653	OG0016622	0.163337	1	Zm00001eb021380
OG0004120	22.6727	0.0392511	0.208292	0.579667	NA	1.3555	OG0004120	NA	0	Zm00001eb021400
OG0016620	123.563	-0.763116	0.391478	0.00260189	0.0308286	2.09189	OG0016620	1.51105	1	Zm00001eb021430
OG0010115	202.018	0.00370111	0.116807	0.970131	0.98683	2.30539	OG0010115	0.00575758	1	Zm00001eb021510
OG0016615	23.5105	-0.03283	0.205726	0.528838	NA	1.37126	OG0016615	NA	0	Zm00001eb021530
OG0006421	906.658	0.348301	0.278843	0.0314914	0.138223	2.95744	OG0006421	0.85942	3	Zm00001eb021600
OG0006421.1	838.227	0.0889807	0.192431	0.403763	0.625121	2.92336	OG0006421.1	0.204036	3	Zm00001eb021600
OG0006421.2	838.934	-0.00701172	0.192329	0.993233	0.997062	2.92373	OG0006421.2	0.00127797	3	Zm00001eb021600
OG0016612	124.699	0.606339	0.289253	0.00237418	0.0292248	2.09586	OG0016612	1.53425	1	Zm00001eb021630
OG0006420	27.5485	-0.191396	0.27651	0.0938967	0.266186	1.4401	OG0006420	0.574815	2	Zm00001eb021640
OG0016607	41.8403	0.156909	0.227297	0.19298	0.407662	1.62159	OG0016607	0.3897	1	Zm00001eb021750
OG0000553	247.893	-0.00518993	0.108384	0.959635	0.982152	2.39426	OG0000553	0.00782142	0	Zm00001eb021760
OG0010111	45.5762	0.0035492	0.171972	0.982616	0.99258	1.65874	OG0010111	0.00323448	0	Zm00001eb021780
OG0006419.1	30.3395	-0.073434	0.215694	0.352472	0.579831	1.48201	OG0006419.1	0.236699	1	Zm00001eb021790
OG0006417	113.918	0.0252635	0.131809	0.809923	0.901091	2.05659	OG0006417	0.0452315	0	Zm00001eb021820
OG0001488	107.412	-0.525555	0.210034	0.001376	0.0206835	2.03105	OG0001488	1.68438	0	Zm00001eb021850
OG0016603	65.0483	0.00564912	0.144509	0.962749	0.983913	1.81324	OG0016603	0.00704313	1	Zm00001eb021890
OG0010109	111.382	0.143696	0.160966	0.216807	0.436627	2.04682	OG0010109	0.35989	0	Zm00001eb021900
OG0003603	38.6573	0.0119792	0.20647	0.846602	0.921886	1.58723	OG0003603	0.0353228	0	Zm00001eb021910
OG0010108	45.6415	-0.319391	0.232735	0.0308815	0.136811	1.65936	OG0010108	0.86388	0	Zm00001eb021940
OG0002582	41.3326	-0.59115	0.48432	0.010126	0.0697823	1.61629	OG0002582	1.15625	0	Zm00001eb021970
OG0016598	183.745	0.289042	0.20227	0.0351983	0.147041	2.26422	OG0016598	0.832563	0	Zm00001eb022000
OG0016596	56.7369	0.056186	0.168665	0.608901	0.775513	1.75387	OG0016596	0.110411	1	Zm00001eb022050
OG0004119	271.382	0.13373	0.118887	0.177403	0.387602	2.43358	OG0004119	0.411614	0	Zm00001eb022080
OG0016592	119.927	0.033356	0.105879	0.729093	0.853864	2.07892	OG0016592	0.0686115	1	Zm00001eb022130
OG0006414	75.7075	0.142339	0.193417	0.221579	0.442328	1.87914	OG0006414	0.354256	0	Zm00001eb022180
OG0002580	167.919	0.065552	0.134454	0.531957	0.724053	2.2251	OG0002580	0.14023	3	Zm00001eb022230
OG0010106	37.9168	-0.508947	0.351731	0.00999645	0.0693755	1.57883	OG0010106	1.15879	0	Zm00001eb022240
OG0006412	43.1949	0.08136	0.166522	0.466284	0.674633	1.63543	OG0006412	0.170932	1	Zm00001eb022280
OG0010103	34.4383	0.0533307	0.212702	0.459903	0.670493	1.53704	OG0010103	0.173606	1	Zm00001eb022360
OG0010102	320.282	0.236061	0.102139	0.00960853	0.0676034	2.50553	OG0010102	1.17003	1	Zm00001eb022400
OG0010101	40.0529	-0.0874438	0.210085	0.36091	0.587397	1.60263	OG0010101	0.231069	1	Zm00001eb022410
OG0006410	42.5725	-0.347225	0.269266	0.0296034	0.13373	1.62913	OG0006410	0.873771	0	Zm00001eb022440
OG0000819	116.801	0.0295771	0.216576	0.589636	0.76468	2.06745	OG0000819	0.11652	0	Zm00001eb022520
OG0001667.2	90.5632	-0.00999492	0.17059	0.921469	0.961117	1.95695	OG0001667.2	0.0172238	0	Zm00001eb022570
OG0010099	65.835	-0.390955	0.223814	0.0117934	0.0766683	1.81846	OG0010099	1.11538	1	Zm00001eb022630
OG0016580	72.4311	0.0827336	0.156262	0.463881	0.672864	1.85992	OG0016580	0.172072	0	Zm00001eb022650
OG0016579	27.7665	-0.129049	0.203625	0.261296	0.488517	1.44352	OG0016579	0.31112	0	Zm00001eb022660
OG0016578	123.319	0.186597	0.152974	0.110814	0.292984	2.09103	OG0016578	0.533157	1	Zm00001eb022670
OG0006408	81.1436	0.0339698	0.13709	0.746215	0.863996	1.90925	OG0006408	0.0634885	0	Zm00001eb022680
OG0016577	44.8566	-0.510468	0.570142	0.0146991	0.086931	1.65183	OG0016577	1.06083	1	Zm00001eb022710
OG0016575	703.967	0.0514061	0.195931	0.601171	0.771006	2.84755	OG0016575	0.112942	0	Zm00001eb022730
OG0010097	331.245	-0.0207114	0.0940416	0.804281	0.897564	2.52015	OG0010097	0.0469348	0	Zm00001eb022740
OG0016567	48.8884	-0.278765	0.268631	0.052667	0.18865	1.68921	OG0016567	0.724342	0	Zm00001eb022820
OG0016568	148.862	-0.385123	0.138568	0.00112525	0.0181841	2.17278	OG0016568	1.74031	0	Zm00001eb022830
OG0016569	30.7485	0.236441	0.279742	0.0870336	0.255026	1.48782	OG0016569	0.593416	0	Zm00001eb022870
OG0000956	108.514	-0.00454749	0.214731	0.924284	0.962764	2.03548	OG0000956	0.0164804	0	Zm00001eb022880
OG0004115	73.8599	0.193934	0.161216	0.107953	0.288679	1.86841	OG0004115	0.539584	0	Zm00001eb022910
OG0016566	59.8159	-0.120389	0.2178	0.268	0.495581	1.77682	OG0016566	0.304885	0	Zm00001eb022920
OG0006406	178.263	0.175189	0.142873	0.116358	0.301324	2.25106	OG0006406	0.520966	0	Zm00001eb022930
OG0004114	104.844	-0.259729	0.244033	0.0655858	0.215929	2.02054	OG0004114	0.665689	1	Zm00001eb022950
OG0016563	496.289	-0.734997	0.309843	0.00111017	0.0180046	2.69573	OG0016563	1.74462	1	Zm00001eb022980
OG0006405	112.989	0.0504256	0.156916	0.64134	0.796795	2.05304	OG0006405	0.0986536	0	Zm00001eb023010
OG0016560	376.956	0.142178	0.243486	0.16343	0.369988	2.57629	OG0016560	0.431812	0	Zm00001eb023070
OG0016559	86.5666	-0.217074	0.139934	0.0549334	0.193052	1.93735	OG0016559	0.714326	0	Zm00001eb023080
OG0002578	49.3463	-0.246453	0.24575	0.0723316	0.228212	1.69325	OG0002578	0.641662	0	Zm00001eb023090
OG0016555	79.5565	-0.255154	0.154732	0.0328559	0.141908	1.90068	OG0016555	0.847993	1	Zm00001eb023110
OG0001665	58.0475	0.0236606	0.147957	0.837289	0.91703	1.76378	OG0001665	0.0376167	0	Zm00001eb023120
OG0010088	117.848	-0.119279	0.146021	0.288101	0.516913	2.07132	OG0010088	0.286582	1	Zm00001eb023140
OG0006402	32.0869	-0.12385	0.205806	0.27407	0.501818	1.50633	OG0006402	0.299454	0	Zm00001eb023240
OG0016544	54.4988	-0.0899828	0.166541	0.420958	0.63926	1.73639	OG0016544	0.194322	0	Zm00001eb023280
OG0000120	45.7551	-0.0556319	0.201983	0.524802	0.719522	1.66044	OG0000120	0.142956	0	Zm00001eb023310
OG0016547	59.2847	0.456162	0.416615	0.01761	0.0974564	1.77294	OG0016547	1.01119	0	Zm00001eb023400
OG0016548	46.8778	0.0671231	0.205591	0.449278	0.660994	1.67097	OG0016548	0.179803	0	Zm00001eb023430
OG0006404	356.376	0.273021	0.135633	0.0149973	0.0879618	2.55191	OG0006404	1.05571	0	Zm00001eb023450
OG0000281	20.2992	-0.0721061	0.225713	0.172189	NA	1.30748	OG0000281	NA	0	Zm00001eb023470
OG0016553	126.773	-0.0283067	0.146574	0.793588	0.891192	2.10303	OG0016553	0.0500285	1	Zm00001eb023520
OG0010086	24.4091	-0.188488	0.256745	0.113967	0.297482	1.38755	OG0010086	0.52654	0	Zm00001eb023530
OG0000164	55.837	-0.507687	0.278223	0.00636589	0.0527595	1.74692	OG0000164	1.2777	1	Zm00001eb023590
OG0000164.1	50.1797	-0.308491	0.252093	0.0398736	0.158173	1.70053	OG0000164.1	0.800867	1	Zm00001eb023590
OG0000164.2	55.2212	-0.413957	0.226432	0.0089945	0.0648744	1.74211	OG0000164.2	1.18793	1	Zm00001eb023590
OG0010087	1545.05	-0.175597	0.201244	0.163338	0.369944	3.18894	OG0010087	0.431864	1	Zm00001eb023600
OG0010079	33.0826	-0.131113	0.234099	0.174998	0.384236	1.5196	OG0010079	0.415402	1	Zm00001eb023620
OG0010076	289.359	-0.123645	0.109533	0.200909	0.417557	2.46144	OG0010076	0.379285	0	Zm00001eb023660
OG0016532	42.0951	-0.207375	0.229264	0.11122	0.293463	1.62423	OG0016532	0.532447	0	Zm00001eb023690
OG0006400	92.8694	0.012275	0.152196	0.912151	0.955888	1.96787	OG0006400	0.0195932	0	Zm00001eb023780
OG0016526	85.3787	0.0258778	0.142487	0.810795	0.901145	1.93135	OG0016526	0.0452053	2	Zm00001eb023810
OG0016525	571.238	0.98793	0.2536	5.06726e-06	0.000580287	2.75682	OG0016525	3.23636	1	Zm00001eb023820
OG0016524	63.8603	-0.126797	0.172049	0.282969	0.511446	1.80523	OG0016524	0.291201	0	Zm00001eb023830
OG0016523	31.4016	-0.342305	0.277899	0.0317957	0.139204	1.49695	OG0016523	0.85635	1	Zm00001eb023840
OG0016520	68.7888	-0.150659	0.202191	0.205551	0.42337	1.83752	OG0016520	0.37328	1	Zm00001eb023870
OG0016519	197.174	0.0665641	0.152565	0.544744	0.732407	2.29485	OG0016519	0.135247	1	Zm00001eb023880
OG0016518	79.7004	0.00608255	0.135105	0.951852	0.977991	1.90146	OG0016518	0.0096652	0	Zm00001eb023890
OG0010074	132.017	-0.0538933	0.140463	0.6225	0.784775	2.12063	OG0010074	0.105255	0	Zm00001eb023910
OG0006398	42.7098	-0.151192	0.18764	0.20699	0.424872	1.63053	OG0006398	0.371742	0	Zm00001eb023920
OG0010073	72.6672	-0.0100213	0.186375	0.90848	0.954011	1.86134	OG0010073	0.0204465	1	Zm00001eb023950
OG0010072	52.88	-0.382279	0.312791	0.0241881	0.118395	1.72329	OG0010072	0.926665	1	Zm00001eb023970
OG0004110	271.868	-0.408358	0.146248	0.000902484	0.0157857	2.43436	OG0004110	1.80174	0	Zm00001eb024130
OG0010069	43.3047	0.122234	0.184952	0.298009	0.526824	1.63653	OG0010069	0.278335	0	Zm00001eb024190
OG0016509	157.538	0.553986	0.211349	0.000913918	0.0159086	2.19739	OG0016509	1.79837	1	Zm00001eb024200
OG0006395	107.465	0.161816	0.15954	0.165904	0.37315	2.03127	OG0006395	0.428117	0	Zm00001eb024210
OG0002574	309.752	0.437358	0.144831	0.00055271	0.0116044	2.49101	OG0002574	1.93538	0	Zm00001eb024230
OG0006393	76.5425	0.081569	0.142917	0.458784	0.669741	1.8839	OG0006393	0.174093	0	Zm00001eb024240
OG0010068	40.6656	-0.181555	0.1793	0.140439	0.337764	1.60923	OG0010068	0.471386	0	Zm00001eb024270
OG0010067	283.516	0.310664	0.169521	0.0171207	0.0955844	2.45258	OG0010067	1.01961	0	Zm00001eb024280
OG0016499	246.111	-0.09991	0.130226	0.344706	0.572736	2.39113	OG0016499	0.242045	1	Zm00001eb024330
OG0016501	190.637	-0.126913	0.124285	0.217236	0.437123	2.28021	OG0016501	0.359397	1	Zm00001eb024360
OG0010062	55.342	-0.157869	0.203543	0.185192	0.397741	1.74306	OG0010062	0.4004	0	Zm00001eb024380
OG0016502	180.945	-0.00854881	0.180711	0.92967	0.966157	2.25755	OG0016502	0.0149521	0	Zm00001eb024430
OG0004105	68.9285	0.0186873	0.155514	0.865028	0.93052	1.8384	OG0004105	0.0312742	1	Zm00001eb024460
OG0010066	72.3838	-0.081132	0.144233	0.460359	0.670785	1.85964	OG0010066	0.173417	0	Zm00001eb024490
OG0016505	42.5729	0.209792	0.189387	0.102213	0.279906	1.62913	OG0016505	0.552987	0	Zm00001eb024550
OG0002572	105.618	0.070635	0.163192	0.530906	0.72348	2.02374	OG0002572	0.140573	0	Zm00001eb024570
OG0004103	53.6155	-0.0261684	0.2015	0.73515	0.857748	1.72929	OG0004103	0.0666403	1	Zm00001eb024680
OG0010057	72.7894	0.210416	0.301672	0.0761239	0.235275	1.86207	OG0010057	0.628424	0	Zm00001eb024750
OG0006386	72.4452	-0.442127	0.226429	0.00662498	0.0539946	1.86001	OG0006386	1.26765	0	Zm00001eb024850
OG0001097	89.6746	-0.319478	0.220142	0.0285347	0.13079	1.95267	OG0001097	0.883424	0	Zm00001eb024870
OG0016495	91.6392	0.0666774	0.124733	0.516369	0.71327	1.96208	OG0016495	0.146746	1	Zm00001eb024890
OG0006385	145.021	0.00370331	0.183057	0.975088	0.989387	2.16143	OG0006385	0.00463367	0	Zm00001eb024910
OG0010055	72.7774	-0.274428	0.265761	0.0549845	0.193182	1.862	OG0010055	0.714033	0	Zm00001eb024920
OG0016494	89.7309	0.102799	0.153151	0.362183	0.58912	1.95294	OG0016494	0.229796	0	Zm00001eb024960
OG0001095	158.002	0.0757838	0.124921	0.462231	0.671716	2.19866	OG0001095	0.172814	0	Zm00001eb025020
OG0001094	1238.68	-0.0898863	0.104121	0.319764	0.549098	3.09296	OG0001094	0.26035	0	Zm00001eb025040
OG0004453	433.913	0.0831273	0.217016	0.443836	0.656179	2.6374	OG0004453	0.182978	0	Zm00001eb025060
OG0010052	507.237	0.017149	0.194211	0.843641	0.920759	2.70521	OG0010052	0.0358541	0	Zm00001eb025100
OG0016489	85.1564	-0.0462345	0.14376	0.684006	0.82564	1.93022	OG0016489	0.0832093	1	Zm00001eb025170
OG0002569	37.6178	0.147443	0.239285	0.159139	0.36451	1.57539	OG0002569	0.438291	0	Zm00001eb025180
OG0016488	286.521	0.0282276	0.136475	0.783813	0.887162	2.45716	OG0016488	0.051997	1	Zm00001eb025190
OG0016486	142.432	0.165468	0.158286	0.160745	0.366602	2.15361	OG0016486	0.435806	0	Zm00001eb025210
OG0000583	34.3321	-0.0911755	0.242863	0.0301355	0.13526	1.5357	OG0000583	0.868831	0	Zm00001eb025230
OG0016484	33.9054	0.676251	0.412538	0.00472936	0.0447551	1.53027	OG0016484	1.34916	0	Zm00001eb025290
OG0006382	290.422	0.300261	0.192037	0.0279626	0.128941	2.46303	OG0006382	0.889609	0	Zm00001eb025300
OG0010049	89.9365	0.12938	0.150907	0.253662	0.479342	1.95394	OG0010049	0.319354	1	Zm00001eb025310
OG0001659	53.044	0.0898545	0.17417	0.424352	0.641261	1.72464	OG0001659	0.192965	0	Zm00001eb025340
OG0016483	56.5433	0.0796462	0.148097	0.490391	0.69417	1.75238	OG0016483	0.158534	0	Zm00001eb025390
OG0001660	154.303	-0.14485	0.14269	0.195674	0.411349	2.18837	OG0001660	0.38579	1	Zm00001eb025400
OG0006383	219.643	0.0740076	0.116159	0.455342	0.665953	2.34172	OG0006383	0.176556	1	Zm00001eb025420
OG0006383.1	107.79	-0.0237776	0.145939	0.826286	0.910197	2.03258	OG0006383.1	0.0408648	1	Zm00001eb025420
OG0000081	112.826	0.0493242	0.144243	0.643599	0.798343	2.05241	OG0000081	0.0978106	0	Zm00001eb025460
OG0010047	470.691	-0.260192	0.125222	0.0143061	0.0855695	2.67274	OG0010047	1.06768	0	Zm00001eb025470
OG0010046	201.597	-0.368064	0.421444	0.0262573	0.124414	2.30448	OG0010046	0.90513	2	Zm00001eb025490
OG0016479	156.237	-0.113292	0.138238	0.300995	0.529297	2.19379	OG0016479	0.276301	0	Zm00001eb025500
OG0016477	94.4139	-0.533256	0.336825	0.00933823	0.0666553	1.97504	OG0016477	1.17617	0	Zm00001eb025540
OG0006380	224.272	-0.196694	0.217251	0.119672	0.307476	2.35077	OG0006380	0.512189	2	Zm00001eb025550
OG0004099	511.662	-0.0405743	0.110093	0.672971	0.818843	2.70898	OG0004099	0.0867992	1	Zm00001eb025560
OG0016474	37.5921	-0.132937	0.225067	0.210275	0.429375	1.5751	OG0016474	0.367164	0	Zm00001eb025650
OG0010041	35.6879	0.20828	0.245049	0.100998	0.27824	1.55252	OG0010041	0.555581	0	Zm00001eb025670
OG0016472	21.3801	0.00537625	0.198001	0.949803	NA	1.33001	OG0016472	NA	0	Zm00001eb025720
OG0008313	229.609	-0.384117	0.177229	0.00546029	0.0489153	2.36099	OG0008313	1.31056	0	Zm00001eb025800
OG0000364	43.4943	-0.180465	0.273941	0.131268	0.324028	1.63843	OG0000364	0.489418	0	Zm00001eb025810
OG0003399	73.1524	0.525466	0.310148	0.00746804	0.0577034	1.86423	OG0003399	1.2388	0	Zm00001eb025840
OG0010040	42.235	-0.209619	0.281256	0.0915394	0.261829	1.62567	OG0010040	0.581982	0	Zm00001eb025850
OG0002567	27.7955	-0.0799512	0.224548	0.208359	0.426474	1.44397	OG0002567	0.370108	0	Zm00001eb025860
OG0001091	82.5339	0.117763	0.190476	0.310433	0.539458	1.91663	OG0001091	0.268042	1	Zm00001eb025880
OG0001091.1	80.4889	0.14926	0.222108	0.199324	0.415957	1.90574	OG0001091.1	0.380951	1	Zm00001eb025880
OG0002566	27.5866	0.0468293	0.190431	0.631328	0.790106	1.4407	OG0002566	0.102314	0	Zm00001eb025890
OG0016463	46.9912	-0.17001	0.238782	0.148942	0.351102	1.67202	OG0016463	0.454567	0	Zm00001eb026010
OG0010031	240.319	-0.0537891	0.125234	0.606181	0.774625	2.38079	OG0010031	0.110908	0	Zm00001eb026120
OG0000593	47.4762	0.0989501	0.235441	0.244473	0.469215	1.67648	OG0000593	0.328628	1	Zm00001eb026170
OG0017453	1160.24	-0.133525	0.0983136	0.131823	0.324584	3.06455	OG0017453	0.488674	0	Zm00001eb026200
OG0016451	59.8519	-0.0371787	0.160482	0.734287	0.857176	1.77708	OG0016451	0.0669299	0	Zm00001eb026220
OG0000337.10	15.5183	-0.152781	0.279122	0.0857939	NA	1.19084	OG0000337.10	NA	0	Zm00001eb026230
OG0003355	67.9812	-0.0129374	0.194322	0.802818	0.896732	1.83239	OG0003355	0.0473372	1	Zm00001eb026260
OG0016450	61.0022	-0.0699647	0.159503	0.528192	0.721782	1.78535	OG0016450	0.141594	0	Zm00001eb026330
OG0001796	91.8914	-0.113673	0.256843	0.0175429	0.0972958	1.96327	OG0001796	1.01191	0	Zm00001eb026340
OG0016449	38.2815	0.0612416	0.18006	0.567077	0.749709	1.58299	OG0016449	0.125107	0	Zm00001eb026400
OG0010030	216.045	-0.525457	0.140271	2.37017e-05	0.00153215	2.33454	OG0010030	2.8147	0	Zm00001eb026420
OG0006371	50.3682	0.051811	0.20072	0.554277	0.739233	1.70216	OG0006371	0.131219	0	Zm00001eb026430
OG0010028	21.4034	-0.0626573	0.203522	0.487087	NA	1.33048	OG0010028	NA	1	Zm00001eb026440
OG0006370	55.1631	-0.0798252	0.184333	0.454923	0.665728	1.74165	OG0006370	0.176703	0	Zm00001eb026490
OG0010023	59.9241	0.321632	0.246705	0.0335502	0.143414	1.7776	OG0010023	0.843407	0	Zm00001eb026630
OG0010023.1	60.3253	0.175896	0.216169	0.158159	0.363188	1.7805	OG0010023.1	0.439868	0	Zm00001eb026630
OG0021471	333.458	-0.0298746	0.128209	0.772646	0.880457	2.52304	OG0021471	0.0552917	0	Zm00001eb026650
OG0010022	34.9852	-0.0125428	0.1882	0.893547	0.945729	1.54388	OG0010022	0.0242333	1	Zm00001eb026670
OG0010020	30.1811	0.0241571	0.19796	0.782988	0.887018	1.47973	OG0010020	0.0520675	2	Zm00001eb026690
OG0016440	126.79	-0.226253	0.198173	0.0869497	0.254871	2.10309	OG0016440	0.59368	0	Zm00001eb026700
OG0010019	899.234	-0.425197	0.202954	0.0055913	0.049541	2.95387	OG0010019	1.30504	1	Zm00001eb026710
OG0010018	480.579	-0.0275307	0.0863185	0.730381	0.854659	2.68176	OG0010018	0.0682069	0	Zm00001eb026810
OG0000584	55.7253	-0.0395293	0.192084	0.675902	0.821041	1.74605	OG0000584	0.0856351	0	Zm00001eb026820
OG0007149	68.9897	0.122217	0.220038	0.247002	0.471701	1.83878	OG0007149	0.326333	1	Zm00001eb026860
OG0007149.1	72.0639	0.185786	0.255407	0.119917	0.307877	1.85772	OG0007149.1	0.511623	1	Zm00001eb026860
OG0001658	446.986	-0.511081	0.166886	0.00026626	0.00737652	2.65029	OG0001658	2.13215	0	Zm00001eb026880
OG0015681	38.0858	0.156096	0.193169	0.205789	0.423608	1.58076	OG0015681	0.373036	0	Zm00001eb026930
OG0016436	158.939	-0.331436	0.143963	0.00566822	0.0497908	2.20123	OG0016436	1.30285	0	Zm00001eb026990
OG0006363	235.842	-0.472127	0.259502	0.00657484	0.0538222	2.37262	OG0006363	1.26904	0	Zm00001eb027100
OG0010038	328.14	-0.426049	0.177196	0.00276818	0.0321166	2.51606	OG0010038	1.49327	2	Zm00001eb027200
OG0005034	214.118	-0.146856	0.12503	0.164779	0.371638	2.33065	OG0005034	0.42988	0	Zm00001eb027340
OG0000016	60.842	-0.0989219	0.237813	0.138017	0.333808	1.7842	OG0000016	0.476503	0	Zm00001eb027400
OG0000016.17	60.926	-0.0467734	0.200582	0.60136	0.771174	1.7848	OG0000016.17	0.112848	0	Zm00001eb027410
OG0008560	38.7563	-0.187206	0.299755	0.0504016	0.184096	1.58834	OG0008560	0.734957	1	Zm00001eb027550
OG0001972	856.714	-0.265583	0.119144	0.0100472	0.0694746	2.93284	OG0001972	1.15817	0	Zm00001eb027590
OG0016423	101.763	0.115404	0.177068	0.313789	0.542467	2.00759	OG0016423	0.265626	1	Zm00001eb027760
OG0006578.3	38.373	-0.0681383	0.207445	0.405796	0.626882	1.58403	OG0006578.3	0.202814	0	Zm00001eb027780
OG0010012	458.19	-0.212412	0.0967681	0.0151072	0.0882899	2.66105	OG0010012	1.05409	0	Zm00001eb027800
OG0016428	51.9235	-0.322999	0.327611	0.0370656	0.151131	1.71536	OG0016428	0.820645	0	Zm00001eb027810
OG0001654	164.887	-0.224076	0.141092	0.0488183	0.180403	2.21719	OG0001654	0.743757	0	Zm00001eb027820
OG0010014	91.8774	-0.000599578	0.136515	0.99048	0.995614	1.96321	OG0010014	0.00190891	0	Zm00001eb027830
OG0004090	198.315	-0.183021	0.108922	0.0563047	0.195723	2.29736	OG0004090	0.708358	0	Zm00001eb027880
OG0011141	154.492	0.0396005	0.139118	0.713812	0.845026	2.18891	OG0011141	0.0731298	1	Zm00001eb027920
OG0013969	88.2082	0.395862	0.351262	0.0251032	0.120855	1.94551	OG0013969	0.917734	1	Zm00001eb027940
OG0010009	538.034	0.491239	0.276469	0.00699872	0.0554142	2.73081	OG0010009	1.25638	1	Zm00001eb027970
OG0001863	122.1	-0.0680643	0.153531	0.536667	0.726728	2.08671	OG0001863	0.138628	0	Zm00001eb028000
OG0004089	29.8603	-0.0907423	0.193401	0.395709	0.617816	1.47509	OG0004089	0.209141	1	Zm00001eb028020
OG0010008	1468.61	-0.0969395	0.176767	0.399499	0.620605	3.16691	OG0010008	0.207185	0	Zm00001eb028030
OG0003356	177.571	-0.127187	0.155927	0.268317	0.49593	2.24937	OG0003356	0.30458	0	Zm00001eb028060
OG0001090	335.971	-0.569631	0.169283	9.13049e-05	0.00379812	2.5263	OG0001090	2.42043	0	Zm00001eb028110
OG0023085	38.1957	-0.162336	0.270421	0.105492	0.284528	1.58201	OG0023085	0.545874	1	Zm00001eb028160
OG0019431	86.7302	0.0902956	0.12801	0.388338	0.611858	1.93817	OG0019431	0.21335	1	Zm00001eb028170
OG0003352	110.909	-0.010958	0.154508	0.915943	0.958085	2.04497	OG0003352	0.0185959	1	Zm00001eb028190
OG0013160	310.824	-0.461429	0.143077	0.000191311	0.00602782	2.49252	OG0013160	2.21984	0	Zm00001eb028250
OG0005567	270.343	-0.32266	0.147051	0.00745406	0.0576277	2.43191	OG0005567	1.23937	0	Zm00001eb028280
OG0023610	258.987	-0.316133	0.134724	0.00557894	0.0494951	2.41328	OG0023610	1.30544	0	Zm00001eb028290
OG0001420	269.724	-0.483417	0.181722	0.000987468	0.0168273	2.43092	OG0001420	1.77399	0	Zm00001eb028310
OG0023704	233.06	-0.175622	0.131439	0.102319	0.280013	2.36747	OG0023704	0.552822	0	Zm00001eb028370
OG0013399	67.136	-0.0762784	0.171957	0.503432	0.703413	1.82696	OG0013399	0.15279	0	Zm00001eb028380
OG0003450	48.7597	0.349638	0.348463	0.0328578	0.141908	1.68806	OG0003450	0.847993	2	Zm00001eb028400
OG0023706	458.003	-0.0862414	0.141029	0.463592	0.672695	2.66087	OG0023706	0.172182	0	Zm00001eb028430
OG0011204	143.251	0.0290747	0.165207	0.784769	0.887648	2.1561	OG0011204	0.0517593	1	Zm00001eb028440
OG0011204.1	174.361	0.263294	0.178601	0.0406835	0.16037	2.24145	OG0011204.1	0.794878	1	Zm00001eb028440
OG0005358	134.793	0.0999507	0.109179	0.289014	0.517499	2.12967	OG0005358	0.28609	0	Zm00001eb028460
OG0008396	25.9086	-0.124558	0.22348	0.230497	0.453421	1.41344	OG0008396	0.343498	0	Zm00001eb028490
OG0023707	117.411	0.0623081	0.126364	0.543351	0.731106	2.06971	OG0023707	0.13602	0	Zm00001eb028500
OG0023712	44.9779	-0.40864	0.257923	0.0139911	0.0845301	1.653	OG0023712	1.07299	1	Zm00001eb028560
OG0023713	63.0956	0.00410595	0.162852	0.974205	0.988879	1.8	OG0023713	0.00485706	1	Zm00001eb028570
OG0000424	15.3892	0.133152	0.275742	0.0101572	NA	1.18722	OG0000424	NA	1	Zm00001eb028620
OG0023717	137.286	0.396063	0.189595	0.00595468	0.0510064	2.13763	OG0023717	1.29237	0	Zm00001eb028670
OG0013476	44.6162	0.0374585	0.192073	0.675358	0.820585	1.64949	OG0013476	0.0858762	0	Zm00001eb028680
OG0003451	496.613	-0.0127865	0.113045	0.899979	0.949345	2.69602	OG0003451	0.0225758	0	Zm00001eb028710
OG0023720	117.325	0.0427908	0.125351	0.691239	0.829933	2.06939	OG0023720	0.080957	0	Zm00001eb028740
OG0003452	476.204	-0.386715	0.113969	0.000176169	0.00572093	2.67779	OG0003452	2.24253	0	Zm00001eb028750
OG0023722	165.636	-0.110227	0.138723	0.308967	0.53789	2.21915	OG0023722	0.269307	0	Zm00001eb028780
OG0005360	36.6353	-0.168198	0.225217	0.158351	0.363511	1.5639	OG0005360	0.439482	0	Zm00001eb028820
OG0008356	40.7892	-0.111131	0.20878	0.28584	0.514736	1.61055	OG0008356	0.288416	1	Zm00001eb028860
OG0008356.1	41.4659	-0.16222	0.220856	0.170239	0.378972	1.61769	OG0008356.1	0.421393	1	Zm00001eb028860
OG0004313	252.828	0.595484	0.240749	0.00112275	0.0181659	2.40282	OG0004313	1.74074	1	Zm00001eb028980
OG0004313.3	297.942	0.539117	0.221898	0.00158306	0.0226021	2.47413	OG0004313.3	1.64585	1	Zm00001eb028980
OG0013479	558.33	0.530612	0.171562	0.000232418	0.00686566	2.74689	OG0013479	2.16332	1	Zm00001eb029010
OG0013481	2056.88	0.320507	0.149086	0.00833005	0.0616066	3.31321	OG0013481	1.21037	1	Zm00001eb029200
OG0008400	296.958	-0.195087	0.0996844	0.0282671	0.130015	2.47269	OG0008400	0.886008	0	Zm00001eb029250
OG0013482	45.1797	-0.0965253	0.21122	0.32287	0.552042	1.65494	OG0013482	0.258028	1	Zm00001eb029300
OG0008401	141.322	-0.0448135	0.107751	0.637364	0.79398	2.15021	OG0008401	0.10019	0	Zm00001eb029330
OG0008402	85.1535	-0.661183	0.194575	5.93724e-05	0.0029301	1.9302	OG0008402	2.53312	0	Zm00001eb029380
OG0008403	39.3217	-0.0316476	0.193653	0.723498	0.850858	1.59463	OG0008403	0.0701427	0	Zm00001eb029400
OG0000598	27.1161	0.0955897	0.214155	0.317334	0.546445	1.43323	OG0000598	0.262454	0	Zm00001eb029460
OG0023736	40.9369	-0.439175	0.561988	0.0270414	0.126343	1.61212	OG0023736	0.898449	1	Zm00001eb029470
OG0003456	68.9943	-0.114127	0.171236	0.325478	0.554367	1.83881	OG0003456	0.256202	0	Zm00001eb029510
OG0013486	160.513	0.0253193	0.171941	0.814244	0.903338	2.20551	OG0013486	0.0441496	1	Zm00001eb029530
OG0013488	67.0162	0.140639	0.1468	0.215118	0.43507	1.82618	OG0013488	0.361441	1	Zm00001eb029550
OG0000485	663.814	-0.482836	0.140843	0.000105873	0.00408764	2.82205	OG0000485	2.38853	0	Zm00001eb029580
OG0000968	146.202	0.0594102	0.152794	0.596613	0.768022	2.16495	OG0000968	0.114627	0	Zm00001eb029640
OG0013489	24.0084	0.194906	0.258697	0.116985	NA	1.38036	OG0013489	NA	0	Zm00001eb029680
OG0023739	90.3108	-0.101861	0.162036	0.370273	0.596361	1.95574	OG0023739	0.22449	1	Zm00001eb029730
OG0000481.32	54.3681	-0.104571	0.165362	0.363359	0.590048	1.73534	OG0000481.32	0.229112	0	Zm00001eb029740
OG0000481.34	54.0095	-0.0684714	0.174625	0.545107	0.732751	1.73247	OG0000481.34	0.135043	0	Zm00001eb029740
OG0000481.36	54.4907	-0.047632	0.18467	0.635082	0.792213	1.73632	OG0000481.36	0.101158	0	Zm00001eb029740
OG0000481.38	55.3931	-0.0122914	0.156901	0.914845	0.957472	1.74346	OG0000481.38	0.0188741	0	Zm00001eb029740
OG0000816	62.4863	-0.0855737	0.222722	0.246214	0.470916	1.79578	OG0000816	0.327057	0	Zm00001eb029860
OG0000816.1	102.453	-0.078085	0.220634	0.233929	0.457326	2.01052	OG0000816.1	0.339774	0	Zm00001eb029860
OG0010555	79.5892	0.165039	0.263233	0.112163	0.29484	1.90085	OG0010555	0.530413	0	Zm00001eb029940
OG0023741	124.627	-0.318521	0.172936	0.0159431	0.0917048	2.09561	OG0023741	1.03761	1	Zm00001eb029960
OG0008406	48.1641	-0.0684776	0.183858	0.512095	0.70986	1.68272	OG0008406	0.148827	0	Zm00001eb029990
OG0002186	53.7761	-0.033324	0.175223	0.749465	0.866447	1.73059	OG0002186	0.0622579	2	Zm00001eb030030
OG0002186.1	49.3616	-0.0277209	0.183179	0.777783	0.883897	1.69339	OG0002186.1	0.0535983	2	Zm00001eb030030
OG0002186.2	49.082	0.0376186	0.179296	0.713199	0.844897	1.69092	OG0002186.2	0.0731963	2	Zm00001eb030030
OG0002186.3	60.5598	-0.0397287	0.173784	0.706639	0.839782	1.78218	OG0002186.3	0.0758337	2	Zm00001eb030030
OG0023742	107.792	-0.0428602	0.142253	0.697547	0.834089	2.03259	OG0023742	0.0787878	0	Zm00001eb030050
OG0005364	35.4727	-0.01749	0.177926	0.864091	0.93052	1.54989	OG0005364	0.0312742	0	Zm00001eb030090
OG0023744	40.6357	0.111979	0.198096	0.310583	0.539458	1.60891	OG0023744	0.268042	0	Zm00001eb030110
OG0008407.1	47.0323	-0.0189659	0.185459	0.847125	0.921886	1.6724	OG0008407.1	0.0353228	1	Zm00001eb030170
OG0023745	71.6352	0.149875	0.185744	0.212497	0.432006	1.85513	OG0023745	0.36451	0	Zm00001eb030190
OG0023746	68.9055	0.0127374	0.151532	0.902921	0.951229	1.83825	OG0023746	0.0217147	1	Zm00001eb030210
OG0013494	201.076	-0.212472	0.150043	0.0690816	0.22304	2.30336	OG0013494	0.651616	0	Zm00001eb030220
OG0023748	53.7101	0.0320704	0.14643	0.77397	0.881237	1.73006	OG0023748	0.0549075	0	Zm00001eb030250
OG0000677	113.372	-0.0525213	0.14437	0.621255	0.783704	2.05451	OG0000677	0.105848	0	Zm00001eb030300
OG0023749	201.648	-0.0884359	0.151633	0.429037	0.645124	2.30459	OG0023749	0.190357	1	Zm00001eb030340
OG0023752	525.917	-0.0461735	0.100789	0.607	0.774758	2.72092	OG0023752	0.110834	0	Zm00001eb030390
OG0023753	227.674	-0.318013	0.188841	0.0208192	0.10846	2.35731	OG0023753	0.964731	1	Zm00001eb030400
OG0013495	55.2712	-0.270142	0.207329	0.0454568	0.17228	1.7425	OG0013495	0.763764	0	Zm00001eb030410
OG0023754	287.011	0.168587	0.135195	0.122075	0.311643	2.4579	OG0023754	0.506342	0	Zm00001eb030420
OG0013497	105.423	-0.00740237	0.136356	0.94525	0.974844	2.02294	OG0013497	0.0110648	1	Zm00001eb030470
OG0023759	145.177	-0.239261	0.130799	0.0273121	0.127091	2.1619	OG0023759	0.895887	0	Zm00001eb030570
OG0013499	179.412	0.234778	0.151818	0.0462532	0.174508	2.25385	OG0013499	0.758185	0	Zm00001eb030640
OG0005368	1315.13	-0.300787	0.128073	0.00595989	0.0510064	3.11897	OG0005368	1.29237	0	Zm00001eb030660
OG0005369	270.521	-0.00208576	0.11208	0.986168	0.993746	2.4322	OG0005369	0.00272443	0	Zm00001eb030680
OG0008413	94.6945	0.0553729	0.151693	0.618373	0.781423	1.97632	OG0008413	0.107114	0	Zm00001eb030710
OG0023763	134.042	0.0962047	0.131357	0.366255	0.592384	2.12724	OG0023763	0.227397	0	Zm00001eb030710
OG0001427	121.893	-0.183378	0.166888	0.130044	0.322828	2.08598	OG0001427	0.491029	1	Zm00001eb030730
OG0003460	15.6066	0.0310921	0.206473	0.631338	NA	1.19331	OG0003460	NA	0	Zm00001eb030800
OG0002166	36.7526	-0.0270867	0.199625	0.670302	0.816977	1.56529	OG0002166	0.08779	0	Zm00001eb030820
OG0003460.3	17.659	0.00342299	0.20336	0.952011	NA	1.24697	OG0003460.3	NA	0	Zm00001eb030840
OG0005370	130.998	0.0306452	0.138913	0.783491	0.887107	2.11727	OG0005370	0.0520239	0	Zm00001eb030870
OG0023767	52.8141	-0.102562	0.151986	0.355326	0.582606	1.72275	OG0023767	0.234625	0	Zm00001eb030880
OG0013501	214.411	-0.329788	0.145019	0.00563252	0.0496823	2.33125	OG0013501	1.3038	0	Zm00001eb030890
OG0013502	26.5653	-0.286493	0.340634	0.0524372	0.188223	1.42432	OG0013502	0.725328	0	Zm00001eb030930
OG0013503	262.195	-0.188117	0.116566	0.0587546	0.201192	2.41862	OG0013503	0.69639	0	Zm00001eb030950
OG0008415	43.3633	-0.103085	0.204874	0.316485	0.545614	1.63712	OG0008415	0.263114	0	Zm00001eb030970
OG0002192	179.649	0.324802	0.136921	0.004765	0.04491	2.25443	OG0002192	1.34766	0	Zm00001eb030980
OG0002231	78.2729	-0.144731	0.235369	0.143146	0.342422	1.89361	OG0002231	0.465439	0	Zm00001eb031060
OG0002231.3	78.427	-1.14056	0.768006	0.00121302	0.0188937	1.89447	OG0002231.3	1.72368	0	Zm00001eb031070
OG0023770	45.8389	-0.380485	0.26877	0.0194593	0.103972	1.66123	OG0023770	0.983084	0	Zm00001eb031130
OG0001375	31.0892	0.0805952	0.189156	0.457865	0.668683	1.49261	OG0001375	0.174779	0	Zm00001eb031150
OG0008419	46.3614	-0.0645067	0.187215	0.520252	0.715905	1.66616	OG0008419	0.145144	1	Zm00001eb031170
OG0008420	39.4912	-0.0660895	0.20093	0.480261	0.686536	1.5965	OG0008420	0.163337	1	Zm00001eb031210
OG0002193	251.134	0.0846365	0.105721	0.360735	0.587397	2.39991	OG0002193	0.231069	1	Zm00001eb031220
OG0023772	28.5322	0.204073	0.385377	0.0213952	0.110251	1.45533	OG0023772	0.957617	0	Zm00001eb031240
OG0023776	77.1141	-0.0735333	0.147292	0.506001	0.70538	1.88713	OG0023776	0.151577	2	Zm00001eb031280
OG0001428	105.428	0.230916	0.197527	0.0772087	0.237561	2.02295	OG0001428	0.624224	0	Zm00001eb031290
OG0003464	80.7788	-0.086285	0.150872	0.417824	0.636889	1.9073	OG0003464	0.195936	0	Zm00001eb031300
OG0000278	251.627	-0.303268	0.172366	0.0201174	0.10621	2.40076	OG0000278	0.973833	0	Zm00001eb031310
OG0013513	228.281	-0.271139	0.188773	0.0419379	0.163104	2.35847	OG0013513	0.787535	0	Zm00001eb031330
OG0008421	166.832	0.0160948	0.117934	0.863185	0.930063	2.22228	OG0008421	0.0314875	0	Zm00001eb031340
OG0005372	188.3	-0.145809	0.117534	0.146168	0.346732	2.27485	OG0005372	0.460006	0	Zm00001eb031400
OG0001429	78.561	-0.0823366	0.140422	0.455294	0.665953	1.89521	OG0001429	0.176556	0	Zm00001eb031430
OG0023783	81.0609	0.0698072	0.126646	0.492331	0.695429	1.90881	OG0023783	0.157747	0	Zm00001eb031510
OG0023785	113.833	-0.0159769	0.126423	0.886468	0.942147	2.05627	OG0023785	0.0258812	1	Zm00001eb031520
OG0001430	323.309	-0.184074	0.132997	0.0831209	0.248424	2.50962	OG0001430	0.604806	1	Zm00001eb031590
OG0008423	78.9785	-0.166647	0.207617	0.169321	0.377796	1.89751	OG0008423	0.422742	0	Zm00001eb031610
OG0002195	125.359	-0.319896	0.149403	0.00865965	0.0633624	2.09815	OG0002195	1.19817	0	Zm00001eb031640
OG0023789	167.073	0.0356947	0.116209	0.744836	0.863052	2.22291	OG0023789	0.0639628	0	Zm00001eb031650
OG0008424	60.289	-0.0450307	0.160187	0.678913	0.822105	1.78024	OG0008424	0.0850729	1	Zm00001eb031690
OG0005375	88.9175	0.145758	0.198747	0.225198	0.446988	1.94899	OG0005375	0.349704	0	Zm00001eb031700
OG0013522	56.0284	0.274335	0.253374	0.0559714	0.195097	1.74841	OG0013522	0.709749	2	Zm00001eb031790
OG0023800	66.8542	-0.105552	0.147189	0.342927	0.571296	1.82513	OG0023800	0.243139	0	Zm00001eb031800
OG0003468	63.5231	0.0606627	0.15544	0.590441	0.764796	1.80293	OG0003468	0.116454	0	Zm00001eb031810
OG0008428	47.5057	-0.106094	0.190139	0.340571	0.568816	1.67675	OG0008428	0.245028	0	Zm00001eb031820
OG0023805	186.559	0.314181	0.477065	0.0279946	0.129002	2.27082	OG0023805	0.889403	0	Zm00001eb031840
OG0023806	998.637	-0.0541239	0.130491	0.605471	0.774214	2.99941	OG0023806	0.111139	0	Zm00001eb031850
OG0023807	21.9701	-0.110828	0.247992	0.0693192	NA	1.34183	OG0023807	NA	0	Zm00001eb031880
OG0023808	237.061	0.30731	0.151947	0.0122406	0.0783702	2.37486	OG0023808	1.10585	1	Zm00001eb031900
OG0003469	96.2201	-0.0782961	0.140335	0.475483	0.682398	1.98327	OG0003469	0.165962	0	Zm00001eb031930
OG0023810	37.8762	-0.205452	0.314125	0.0556866	0.194656	1.57837	OG0023810	0.710733	0	Zm00001eb031940
OG0023811	347.962	-0.268247	0.105469	0.00413092	0.0408611	2.54153	OG0023811	1.38869	0	Zm00001eb031970
OG0023813	179.355	0.0774402	0.12455	0.442044	0.654823	2.25371	OG0023813	0.183876	0	Zm00001eb031980
OG0003471	81.8194	-0.0760479	0.149196	0.494162	0.696787	1.91286	OG0003471	0.1569	0	Zm00001eb032000
OG0023814	35.0158	-0.120863	0.247935	0.11087	0.292984	1.54426	OG0023814	0.533157	0	Zm00001eb032020
OG0000969	51.3672	-0.330453	0.188822	0.0175566	0.0972958	1.71069	OG0000969	1.01191	0	Zm00001eb032030
OG0008431	191.687	0.0734136	0.123592	0.472427	0.679783	2.28259	OG0008431	0.16763	1	Zm00001eb032060
OG0008752	65.6909	-0.255826	0.179547	0.0476971	0.177713	1.8175	OG0008752	0.75028	0	Zm00001eb032160
OG0002196	77.8173	0.297365	0.233909	0.040918	0.160788	1.89108	OG0002196	0.793747	1	Zm00001eb032200
OG0023818	36.1252	-0.381529	0.799614	0.00876464	0.0637845	1.55781	OG0023818	1.19528	0	Zm00001eb032220
OG0023819	963.356	0.000497961	0.118276	0.982288	0.992576	2.98379	OG0023819	0.00323607	0	Zm00001eb032230
OG0005379	3997.41	0.771612	0.215724	2.26406e-05	0.00151082	3.60178	OG0005379	2.82079	3	Zm00001eb032290
OG0023820	22.9672	-1.28609	0.475585	0.000162852	NA	1.36111	OG0023820	NA	2	Zm00001eb032310
OG0023822	395.542	0.217209	0.178406	0.0872663	0.255436	2.59719	OG0023822	0.592719	0	Zm00001eb032340
OG0003474	1947.95	0.149188	0.190968	0.211183	0.430528	3.28958	OG0003474	0.365999	1	Zm00001eb032380
OG0003476	31.5729	0.170448	0.2199	0.168992	0.377429	1.49931	OG0003476	0.423165	0	Zm00001eb032500
OG0008433	117.219	-0.105599	0.158145	0.352974	0.58031	2.069	OG0008433	0.23634	0	Zm00001eb032640
OG0000153	17.6223	-0.0902584	0.22141	0.269781	NA	1.24606	OG0000153	NA	0	Zm00001eb032660
OG0008436	68.8563	-0.40259	0.382584	0.0228434	0.114458	1.83794	OG0008436	0.941354	0	Zm00001eb032670
OG0008436.2	55.0074	-0.870669	0.536399	0.00370123	0.0382067	1.74042	OG0008436.2	1.41786	0	Zm00001eb032680
OG0003477	1222.65	-0.12175	0.11783	0.222284	0.443056	3.0873	OG0003477	0.353541	1	Zm00001eb032690
OG0008435	55.8792	-0.0508827	0.207663	0.509125	0.707809	1.74725	OG0008435	0.150084	0	Zm00001eb032730
OG0005383	142.374	-0.358888	0.166203	0.00653655	0.0535784	2.15343	OG0005383	1.27101	0	Zm00001eb032750
OG0023828	71.6207	0.0929036	0.168813	0.421119	0.639338	1.85504	OG0023828	0.194269	0	Zm00001eb032760
OG0005384	424.222	-0.161674	0.146308	0.154319	0.357532	2.62759	OG0005384	0.446685	1	Zm00001eb032780
OG0023839	185.55	-0.0499511	0.129954	0.640024	0.795783	2.26846	OG0023839	0.0992056	0	Zm00001eb032800
OG0023831	36.9524	-0.949733	0.464176	0.00116259	0.0184466	1.56764	OG0023831	1.73408	1	Zm00001eb032940
OG0023841	24.609	-0.147979	0.247286	0.154839	0.358137	1.39109	OG0023841	0.445951	0	Zm00001eb032970
OG0008617	1121.73	0.210541	0.174438	0.0883	0.256987	3.04989	OG0008617	0.59009	0	Zm00001eb033030
OG0002197	51.3515	-0.298008	0.189132	0.0274489	0.127297	1.71055	OG0002197	0.895183	0	Zm00001eb033040
OG0023843	147.073	0.673789	0.24815	0.000529603	0.0113149	2.16753	OG0023843	1.94635	0	Zm00001eb033060
OG0002198	127.253	0.0860072	0.142906	0.429935	0.64577	2.10467	OG0002198	0.189922	1	Zm00001eb033110
OG0023848	116.72	-0.234618	0.19637	0.0777485	0.238476	2.06714	OG0023848	0.622555	0	Zm00001eb033130
OG0003478	117.323	-0.108075	0.153316	0.336107	0.564743	2.06938	OG0003478	0.248149	1	Zm00001eb033150
OG0023852	80.6816	-0.417548	0.188826	0.00464422	0.0442535	1.90677	OG0023852	1.35405	1	Zm00001eb033190
OG0023854	141.525	-0.742746	0.208754	2.4113e-05	0.00154424	2.15083	OG0023854	2.81128	0	Zm00001eb033220
OG0008442	739.817	-0.546787	0.143839	2.00502e-05	0.00140138	2.86912	OG0008442	2.85344	0	Zm00001eb033240
OG0011700	50.4194	-0.0088495	0.199497	0.913802	0.957035	1.7026	OG0011700	0.0190721	0	Zm00001eb033310
OG0013347	81.0089	0.0105317	0.153991	0.925651	0.963727	1.90853	OG0013347	0.0160459	1	Zm00001eb033390
OG0001414	307.582	-0.142801	0.102458	0.11274	0.295848	2.48796	OG0001414	0.528932	0	Zm00001eb033410
OG0023420	160.931	-0.232294	0.199469	0.0802791	0.243097	2.20664	OG0023420	0.61422	1	Zm00001eb033440
OG0023421	15.0159	-0.048044	0.207125	0.4693	NA	1.17655	OG0023421	NA	0	Zm00001eb033460
OG0013349	108.47	0.212018	0.199542	0.106107	0.285795	2.03531	OG0013349	0.543945	0	Zm00001eb033480
OG0008310	45.6847	-0.294524	0.258579	0.0478214	0.177912	1.65977	OG0008310	0.749794	0	Zm00001eb033550
OG0023418	42.5668	-0.213218	0.256219	0.0961307	0.269797	1.62907	OG0023418	0.568963	0	Zm00001eb033580
OG0000671	181.206	-0.409561	0.149618	0.00102139	0.0171869	2.25817	OG0000671	1.7648	0	Zm00001eb033590
OG0000671.2	182.596	-0.444551	0.145171	0.000323787	0.00822233	2.26149	OG0000671.2	2.08501	0	Zm00001eb033590
OG0000075	65.0841	-0.124625	0.162777	0.278913	0.50738	1.81348	OG0000075	0.294667	0	Zm00001eb033600
OG0023415	54.1904	-0.0757272	0.167235	0.501702	0.702025	1.73392	OG0023415	0.153647	1	Zm00001eb033640
OG0023411	100.272	0.152069	0.199582	0.209195	0.427742	2.00118	OG0023411	0.368818	1	Zm00001eb033650
OG0023409	87.4109	-0.176106	0.181318	0.157027	0.361435	1.94157	OG0023409	0.44197	0	Zm00001eb033670
OG0005292	44.9016	-0.170806	0.209075	0.158672	0.363943	1.65226	OG0005292	0.438966	1	Zm00001eb033690
OG0023405	33.6815	-0.20232	0.299858	0.0651304	0.215158	1.52739	OG0023405	0.667242	0	Zm00001eb033760
OG0013339	473.742	-0.334205	0.1268	0.00228938	0.0287499	2.67554	OG0013339	1.54136	1	Zm00001eb033780
OG0013338	49.9986	-0.109535	0.219546	0.266478	0.494104	1.69896	OG0013338	0.306182	1	Zm00001eb033790
OG0003397	44.9101	0.121641	0.189359	0.295285	0.523874	1.65234	OG0003397	0.280773	0	Zm00001eb033820
OG0005291	226.297	-0.263167	0.280569	0.0575834	0.198117	2.35468	OG0005291	0.703078	0	Zm00001eb033870
OG0005291.2	23.7369	0.00491939	0.199653	0.951838	NA	1.37542	OG0005291.2	NA	0	Zm00001eb033880
OG0013334	64.7243	0.0208924	0.145621	0.850374	0.924062	1.81107	OG0013334	0.0342988	0	Zm00001eb033900
OG0023402	35.0201	0.00670407	0.177717	0.949128	0.97616	1.54432	OG0023402	0.0104792	0	Zm00001eb033910
OG0004908	45.4886	-1.68131	0.441993	3.72921e-06	0.000463872	1.6579	OG0004908	3.3336	0	Zm00001eb033930
OG0004908.1	31.6404	-1.29835	0.59664	0.000609121	0.0123522	1.50024	OG0004908.1	1.90826	0	Zm00001eb033930
OG0002169	154.863	-0.307758	0.197384	0.0273647	0.127165	2.18995	OG0002169	0.895632	0	Zm00001eb033950
OG0000218	74.4363	-0.143641	0.195685	0.229441	0.452335	1.87179	OG0000218	0.34454	1	Zm00001eb033960
OG0013333	98.449	0.318755	0.168651	0.0136021	0.0832572	1.99321	OG0013333	1.07958	0	Zm00001eb034000
OG0023399	140.477	-0.105401	0.113629	0.278471	0.506896	2.1476	OG0023399	0.295081	0	Zm00001eb034010
OG0023397	32.9735	-0.0689717	0.205418	0.443261	0.655841	1.51816	OG0023397	0.183202	0	Zm00001eb034050
OG0003394	65.9984	0.167611	0.178024	0.175728	0.385348	1.81953	OG0003394	0.414146	0	Zm00001eb034060
OG0008300	229.471	-0.171165	0.102348	0.0580914	0.199417	2.36073	OG0008300	0.700239	0	Zm00001eb034080
OG0013328	34.6955	-0.355359	0.278087	0.026129	0.123973	1.54027	OG0013328	0.906672	0	Zm00001eb034090
OG0005290	112.778	-0.0348479	0.161752	0.758051	0.871552	2.05223	OG0005290	0.0597065	0	Zm00001eb034100
OG0012620	16.6492	0.111026	0.24934	0.14815	NA	1.22139	OG0012620	NA	0	Zm00001eb034110
OG0013327	452.697	-0.0344356	0.136956	0.726206	0.852514	2.65581	OG0013327	0.0692986	0	Zm00001eb034180
OG0023392	42.3131	-0.0769173	0.203973	0.419156	0.638264	1.62647	OG0023392	0.194999	1	Zm00001eb034200
OG0000337.50	15.5029	-0.127574	0.255496	0.123085	NA	1.19041	OG0000337.50	NA	0	Zm00001eb034230
OG0012614	314.97	0.985341	0.769665	0.00362609	0.0377382	2.49827	OG0012614	1.42322	1	Zm00001eb034240
OG0002168	18.5247	-0.054135	0.212617	0.466635	NA	1.26775	OG0002168	NA	1	Zm00001eb034260
OG0000217	134.404	-0.210184	0.324846	0.0475851	0.177513	2.12841	OG0000217	0.750771	1	Zm00001eb034290
OG0002168.2	16.8015	-0.0775876	0.217547	0.316208	NA	1.22535	OG0002168.2	NA	2	Zm00001eb034320
OG0007255	16.1593	-0.0797043	0.223255	0.267136	NA	1.20842	OG0007255	NA	0	Zm00001eb034500
OG0008295	40.0952	-0.129642	0.178423	0.263254	0.490361	1.60309	OG0008295	0.309484	0	Zm00001eb034690
OG0013325	48.0038	-0.0961838	0.17449	0.391395	0.614075	1.68128	OG0013325	0.211778	0	Zm00001eb034710
OG0023388	130.405	-0.243158	0.142508	0.0339772	0.144437	2.11529	OG0023388	0.840321	0	Zm00001eb034750
OG0023387	150.532	0.0397012	0.123585	0.697157	0.833839	2.17763	OG0023387	0.0789178	1	Zm00001eb034760
OG0023386	18.6896	-0.0284592	0.20339	0.712996	NA	1.2716	OG0023386	NA	0	Zm00001eb034780
OG0013323	88.2614	-0.07177	0.158396	0.515953	0.712982	1.94577	OG0013323	0.146922	1	Zm00001eb034800
OG0023385	131.845	0.0618929	0.212126	0.423865	0.640847	2.12006	OG0023385	0.193246	0	Zm00001eb034810
OG0008294	37.2486	0.0203073	0.165581	0.851125	0.924175	1.57111	OG0008294	0.0342457	1	Zm00001eb034820
OG0023384	38.9827	0.6675	0.283379	0.00145232	0.0213644	1.59087	OG0023384	1.67031	0	Zm00001eb034830
OG0003391	106.735	0.215709	0.166564	0.0801307	0.242915	2.02831	OG0003391	0.614546	1	Zm00001eb034840
OG0013322	41.3533	0.0880196	0.170399	0.43726	0.65095	1.61651	OG0013322	0.186453	0	Zm00001eb034850
OG0023382	81.6717	-0.234224	0.255143	0.0856164	0.25281	1.91207	OG0023382	0.597206	1	Zm00001eb034900
OG0000361	236.978	-0.724861	0.174981	3.31744e-06	0.000435027	2.37471	OG0000361	3.36148	0	Zm00001eb034940
OG0003965	22.4681	0.0792315	0.221222	0.480158	NA	1.35157	OG0003965	NA	2	Zm00001eb034960
OG0000958	45.4692	0.0699215	0.170992	0.506517	0.705537	1.65772	OG0000958	0.15148	1	Zm00001eb034980
OG0005286	595.172	-0.289665	0.141671	0.0117326	0.0764532	2.77464	OG0005286	1.1166	0	Zm00001eb034990
OG0023380	167.23	0.934747	0.339387	0.000283494	0.00759422	2.22331	OG0023380	2.11952	1	Zm00001eb035010
OG0005284	59.0116	0.132331	0.160374	0.251826	0.477208	1.77094	OG0005284	0.321292	0	Zm00001eb035040
OG0013320	58.8284	-0.374272	0.303708	0.0243024	0.11859	1.76959	OG0013320	0.925953	0	Zm00001eb035050
OG0000934	160.879	-0.49941	0.164524	0.000312709	0.00810863	2.2065	OG0000934	2.09105	0	Zm00001eb035080
OG0008290	131.844	0.139608	0.122726	0.172589	0.381377	2.12006	OG0008290	0.418646	0	Zm00001eb035230
OG0013318	68.34	0.0504773	0.155713	0.643469	0.798335	1.83467	OG0013318	0.0978147	0	Zm00001eb035260
OG0023373	96.426	0.0353572	0.135897	0.739501	0.860312	1.98419	OG0023373	0.0653442	0	Zm00001eb035310
OG0000153.9	17.6687	-0.090937	0.220813	0.288856	NA	1.2472	OG0000153.9	NA	0	Zm00001eb035330
OG0002166.2	114.567	-0.0941659	0.141134	0.369807	0.596029	2.05906	OG0002166.2	0.224732	0	Zm00001eb035360
OG0003390	635.173	-0.0955415	0.0855575	0.228623	0.451184	2.80289	OG0003390	0.345646	0	Zm00001eb035370
OG0005282	90.852	0.062498	0.119267	0.532735	0.724681	1.95833	OG0005282	0.139853	1	Zm00001eb035390
OG0023369	163.386	0.113215	0.119159	0.260192	0.487726	2.21321	OG0023369	0.311824	0	Zm00001eb035420
OG0013314	33.6609	-0.0990983	0.220684	0.270309	0.497645	1.52713	OG0013314	0.303081	1	Zm00001eb035550
OG0000180	155.592	-0.0514427	0.218291	0.312512	0.541392	2.19199	OG0000180	0.266488	0	Zm00001eb035560
OG0002250	50.7444	-0.474725	0.345153	0.0123412	0.0787421	1.70539	OG0002250	1.10379	1	Zm00001eb035620
OG0013311	50.5678	-0.0649747	0.165567	0.560019	0.743792	1.70387	OG0013311	0.128548	0	Zm00001eb035630
OG0008289	753.617	-0.0751172	0.125421	0.456881	0.667764	2.87715	OG0008289	0.175377	0	Zm00001eb035640
OG0023360	48.6198	-0.104254	0.184222	0.357045	0.584075	1.68681	OG0023360	0.233532	0	Zm00001eb035670
OG0023358	35.2568	0.204256	0.239235	0.113136	0.296335	1.54724	OG0023358	0.528218	1	Zm00001eb035680
OG0005280	31.6722	0.0148767	0.194984	0.864557	0.93052	1.50068	OG0005280	0.0312742	0	Zm00001eb035710
OG0000956.5	324.825	0.197617	0.151566	0.0910159	0.261083	2.51165	OG0000956.5	0.583222	0	Zm00001eb035730
OG0008286	522.229	-0.00278308	0.126643	0.998095	0.999039	2.71786	OG0008286	0.000417775	0	Zm00001eb035750
OG0023355	83.1519	-0.176868	0.168472	0.135424	0.329561	1.91987	OG0023355	0.482064	0	Zm00001eb035790
OG0023353	286.255	-0.10244	0.140614	0.349607	0.577138	2.45675	OG0023353	0.238721	0	Zm00001eb035840
OG0013308	59.8964	-0.609034	0.213396	0.000382068	0.0091342	1.7774	OG0013308	2.03933	0	Zm00001eb035860
OG0006213	18.6177	-0.0836808	0.22283	0.256804	NA	1.26993	OG0006213	NA	1	Zm00001eb035950
OG0023349	227.949	-0.126632	0.166898	0.267173	0.494981	2.35784	OG0023349	0.305411	2	Zm00001eb035960
OG0005278	53.9123	0.0265762	0.16463	0.815403	0.904259	1.73169	OG0005278	0.0437069	0	Zm00001eb035970
OG0002164	93.7727	0.868473	0.249229	4.16688e-05	0.00228581	1.97208	OG0002164	2.64096	2	Zm00001eb036020
OG0001409	57.5502	-0.361946	0.293465	0.0268271	0.125705	1.76005	OG0001409	0.900648	0	Zm00001eb036040
OG0023348	66.0715	-0.0178794	0.167004	0.8669	0.931	1.82001	OG0023348	0.0310503	1	Zm00001eb036050
OG0002029	18.5202	-0.0172099	0.212057	0.743734	NA	1.26765	OG0002029	NA	0	Zm00001eb036060
OG0006841	17.6585	0.0248257	0.21724	0.340785	NA	1.24695	OG0006841	NA	0	Zm00001eb036080
OG0013305	440.555	0.419328	0.20253	0.00576097	0.0500978	2.644	OG0013305	1.30018	3	Zm00001eb036130
OG0001756	35.4463	0.10975	0.199072	0.323132	0.552238	1.54957	OG0001756	0.257874	0	Zm00001eb036170
OG0001756.2	33.2795	0.0981008	0.198043	0.366051	0.592192	1.52218	OG0001756.2	0.227537	0	Zm00001eb036170
OG0001756.4	34.1798	0.0704349	0.192691	0.494768	0.697032	1.53377	OG0001756.4	0.156747	0	Zm00001eb036170
OG0001756.6	94.553	-0.0953304	0.162807	0.407089	0.627472	1.97568	OG0001756.6	0.202406	0	Zm00001eb036170
OG0002163.3	39.0477	-0.207214	0.185781	0.10329	0.281345	1.5916	OG0002163.3	0.55076	1	Zm00001eb036250
OG0013302	88.7055	0.0203256	0.135387	0.847105	0.921886	1.94795	OG0013302	0.0353228	1	Zm00001eb036270
OG0023343	62.526	-0.565799	0.224378	0.00114306	0.0183436	1.79606	OG0023343	1.73652	0	Zm00001eb036300
OG0023339	95.5746	-0.0101407	0.128251	0.922467	0.961607	1.98034	OG0023339	0.0170026	1	Zm00001eb036350
OG0023338	39.939	0.0178952	0.185028	0.856228	0.926403	1.6014	OG0023338	0.0331999	2	Zm00001eb036440
OG0013296	428.348	0.245496	0.144868	0.033389	0.143174	2.6318	OG0013296	0.844135	1	Zm00001eb036480
OG0007332	17.0041	0.0145517	0.213732	0.677641	NA	1.23055	OG0007332	NA	0	Zm00001eb036520
OG0023335	94.5726	0.0980404	0.183587	0.386008	0.609651	1.97577	OG0023335	0.214919	0	Zm00001eb036550
OG0008285	67.3352	0.0667444	0.153443	0.54738	0.734804	1.82824	OG0008285	0.133829	1	Zm00001eb036560
OG0005274	615.248	-0.0032807	0.179378	0.972048	0.987905	2.78905	OG0005274	0.00528494	1	Zm00001eb036610
OG0008283	61.6238	-0.00379172	0.189487	0.955904	0.980325	1.78975	OG0008283	0.00862983	0	Zm00001eb036630
OG0008282	118.774	0.315418	0.175304	0.0183415	0.0997016	2.07472	OG0008282	1.0013	1	Zm00001eb036640
OG0000438	83.5573	-0.031271	0.200874	0.633327	0.791171	1.92198	OG0000438	0.10173	0	Zm00001eb036650
OG0007251	359.86	-0.0286369	0.17705	0.789434	0.889356	2.55613	OG0007251	0.0509242	1	Zm00001eb036720
OG0023330	472.399	-0.0187579	0.167958	0.864767	0.93052	2.67431	OG0023330	0.0312742	1	Zm00001eb036720
OG0005272	131.151	0.193089	0.15214	0.0985878	0.274012	2.11777	OG0005272	0.562231	0	Zm00001eb036760
OG0023328	51.6472	-0.227885	0.222718	0.0886667	0.257644	1.71305	OG0023328	0.588979	0	Zm00001eb036840
OG0005271	172.432	0.296855	0.146778	0.0125421	0.0794347	2.23662	OG0005271	1.09999	0	Zm00001eb036890
OG0010857	19.03	0.0123353	0.197515	0.880281	NA	1.27944	OG0010857	NA	0	Zm00001eb036900
OG0010857.1	30.2675	0.102221	0.207447	0.318866	0.547987	1.48098	OG0010857.1	0.26123	0	Zm00001eb036900
OG0000478	122.373	-0.0181407	0.171442	0.864298	0.93052	2.08769	OG0000478	0.0312742	0	Zm00001eb036910
OG0013290	501.085	0.00754431	0.151517	0.947947	0.975995	2.69991	OG0013290	0.0105525	0	Zm00001eb036920
OG0005270	567.003	-0.47344	0.272876	0.00867238	0.0633624	2.75359	OG0005270	1.19817	1	Zm00001eb036930
OG0013289	1057.53	0.139679	0.135765	0.197271	0.412944	3.02429	OG0013289	0.384109	0	Zm00001eb036940
OG0000670	327.205	-0.111029	0.119411	0.273434	0.500919	2.51482	OG0000670	0.300233	0	Zm00001eb036950
OG0008277	137.111	-0.993681	0.198594	3.43813e-08	2.33002e-05	2.13707	OG0008277	4.63264	1	Zm00001eb036970
OG0023327	152.816	0.140025	0.133982	0.193349	0.408066	2.18417	OG0023327	0.389269	0	Zm00001eb037010
OG0008275	40.161	-0.0604306	0.178902	0.57018	0.751705	1.6038	OG0008275	0.123953	0	Zm00001eb037020
OG0013287	54.9168	-0.0711704	0.157012	0.517876	0.714292	1.73971	OG0013287	0.146124	1	Zm00001eb037030
OG0013286	29.3852	0.145274	0.227771	0.190367	0.404192	1.46813	OG0013286	0.393412	0	Zm00001eb037040
OG0013285	78.7767	0.103401	0.163734	0.359725	0.586702	1.8964	OG0013285	0.231582	1	Zm00001eb037050
OG0000174	191.34	-0.0589884	0.161384	0.536551	0.726642	2.28181	OG0000174	0.138679	1	Zm00001eb037070
OG0005269	169.764	-0.30199	0.159615	0.0159663	0.0917527	2.22985	OG0005269	1.03738	0	Zm00001eb037080
OG0008274	381.817	-0.204631	0.238351	0.108164	0.289018	2.58186	OG0008274	0.539076	1	Zm00001eb037110
OG0003384	92.941	0.123614	0.187155	0.289024	0.517499	1.96821	OG0003384	0.28609	1	Zm00001eb037120
OG0013283	171.877	-0.31339	0.152186	0.010241	0.0702233	2.23522	OG0013283	1.15352	0	Zm00001eb037170
OG0013282	91.4862	0.182435	0.225191	0.143657	0.343197	1.96136	OG0013282	0.464457	3	Zm00001eb037210
OG0023317	65.5184	0.144637	0.16243	0.217686	0.437468	1.81636	OG0023317	0.359053	0	Zm00001eb037230
OG0002812	25.0761	-0.0103097	0.194234	0.766524	0.877119	1.39926	OG0002812	0.0569413	0	Zm00001eb037270
OG0008273	158.322	-0.124765	0.134144	0.242871	0.46708	2.19954	OG0008273	0.330609	0	Zm00001eb037300
OG0023311	78.4667	0.190877	0.201427	0.133626	0.326992	1.89469	OG0023311	0.485463	0	Zm00001eb037350
OG0002161	37.6209	0.0258536	0.167652	0.809569	0.901055	1.57543	OG0002161	0.0452486	0	Zm00001eb037360
OG0013279	82.0315	0.0145854	0.129663	0.887476	0.942747	1.91398	OG0013279	0.0256049	1	Zm00001eb037380
OG0002160	54.0171	-0.047277	0.217755	0.312883	0.541455	1.73253	OG0002160	0.266437	0	Zm00001eb037410
OG0002160.2	43.3522	-0.0607962	0.22269	0.220729	0.441299	1.63701	OG0002160.2	0.355267	0	Zm00001eb037410
OG0023305	64.4528	-0.440028	0.2588	0.00975554	0.0682783	1.80924	OG0023305	1.16572	0	Zm00001eb037460
OG0023304	124.452	-0.651989	0.218218	0.000257703	0.00722092	2.095	OG0023304	2.14141	0	Zm00001eb037470
OG0008271	84.477	-0.242582	0.189987	0.0667426	0.218336	1.92674	OG0008271	0.660874	0	Zm00001eb037500
OG0008270	90.0218	-0.588671	0.260645	0.0014984	0.0217636	1.95435	OG0008270	1.66227	1	Zm00001eb037520
OG0023301	191.626	0.276155	0.184638	0.0380788	0.153932	2.28245	OG0023301	0.812671	1	Zm00001eb037570
OG0002158	45.6703	-0.168137	0.262301	0.109182	0.290553	1.65963	OG0002158	0.536774	1	Zm00001eb037600
OG0023214	123.808	0.0441853	0.145745	0.69671	0.833522	2.09275	OG0023214	0.0790832	3	Zm00001eb037640
OG0013230	180.031	0.343314	0.175339	0.0108102	0.0725651	2.25535	OG0013230	1.13927	1	Zm00001eb037680
OG0013231	63.7038	-0.0434509	0.200092	0.598246	0.768935	1.80417	OG0013231	0.11411	1	Zm00001eb037690
OG0023217	48.9221	-0.0673954	0.199654	0.47227	0.679771	1.68951	OG0023217	0.167637	0	Zm00001eb037730
OG0023218	73.608	0.0414219	0.188332	0.676859	0.821623	1.86693	OG0023218	0.0853272	0	Zm00001eb037740
OG0013233	123.457	-0.2458	0.132093	0.0254089	0.121941	2.09152	OG0013233	0.91385	0	Zm00001eb037820
OG0013236	38.7909	-0.367193	0.340951	0.0242557	0.11858	1.58873	OG0013236	0.925988	1	Zm00001eb037970
OG0003373	39.647	-0.0659719	0.187008	0.517886	0.714292	1.59821	OG0003373	0.146124	0	Zm00001eb037980
OG0021889	45.5953	-0.0631197	0.20909	0.420118	0.63871	1.65892	OG0021889	0.194696	0	Zm00001eb037990
OG0008045	53.0644	-0.143998	0.249249	0.13214	0.325015	1.7248	OG0008045	0.488096	0	Zm00001eb038010
OG0008045.1	81.4261	-0.464471	0.35531	0.0126852	0.0801121	1.91076	OG0008045.1	1.0963	0	Zm00001eb038010
OG0008045.2	52.4649	-0.221603	0.334669	0.0448476	0.170695	1.71987	OG0008045.2	0.767779	0	Zm00001eb038010
OG0023222	85.2163	0.0140162	0.118385	0.886518	0.942147	1.93052	OG0023222	0.0258812	0	Zm00001eb038040
OG0013239	98.7411	0.0866632	0.227419	0.256691	0.483434	1.9945	OG0013239	0.315663	0	Zm00001eb038090
OG0003374	64.8909	-1.04405	0.192093	4.93368e-09	6.17562e-06	1.81218	OG0003374	5.20932	1	Zm00001eb038160
OG0023228	33.7902	-0.320759	0.328184	0.0367229	0.150264	1.52879	OG0023228	0.823146	1	Zm00001eb038180
OG0000954	66.5552	-0.530581	0.246855	0.00276871	0.0321166	1.82318	OG0000954	1.49327	1	Zm00001eb038210
OG0003375	71.0304	-0.0101774	0.149625	0.923775	0.962429	1.85144	OG0003375	0.0166315	0	Zm00001eb038230
OG0023232	57.8802	0.137566	0.207234	0.229115	0.45196	1.76253	OG0023232	0.3449	2	Zm00001eb038250
OG0023233	292.349	0.200827	0.240986	0.122106	0.311643	2.4659	OG0023233	0.506342	2	Zm00001eb038270
OG0013240	32.1543	0.00840956	0.189361	0.934899	0.968959	1.50724	OG0013240	0.0136945	0	Zm00001eb038280
OG0023234	441.678	0.0598535	0.15475	0.61188	0.776781	2.64511	OG0023234	0.109701	1	Zm00001eb038290
OG0001403	80.9114	0.144178	0.15639	0.213551	0.433174	1.90801	OG0001403	0.363338	1	Zm00001eb038310
OG0001404	69.6897	-0.364942	0.24772	0.0221983	0.112811	1.84317	OG0001404	0.947649	0	Zm00001eb038350
OG0001153	403.09	0.448717	0.249712	0.00776674	0.0592139	2.6054	OG0001153	1.22758	1	Zm00001eb038370
OG0001153.1	496.247	0.529944	0.256634	0.00313097	0.0345315	2.6957	OG0001153.1	1.46178	1	Zm00001eb038370
OG0023236	550.669	0.264465	0.177849	0.0429152	0.16603	2.74089	OG0023236	0.779814	1	Zm00001eb038410
OG0000477.7	53.4635	-0.138266	0.1844	0.245296	0.470288	1.72806	OG0000477.7	0.327636	0	Zm00001eb038470
OG0013244	494.696	-0.135681	0.114892	0.169218	0.377628	2.69434	OG0013244	0.422935	0	Zm00001eb038490
OG0013244.1	391.776	-0.0265397	0.139448	0.803082	0.896732	2.59304	OG0013244.1	0.0473372	0	Zm00001eb038490
OG0003377	630.121	0.276064	0.154579	0.0226601	0.114115	2.79942	OG0003377	0.942656	1	Zm00001eb038510
OG0012494.1	17.0355	0.0391778	0.207705	0.818461	NA	1.23135	OG0012494.1	NA	0	Zm00001eb038560
OG0005256	52.6726	-0.231093	0.270763	0.077866	0.238677	1.72158	OG0005256	0.622189	0	Zm00001eb038580
OG0008255	58.6917	-0.0341899	0.160543	0.751619	0.867678	1.76858	OG0008255	0.0616416	0	Zm00001eb038620
OG0023242	30.8747	-0.224564	0.219823	0.0894225	0.258908	1.4896	OG0023242	0.586855	1	Zm00001eb038650
OG0001405	469.205	-0.209581	0.119558	0.0392705	0.156548	2.67136	OG0001405	0.805354	0	Zm00001eb038670
OG0023246	62.326	0.123612	0.161941	0.28727	0.51616	1.79467	OG0023246	0.287215	0	Zm00001eb038700
OG0013249	233.863	-0.389639	0.188923	0.00648255	0.0533203	2.36896	OG0013249	1.27311	0	Zm00001eb038710
OG0002943	210.571	-0.152399	0.169732	0.1971	0.412795	2.3234	OG0002943	0.384266	0	Zm00001eb038720
OG0008258	54.9962	0.0929331	0.157168	0.420277	0.63879	1.74033	OG0008258	0.194642	0	Zm00001eb038860
OG0023252	478.322	0.340447	0.147468	0.00528676	0.0480826	2.67972	OG0023252	1.31801	0	Zm00001eb038870
OG0013253	111.703	-0.00950308	0.17782	0.923352	0.962133	2.04806	OG0013253	0.0167648	1	Zm00001eb038890
OG0002642	49.2679	0.478305	0.261255	0.00689968	0.0550957	1.69256	OG0002642	1.25888	0	Zm00001eb038900
OG0002642.1	51.5893	0.136669	0.191651	0.25387	0.479497	1.71256	OG0002642.1	0.319214	0	Zm00001eb038900
OG0023253	57.3435	-0.286058	0.391485	0.0418996	0.163094	1.75848	OG0023253	0.787561	0	Zm00001eb038910
OG0002155	503.602	0.270938	0.114498	0.00652113	0.0535098	2.70209	OG0002155	1.27157	1	Zm00001eb038920
OG0008259	100.866	0.0191258	0.149024	0.865306	0.93052	2.00374	OG0008259	0.0312742	0	Zm00001eb038950
OG0023254	99.9592	0.596973	0.211682	0.000373842	0.008999	1.99982	OG0023254	2.04581	1	Zm00001eb039000
OG0007326	30.6202	-0.0683697	0.22242	0.346952	0.574733	1.48601	OG0007326	0.240534	0	Zm00001eb039050
OG0000479	24.3933	1.23227	0.510463	0.00123478	0.0191031	1.38727	OG0000479	1.7189	0	Zm00001eb039190
OG0013256	86.6162	0.605778	0.252204	0.00143594	0.0213129	1.9376	OG0013256	1.67136	0	Zm00001eb039310
OG0013258	33.2897	0.152127	0.209083	0.203946	0.421479	1.52231	OG0013258	0.375224	1	Zm00001eb039360
OG0002156	173.846	0.0411794	0.118951	0.679653	0.822436	2.24016	OG0002156	0.0848978	0	Zm00001eb039370
OG0023261	31.638	-0.134132	0.21467	0.227277	0.449618	1.50021	OG0023261	0.347156	1	Zm00001eb039390
OG0013259	43.488	0.0658179	0.169692	0.553354	0.738903	1.63837	OG0013259	0.131413	0	Zm00001eb039400
OG0002157	171.075	0.088018	0.132971	0.40436	0.625456	2.23319	OG0002157	0.203803	0	Zm00001eb039410
OG0013261	73.1999	0.521448	0.298306	0.00697374	0.0553437	1.86451	OG0013261	1.25693	0	Zm00001eb039420
OG0003378	467.514	0.583549	0.32395	0.00515993	0.0475231	2.66979	OG0003378	1.3231	0	Zm00001eb039550
OG0003378.1	480.495	0.691697	0.737001	0.00659385	0.0538817	2.68169	OG0003378.1	1.26856	0	Zm00001eb039550
OG0003378.2	466.129	0.725199	0.233015	0.000107696	0.00412556	2.66851	OG0003378.2	2.38452	0	Zm00001eb039550
OG0008263	156.909	0.381084	0.161876	0.00340448	0.0361954	2.19565	OG0008263	1.44135	0	Zm00001eb039560
OG0023266	42.6029	-0.0117104	0.184785	0.903819	0.951647	1.62944	OG0023266	0.0215242	0	Zm00001eb039570
OG0003379	72.2197	0.498828	0.234491	0.00335516	0.0360072	1.85866	OG0003379	1.44361	0	Zm00001eb039590
OG0013266	76.2621	0.0228916	0.142203	0.831895	0.913476	1.88231	OG0013266	0.0393027	1	Zm00001eb039610
OG0023270	52.9331	-0.0178733	0.17172	0.864921	0.93052	1.72373	OG0023270	0.0312742	1	Zm00001eb039650
OG0023271	410.979	-0.277847	0.123857	0.00867032	0.0633624	2.61382	OG0023271	1.19817	0	Zm00001eb039660
OG0023272	112.076	0.14149	0.14632	0.209588	0.428173	2.04951	OG0023272	0.368381	0	Zm00001eb039670
OG0008265	157.728	-0.168846	0.139732	0.127917	0.320352	2.19791	OG0008265	0.494372	0	Zm00001eb039710
OG0003380	186.229	0.114281	0.132837	0.283006	0.511446	2.27005	OG0003380	0.291201	1	Zm00001eb039740
OG0023275	221.247	0.261573	0.144931	0.0250427	0.120648	2.34488	OG0023275	0.918479	0	Zm00001eb039760
OG0013039	182.532	0.0508635	0.196352	0.679507	0.822436	2.26134	OG0013039	0.0848978	2	Zm00001eb039800
OG0000669	81.043	-0.0572562	0.177859	0.595256	0.767351	1.90872	OG0000669	0.115006	0	Zm00001eb039810
OG0001406	82.7543	0.0587517	0.14154	0.590257	0.764796	1.91779	OG0001406	0.116454	2	Zm00001eb039840
OG0003381	21.8143	-1.26779	0.854811	0.00133058	NA	1.33874	OG0003381	NA	0	Zm00001eb039970
OG0013270	238.307	0.448029	0.167659	0.00108594	0.0178302	2.37714	OG0013270	1.74884	1	Zm00001eb039980
OG0003197	131.484	-0.236716	0.178162	0.0649972	0.214822	2.11887	OG0003197	0.667922	0	Zm00001eb040030
OG0023285	189.018	0.294049	0.213044	0.0388585	0.155671	2.2765	OG0023285	0.807791	0	Zm00001eb040040
OG0023288	66.1099	-0.257267	0.328466	0.0503114	0.183945	1.82027	OG0023288	0.735312	0	Zm00001eb040070
OG0013271	75.6405	-0.104568	0.18437	0.362578	0.589414	1.87875	OG0013271	0.229579	0	Zm00001eb040100
OG0005264	39.4743	-0.746835	0.43799	0.00337487	0.0360781	1.59631	OG0005264	1.44276	0	Zm00001eb040120
OG0001407	35.9804	0.454808	0.323557	0.01189	0.0769946	1.55607	OG0001407	1.11354	0	Zm00001eb040130
OG0013274	141.801	0.0642907	0.121864	0.527002	0.720964	2.15168	OG0013274	0.142086	1	Zm00001eb040150
OG0023291	38.1014	-0.296973	0.286704	0.051883	0.187157	1.58094	OG0023291	0.727795	0	Zm00001eb040160
OG0023292	200.185	0.0561828	0.148569	0.60971	0.77582	2.30143	OG0023292	0.110239	2	Zm00001eb040180
OG0023293	369.622	-0.0701575	0.152458	0.518066	0.714468	2.56776	OG0023293	0.146017	0	Zm00001eb040190
OG0023295	130.754	0.0265355	0.137694	0.808245	0.900382	2.11646	OG0023295	0.0455732	0	Zm00001eb040250
OG0023296	36.1672	-0.385752	0.2787	0.0203986	0.107138	1.55831	OG0023296	0.970057	1	Zm00001eb040260
OG0008248	78.5157	-0.70551	0.356993	0.00175391	0.0242953	1.89496	OG0008248	1.61448	0	Zm00001eb040280
OG0013225	41.334	-0.0494997	0.177664	0.634257	0.791513	1.61631	OG0013225	0.101542	0	Zm00001eb040380
OG0004177.2	110.475	-0.0827383	0.210853	0.378011	0.603422	2.04327	OG0004177.2	0.219379	0	Zm00001eb040390
OG0023208	166.96	0.0467559	0.137875	0.661161	0.811004	2.22261	OG0023208	0.0909769	1	Zm00001eb040400
OG0008246	135.797	-0.0861569	0.142425	0.431681	0.647355	2.13289	OG0008246	0.188857	1	Zm00001eb040450
OG0008246.1	162.564	-0.230334	0.153453	0.0500737	0.183368	2.21102	OG0008246.1	0.736676	1	Zm00001eb040450
OG0023204	249.706	0.163959	0.132841	0.129807	0.322503	2.39743	OG0023204	0.491466	1	Zm00001eb040490
OG0013223	78.5694	-0.195138	0.173632	0.108449	0.289442	1.89525	OG0013223	0.538439	0	Zm00001eb040510
OG0023201	125.958	-0.175447	0.157939	0.135842	0.330267	2.10022	OG0023201	0.481135	0	Zm00001eb040540
OG0008244	112.588	-0.329371	0.218877	0.0257327	0.122698	2.05149	OG0008244	0.911164	1	Zm00001eb040550
OG0023200	110.649	-0.209049	0.1823	0.102709	0.280557	2.04395	OG0023200	0.551979	0	Zm00001eb040560
OG0013222.2	35.8406	0.084532	0.183376	0.446801	0.659198	1.55438	OG0013222.2	0.180984	1	Zm00001eb040680
OG0000666	176.482	-0.471829	0.189503	0.00196509	0.0260465	2.2467	OG0000666	1.58425	0	Zm00001eb040700
OG0023197	332.448	0.176637	0.112009	0.0637591	0.212488	2.52172	OG0023197	0.672666	0	Zm00001eb040740
OG0002154	335.562	-0.207392	0.136742	0.0621733	0.208428	2.52577	OG0002154	0.681043	0	Zm00001eb040770
OG0023195	47.3531	0.0499555	0.182082	0.63376	0.79123	1.67535	OG0023195	0.101697	0	Zm00001eb040790
OG0008241	78.1434	0.221045	0.176418	0.0824397	0.24714	1.89289	OG0008241	0.607058	0	Zm00001eb040860
OG0023194	144.96	-0.260141	0.150318	0.0305734	0.135971	2.16125	OG0023194	0.866554	0	Zm00001eb040870
OG0008240	49.8519	-0.423038	0.264359	0.0123661	0.0787915	1.69768	OG0008240	1.10352	2	Zm00001eb040880
OG0008239	367.88	0.201935	0.172792	0.100585	0.277492	2.56571	OG0008239	0.55675	1	Zm00001eb040890
OG0005248	33.4227	-0.0254105	0.1749	0.808799	0.900635	1.52404	OG0005248	0.0454512	1	Zm00001eb040970
OG0000665	74.3081	-0.586325	0.518764	0.00828512	0.0614379	1.87104	OG0000665	1.21156	0	Zm00001eb041050
OG0008237	37.637	-0.186274	0.309749	0.0410291	0.160948	1.57561	OG0008237	0.793313	1	Zm00001eb041070
OG0023183	205.664	-0.359272	0.217544	0.0172665	0.0962132	2.31316	OG0023183	1.01677	0	Zm00001eb041100
OG0023180	722.518	0.196607	0.181626	0.120063	0.308194	2.85885	OG0023180	0.511176	1	Zm00001eb041120
OG0023178	111.811	0.106899	0.16851	0.354307	0.581391	2.04848	OG0023178	0.235531	0	Zm00001eb041140
OG0023177	63.5158	0.166005	0.173088	0.165558	0.372661	1.80288	OG0023177	0.428686	0	Zm00001eb041150
OG0022001	46.7285	0.278653	0.262273	0.0593238	0.202637	1.66958	OG0022001	0.693282	0	Zm00001eb041160
OG0023174	50.0454	-0.114028	0.190347	0.309275	0.538221	1.69936	OG0023174	0.269039	0	Zm00001eb041180
OG0023173	198.992	-0.220375	0.150168	0.0610973	0.206317	2.29884	OG0023173	0.685466	0	Zm00001eb041190
OG0013210	283.666	-0.259995	0.119701	0.0113727	0.0748161	2.45281	OG0013210	1.126	0	Zm00001eb041240
OG0023167	53.3924	0.585054	0.368752	0.0074967	0.0578275	1.72748	OG0023167	1.23787	0	Zm00001eb041340
OG0005247	34.2773	-0.150356	0.237913	0.174061	0.383096	1.53501	OG0005247	0.416693	0	Zm00001eb041360
OG0002152	107.459	-0.2557	0.121371	0.0139224	0.0842982	2.03124	OG0002152	1.07418	0	Zm00001eb041370
OG0023165	299.991	0.127547	0.203013	0.27228	0.500004	2.47711	OG0023165	0.301027	0	Zm00001eb041390
OG0003368	200.389	0.472912	0.213662	0.00324159	0.0352973	2.30187	OG0003368	1.45226	0	Zm00001eb041400
OG0013206	86.7603	-0.0684088	0.166404	0.53851	0.727792	1.93832	OG0013206	0.137993	1	Zm00001eb041410
OG0003367	62.5698	-0.240227	0.241597	0.0813763	0.245502	1.79637	OG0003367	0.609945	1	Zm00001eb041430
OG0013205	28.034	0.00720457	0.171063	0.947019	0.975807	1.44769	OG0013205	0.010636	0	Zm00001eb041480
OG0003365	85.6728	0.0750173	0.172555	0.500337	0.70097	1.93284	OG0003365	0.154301	0	Zm00001eb041560
OG0023160	272.628	0.0654295	0.131062	0.529594	0.722623	2.43557	OG0023160	0.141088	1	Zm00001eb041600
OG0008234	108.793	0.424402	0.274544	0.0128528	0.0805874	2.0366	OG0008234	1.09373	1	Zm00001eb041730
OG0008233	134.522	-0.437286	0.199401	0.00406933	0.0405687	2.12879	OG0008233	1.39181	0	Zm00001eb041750
OG0008231	55.3341	-0.267258	0.183551	0.0435999	0.167757	1.74299	OG0008231	0.775321	0	Zm00001eb041790
OG0008230	344.946	-0.384923	0.164259	0.00376607	0.0386113	2.53775	OG0008230	1.41329	0	Zm00001eb041840
OG0003364	100.397	0.133994	0.187465	0.26652	0.494104	2.00172	OG0003364	0.306182	2	Zm00001eb041850
OG0003364.2	68.5259	-0.0071025	0.177024	0.940594	0.972156	1.83585	OG0003364.2	0.012264	2	Zm00001eb041850
OG0023152	62.2034	-0.0011205	0.144105	0.975163	0.989391	1.79381	OG0023152	0.00463204	1	Zm00001eb041880
OG0013176	26.977	0.069962	0.185657	0.496019	0.697976	1.43099	OG0013176	0.15616	1	Zm00001eb042020
OG0005238	90.1516	-0.164254	0.142911	0.15051	0.352937	1.95497	OG0005238	0.452303	0	Zm00001eb042060
OG0013177	1573.64	0.344161	0.161722	0.00729423	0.0568067	3.19691	OG0013177	1.2456	1	Zm00001eb042110
OG0023120	112.877	0.0425546	0.125514	0.682612	0.824753	2.0526	OG0023120	0.0836763	0	Zm00001eb042120
OG0023125	519.727	-0.0938677	0.105366	0.310214	0.539242	2.71578	OG0023125	0.268216	0	Zm00001eb042130
OG0008214	30.0524	-0.0363556	0.203507	0.634626	0.791859	1.47788	OG0008214	0.101352	1	Zm00001eb042160
OG0023128	20.5862	-0.154934	0.240088	0.165044	NA	1.31358	OG0023128	NA	1	Zm00001eb042170
OG0013181	50.7655	-0.344649	0.344765	0.0323939	0.14075	1.70557	OG0013181	0.851553	0	Zm00001eb042220
OG0005240	202.411	-0.266431	0.105422	0.00404597	0.0404568	2.30623	OG0005240	1.39301	0	Zm00001eb042230
OG0008217	126.99	-0.01686	0.176859	0.864169	0.93052	2.10377	OG0008217	0.0312742	1	Zm00001eb042240
OG0008218	64.5976	-0.107699	0.211249	0.27138	0.49915	1.81022	OG0008218	0.301769	0	Zm00001eb042260
OG0013182	122.609	-0.157298	0.137191	0.150247	0.352612	2.08852	OG0013182	0.452702	0	Zm00001eb042270
OG0008219	94.1855	-0.204023	0.188934	0.111291	0.293537	1.97398	OG0008219	0.532337	0	Zm00001eb042280
OG0008220	207.107	-0.395315	0.123795	0.000287519	0.00764372	2.31619	OG0008220	2.1167	0	Zm00001eb042300
OG0023135	32.2161	-0.199077	0.224158	0.118963	0.306339	1.50807	OG0023135	0.513797	1	Zm00001eb042320
OG0003362	61.8329	-0.167189	0.189699	0.173715	0.382832	1.79122	OG0003362	0.416992	0	Zm00001eb042340
OG0000952	195.517	-0.519621	0.178767	0.00045299	0.0102417	2.29119	OG0000952	1.98963	1	Zm00001eb042350
OG0013184	462.376	-0.0845866	0.167319	0.436931	0.650687	2.665	OG0013184	0.186628	1	Zm00001eb042370
OG0008103	25.0439	-0.055899	0.219974	0.339764	0.568283	1.3987	OG0008103	0.245436	1	Zm00001eb042380
OG0013185	134.712	0.280085	0.168426	0.0300126	0.134927	2.12941	OG0013185	0.869902	0	Zm00001eb042390
OG0013185.1	126.104	0.20688	0.18651	0.104138	0.282314	2.10073	OG0013185.1	0.549268	0	Zm00001eb042390
OG0023138	86.6904	0.0880787	0.200692	0.416499	0.635604	1.93797	OG0023138	0.196814	1	Zm00001eb042410
OG0002151	149.609	-0.285833	0.187272	0.0359842	0.148789	2.17496	OG0002151	0.827431	0	Zm00001eb042420
OG0023143	48.5343	0.0372126	0.186205	0.706309	0.839601	1.68605	OG0023143	0.0759268	0	Zm00001eb042450
OG0001400	135.588	-0.00578089	0.14135	0.957065	0.980785	2.13222	OG0001400	0.00842636	0	Zm00001eb042470
OG0023111	66.7504	0.0975353	0.152258	0.382243	0.607288	1.82445	OG0023111	0.216605	0	Zm00001eb042480
OG0003361	48.89	-0.0160601	0.168914	0.878727	0.937701	1.68922	OG0003361	0.0279355	0	Zm00001eb042490
OG0005237	130.604	-0.0563857	0.157932	0.606523	0.774758	2.11596	OG0005237	0.110834	0	Zm00001eb042570
OG0002149	378.525	-0.544289	0.144284	1.84324e-05	0.00133577	2.57809	OG0002149	2.87427	0	Zm00001eb042590
OG0008210	38.8738	-0.421891	0.284774	0.0146416	0.0867222	1.58966	OG0008210	1.06187	0	Zm00001eb042610
OG0023103	34.6077	-0.135232	0.253115	0.104569	0.282927	1.53917	OG0023103	0.548325	0	Zm00001eb042650
OG0013170	678.836	0.324368	0.191111	0.0196286	0.104552	2.83176	OG0013170	0.980669	0	Zm00001eb042670
OG0008209	233.971	-0.395416	0.1485	0.00164269	0.0231269	2.36916	OG0008209	1.63588	0	Zm00001eb042700
OG0005236	94.5503	-0.22833	0.188338	0.0775255	0.23811	1.97566	OG0005236	0.623222	2	Zm00001eb042710
OG0013169.1	40.0177	-0.34983	0.524346	0.0186211	0.100636	1.60225	OG0013169.1	0.997247	0	Zm00001eb042740
OG0023095	302.388	0.143032	0.165393	0.226362	0.448518	2.48056	OG0023095	0.34822	1	Zm00001eb042750
OG0013168	111.064	-0.0459562	0.14471	0.672033	0.818217	2.04557	OG0013168	0.0871315	0	Zm00001eb042760
OG0013167	43.8005	-0.205885	0.200478	0.116648	0.301848	1.64148	OG0013167	0.520212	0	Zm00001eb042770
OG0013166	186.14	0.182349	0.176459	0.138392	0.334303	2.26984	OG0013166	0.47586	1	Zm00001eb042780
OG0000951	68.9658	0.408624	0.209182	0.00814086	0.0607213	1.83863	OG0000951	1.21666	1	Zm00001eb042830
OG0001392	41.874	-0.0902563	0.237207	0.0778585	0.238677	1.62194	OG0001392	0.622189	1	Zm00001eb042840
OG0002148	69.2159	-0.0481942	0.176586	0.629077	0.788776	1.84021	OG0002148	0.103046	0	Zm00001eb042860
OG0021830	51.6837	-0.102023	0.192971	0.352607	0.579915	1.71335	OG0021830	0.236636	0	Zm00001eb042870
OG0000052	41.209	-0.128535	0.208124	0.257411	0.484194	1.61499	OG0000052	0.314981	0	Zm00001eb042890
OG0000052.1	38.0243	-0.245121	0.230856	0.0833505	0.248859	1.58006	OG0000052.1	0.604047	0	Zm00001eb042890
OG0000052.2	46.3216	-0.160845	0.182221	0.182817	0.394484	1.66578	OG0000052.2	0.40397	0	Zm00001eb042890
OG0000052.3	51.5881	-0.334526	0.196865	0.0189336	0.101768	1.71255	OG0000052.3	0.992387	0	Zm00001eb042890
OG0000052.4	38.1994	-0.157194	0.206636	0.19349	0.4083	1.58206	OG0000052.4	0.389021	0	Zm00001eb042890
OG0000052.5	39.4427	-0.26347	0.240733	0.0658242	0.216515	1.59597	OG0000052.5	0.664511	0	Zm00001eb042890
OG0000052.6	48.6571	-0.0735225	0.187766	0.485132	0.690402	1.68715	OG0000052.6	0.160898	0	Zm00001eb042890
OG0005234	49.4599	-0.155712	0.164728	0.18882	0.402643	1.69425	OG0005234	0.395079	0	Zm00001eb042900
OG0003357	114.37	-0.155834	0.173471	0.194947	0.410182	2.05831	OG0003357	0.387024	0	Zm00001eb042920
OG0023086	117.605	-0.173671	0.208127	0.166805	0.374244	2.07042	OG0023086	0.426845	2	Zm00001eb042940
OG0012394	27.1488	0.134085	0.225459	0.215422	0.435494	1.43375	OG0012394	0.361018	1	Zm00001eb042970
OG0000586	92.6648	-0.239774	0.14843	0.0412561	0.161609	1.96691	OG0000586	0.791535	0	Zm00001eb042980
OG0013157	38.5799	0.189384	0.271983	0.103759	0.281722	1.58636	OG0013157	0.550179	1	Zm00001eb042990
OG0004281	548.508	0.0949151	0.131611	0.358953	0.586081	2.73918	OG0004281	0.232042	1	Zm00001eb043000
OG0016200	57.8125	-0.162258	0.155403	0.162758	0.369195	1.76202	OG0016200	0.432744	0	Zm00001eb043070
OG0016202	47.9639	-0.0665589	0.174656	0.548041	0.735403	1.68091	OG0016202	0.133475	0	Zm00001eb043090
OG0006295	104.184	0.116182	0.19033	0.319184	0.548397	2.0178	OG0006295	0.260905	0	Zm00001eb043100
OG0016206	45.8231	-0.196692	0.26311	0.10357	0.281626	1.66108	OG0016206	0.550328	0	Zm00001eb043120
OG0016210	48.853	-0.210289	0.262186	0.093469	0.265648	1.68889	OG0016210	0.575693	0	Zm00001eb043140
OG0009901	47.6877	-0.952124	0.223922	1.08169e-06	0.000225663	1.67841	OG0009901	3.64654	0	Zm00001eb043150
OG0000346	93.6379	-0.00341598	0.196837	0.966982	0.985499	1.97145	OG0000346	0.0063437	0	Zm00001eb043250
OG0006296	57.6338	-0.0607975	0.166625	0.577077	0.756236	1.76068	OG0006296	0.121343	0	Zm00001eb043270
OG0016214	79.4381	-0.0753227	0.138491	0.483429	0.68933	1.90003	OG0016214	0.161573	0	Zm00001eb043300
OG0016215	173.467	0.149024	0.124944	0.150515	0.352937	2.23922	OG0016215	0.452303	0	Zm00001eb043310
OG0009904	50.4842	-0.0726011	0.164504	0.512574	0.710453	1.70316	OG0009904	0.148465	0	Zm00001eb043340
OG0009906.1	18.3692	-0.782553	0.994891	0.0133667	NA	1.26409	OG0009906.1	NA	0	Zm00001eb043360
OG0016220	51.0442	0.611059	0.278795	0.00210927	0.0272332	1.70795	OG0016220	1.5649	0	Zm00001eb043390
OG0004052	164.575	0.0833357	0.129311	0.432889	0.648125	2.21636	OG0004052	0.188341	0	Zm00001eb043430
OG0016221	169.645	0.760386	0.303485	0.0007134	0.0137548	2.22954	OG0016221	1.86155	1	Zm00001eb043450
OG0016222	137.733	0.545063	0.179018	0.000294019	0.00777543	2.13904	OG0016222	2.10928	1	Zm00001eb043470
OG0000271	72.6115	-0.00177359	0.209911	NA	NA	1.86101	OG0000271	NA	0	Zm00001eb043500
OG0009910	268.688	-0.0252219	0.0976229	0.784986	0.887648	2.42925	OG0009910	0.0517593	0	Zm00001eb043540
OG0001636	179.056	-0.275186	0.185538	0.0397478	0.157889	2.25299	OG0001636	0.801647	1	Zm00001eb043580
OG0016228	152.637	-0.21864	0.187976	0.087394	0.255641	2.18366	OG0016228	0.59237	0	Zm00001eb043590
OG0016229	30.4825	-0.171742	0.274041	0.121912	0.31146	1.48405	OG0016229	0.506597	1	Zm00001eb043610
OG0016230	240.53	-0.0907894	0.160672	0.414581	0.633559	2.38117	OG0016230	0.198213	1	Zm00001eb043620
OG0016231	112.535	-0.170626	0.189002	0.170605	0.379243	2.05129	OG0016231	0.421082	1	Zm00001eb043630
OG0006297	90.311	0.0882999	0.15592	0.435722	0.649783	1.95574	OG0006297	0.187231	0	Zm00001eb043640
OG0016232	71.4732	-0.21801	0.231454	0.0992314	0.275079	1.85414	OG0016232	0.560543	0	Zm00001eb043650
OG0006298	138.552	0.0543135	0.160989	0.625174	0.786329	2.14161	OG0006298	0.104396	0	Zm00001eb043680
OG0016234	40.8977	0.0221338	0.163581	0.83859	0.917506	1.6117	OG0016234	0.037391	0	Zm00001eb043690
OG0006299	377.276	-0.304772	0.130627	0.005938	0.050941	2.57666	OG0006299	1.29293	0	Zm00001eb043720
OG0016238	283.007	0.170756	0.133492	0.11608	0.300943	2.4518	OG0016238	0.521516	0	Zm00001eb043730
OG0000544	44.1234	-0.171587	0.200092	0.164741	0.371611	1.64467	OG0000544	0.429911	0	Zm00001eb043750
OG0016239	96.5508	-0.00369851	0.159731	0.95683	0.980676	1.98476	OG0016239	0.00847432	1	Zm00001eb043760
OG0000392	55.1684	0.169491	0.191469	0.169196	0.377628	1.74169	OG0000392	0.422935	0	Zm00001eb043770
OG0001637	58.0122	0.330721	0.418183	0.0355511	0.147663	1.76352	OG0001637	0.830728	2	Zm00001eb043800
OG0001637.1	57.437	0.428723	0.475192	0.0220866	0.112467	1.75919	OG0001637.1	0.948975	2	Zm00001eb043800
OG0001637.2	84.7816	0.515256	0.400956	0.0123623	0.0787915	1.9283	OG0001637.2	1.10352	2	Zm00001eb043800
OG0009915	34.7871	0.160055	0.268075	0.0958837	0.269447	1.54142	OG0009915	0.569527	1	Zm00001eb043810
OG0000124	24.9501	-0.126962	0.238027	0.201206	0.417795	1.39707	OG0000124	0.379036	0	Zm00001eb043840
OG0000633	40.5144	-0.186487	0.302286	0.0617329	0.20752	1.60761	OG0000633	0.682941	0	Zm00001eb043860
OG0016243	93.6554	0.0580107	0.128305	0.578252	0.757343	1.97153	OG0016243	0.120707	0	Zm00001eb043910
OG0016246	37.2587	-0.0268629	0.170712	0.796697	0.893228	1.57123	OG0016246	0.0490379	0	Zm00001eb043950
OG0016247	32.805	-0.0322427	0.199912	0.695295	0.832915	1.51594	OG0016247	0.0793994	0	Zm00001eb043960
OG0004056	98.1539	-0.392051	0.195411	0.00756412	0.0582171	1.99191	OG0004056	1.23495	0	Zm00001eb044010
OG0006303	44.6679	0.01864	0.199767	0.822219	0.908234	1.65	OG0006303	0.0418022	1	Zm00001eb044020
OG0001638	109.225	-0.674066	0.187811	3.40068e-05	0.00200102	2.03832	OG0001638	2.69875	0	Zm00001eb044040
OG0016252	55.7567	0.0216552	0.164952	0.844588	0.920998	1.7463	OG0016252	0.0357414	1	Zm00001eb044090
OG0016254	183.492	-0.0462288	0.180998	0.665027	0.813428	2.26362	OG0016254	0.0896811	0	Zm00001eb044100
OG0009919	48.6314	-0.0724164	0.158698	0.513981	0.711114	1.68692	OG0009919	0.14806	0	Zm00001eb044180
OG0009920	65.6186	0.168948	0.220482	0.173587	0.382726	1.81703	OG0009920	0.417112	1	Zm00001eb044190
OG0001640	31.485	0.0648252	0.20332	0.47804	0.68514	1.4981	OG0001640	0.164221	0	Zm00001eb044240
OG0001641	590.605	-0.128172	0.174906	0.27511	0.503187	2.7713	OG0001641	0.298271	2	Zm00001eb044260
OG0000777	52.9752	0.0564817	0.148371	0.611129	0.776287	1.72407	OG0000777	0.109978	0	Zm00001eb044390
OG0016264	51.3654	0.181459	0.224977	0.146207	0.346732	1.71067	OG0016264	0.460006	1	Zm00001eb044410
OG0006307	149.422	-1.01915	0.256739	3.57275e-06	0.000455493	2.17441	OG0006307	3.34152	2	Zm00001eb044420
OG0000777.2	77.4847	0.0938447	0.15193	0.40446	0.625521	1.88922	OG0000777.2	0.203758	1	Zm00001eb044450
OG0009925	169.697	-0.215435	0.180872	0.0907726	0.260925	2.22967	OG0009925	0.583485	0	Zm00001eb044500
OG0009926	36.8705	0.444167	0.452786	0.0186931	0.100857	1.56668	OG0009926	0.996296	0	Zm00001eb044540
OG0016266	97.913	-0.0664811	0.135955	0.534408	0.725534	1.99084	OG0016266	0.139342	0	Zm00001eb044550
OG0016267	658.676	-0.192545	0.115985	0.0538293	0.190828	2.81867	OG0016267	0.719358	0	Zm00001eb044560
OG0000124.8	24.8545	0.018442	0.206432	0.893356	0.945692	1.3954	OG0000124.8	0.0242502	0	Zm00001eb044570
OG0016268	208.796	0.115492	0.194977	0.30724	0.536309	2.31972	OG0016268	0.270585	1	Zm00001eb044590
OG0002004	123.339	-0.146384	0.176922	0.213868	0.433626	2.0911	OG0002004	0.362885	0	Zm00001eb044600
OG0009928	103.195	0.218952	0.257103	0.0948114	0.267417	2.01366	OG0009928	0.572812	0	Zm00001eb044620
OG0009929	54.4573	-0.102882	0.173268	0.371228	0.597131	1.73606	OG0009929	0.223931	0	Zm00001eb044630
OG0016271	78.5536	-0.253757	0.172387	0.0466142	0.175125	1.89517	OG0016271	0.756653	0	Zm00001eb044700
OG0004757	136.387	-0.0223025	0.150147	0.833427	0.914379	2.13477	OG0004757	0.0388739	0	Zm00001eb044710
OG0016273	198.282	0.20265	0.141011	0.0735404	0.230279	2.29728	OG0016273	0.637745	0	Zm00001eb044760
OG0001350	24.5555	-0.00503479	0.204843	0.906792	0.953319	1.39015	OG0001350	0.0207615	0	Zm00001eb044770
OG0006309	222.488	-0.234486	0.162405	0.0601149	0.204488	2.34731	OG0006309	0.689332	0	Zm00001eb044790
OG0016275	117.564	0.0378356	0.140952	0.727074	0.853096	2.07028	OG0016275	0.0690019	0	Zm00001eb044820
OG0004060	36.1833	-0.11041	0.200816	0.313516	0.542108	1.55851	OG0004060	0.265914	1	Zm00001eb044830
OG0006310	388.432	-0.114406	0.153462	0.2918	0.519905	2.58931	OG0006310	0.284076	1	Zm00001eb044840
OG0009933	44.26	0.00965641	0.196282	0.911362	0.955376	1.64601	OG0009933	0.0198258	1	Zm00001eb044860
OG0001642	44.7327	-0.26967	0.333716	0.0453386	0.172117	1.65063	OG0001642	0.764177	0	Zm00001eb044900
OG0009935	203.555	0.198899	0.107349	0.0348962	0.146445	2.30868	OG0009935	0.834325	0	Zm00001eb044910
OG0016280	36.4941	0.283	0.292329	0.0588125	0.20134	1.56222	OG0016280	0.69607	2	Zm00001eb044960
OG0001084	113.027	0.0147889	0.149771	0.901555	0.95028	2.05318	OG0001084	0.0221483	0	Zm00001eb044970
OG0001084.1	95.203	-0.105757	0.179345	0.364281	0.590898	1.97865	OG0001084.1	0.228487	0	Zm00001eb044970
OG0001084.2	91.7549	0.0038381	0.164688	0.970846	0.987218	1.96263	OG0001084.2	0.00558697	0	Zm00001eb044970
OG0001084.3	90.502	0.119906	0.202045	0.287229	0.51616	1.95666	OG0001084.3	0.287215	0	Zm00001eb044970
OG0001084.4	88.4897	0.1371	0.187304	0.242103	0.465971	1.94689	OG0001084.4	0.331641	0	Zm00001eb044970
OG0001084.5	88.2926	0.146788	0.197761	0.215853	0.435977	1.94592	OG0001084.5	0.360536	0	Zm00001eb044970
OG0001085	47.6852	0.0931726	0.154913	0.408231	0.628397	1.67838	OG0001085	0.201766	0	Zm00001eb044980
OG0004062	106.347	-0.0756287	0.148274	0.496523	0.698256	2.02673	OG0004062	0.155985	0	Zm00001eb045200
OG0016285	80.2827	-0.0242355	0.151837	0.821035	0.907435	1.90462	OG0016285	0.0421844	0	Zm00001eb045210
OG0006313	567.429	-0.107656	0.0952647	0.204715	0.422374	2.75391	OG0006313	0.374303	0	Zm00001eb045250
OG0016286	65.3929	0.213727	0.253122	0.0934138	0.265648	1.81553	OG0016286	0.575693	0	Zm00001eb045270
OG0006314	43.0766	-0.210467	0.208078	0.100418	0.277196	1.63424	OG0006314	0.557213	0	Zm00001eb045280
OG0009939	113.557	-0.206799	0.196607	0.110218	0.2919	2.05522	OG0009939	0.534765	0	Zm00001eb045300
OG0002544	79.9412	0.144766	0.216769	0.213038	0.432364	1.90277	OG0002544	0.364151	0	Zm00001eb045340
OG0016288	38.5071	-0.26924	0.22071	0.0567444	0.196409	1.58554	OG0016288	0.706839	0	Zm00001eb045350
OG0004063	164.048	-0.753325	0.219644	4.54452e-05	0.00239745	2.21497	OG0004063	2.62025	0	Zm00001eb045370
OG0016290	79.9889	-0.253398	0.291001	0.0713174	0.226703	1.90303	OG0016290	0.644543	0	Zm00001eb045380
OG0016297	66.6236	-0.4951	0.300892	0.00867443	0.0633624	1.82363	OG0016297	1.19817	0	Zm00001eb045490
OG0002546	74.3893	0.80281	0.27565	0.000271964	0.00745102	1.87151	OG0002546	2.12778	1	Zm00001eb045530
OG0009946	123.398	-0.0206941	0.133848	0.843807	0.920851	2.09131	OG0009946	0.0358107	1	Zm00001eb045540
OG0000545	101.088	-0.0242894	0.136164	0.820086	0.906896	2.0047	OG0000545	0.0424423	0	Zm00001eb045560
OG0009947	36.1455	0.0173256	0.164001	0.879316	0.93772	1.55805	OG0009947	0.0279267	0	Zm00001eb045570
OG0006316	86.1399	-0.0277627	0.139343	0.77799	0.884009	1.9352	OG0006316	0.0535434	0	Zm00001eb045620
OG0016301	62.6363	-0.148869	0.217347	0.200803	0.417525	1.79683	OG0016301	0.379317	0	Zm00001eb045630
OG0006317	59.3782	-0.319675	0.23265	0.0310782	0.137417	1.77363	OG0006317	0.86196	0	Zm00001eb045640
OG0006318	335.866	-0.135981	0.11552	0.169744	0.378206	2.52617	OG0006318	0.422272	0	Zm00001eb045660
OG0002547	287.023	-0.188322	0.123794	0.0685327	0.222134	2.45792	OG0002547	0.653384	1	Zm00001eb045670
OG0016302	48.5956	0.010314	0.144348	0.930206	0.966423	1.6866	OG0016302	0.0148327	1	Zm00001eb045680
OG0004064	52.4767	-0.0850396	0.159437	0.445855	0.658265	1.71997	OG0004064	0.181599	0	Zm00001eb045730
OG0004065	130.737	0.0503757	0.207678	0.513185	0.710664	2.1164	OG0004065	0.148335	1	Zm00001eb045750
OG0004065.1	203.363	0.087447	0.193552	0.419667	0.638471	2.30827	OG0004065.1	0.194859	1	Zm00001eb045750
OG0004066	204.871	-0.408848	0.196812	0.00602472	0.0511895	2.31148	OG0004066	1.29082	0	Zm00001eb045760
OG0006321	47.5102	-0.321097	0.319429	0.0369757	0.150851	1.67679	OG0006321	0.821452	2	Zm00001eb045780
OG0016304	1050.4	0.539182	0.196619	0.000585723	0.0119834	3.02135	OG0016304	1.92142	1	Zm00001eb045790
OG0016305	418.763	-0.240093	0.131947	0.0304614	0.135759	2.62197	OG0016305	0.867231	0	Zm00001eb045810
OG0016307	461.004	-0.147817	0.114252	0.131053	0.323906	2.6637	OG0016307	0.489581	0	Zm00001eb045870
OG0002549	304.271	-0.186298	0.100076	0.0367204	0.150264	2.48326	OG0002549	0.823146	0	Zm00001eb045890
OG0016308	135.453	0.0755357	0.137841	0.484836	0.690342	2.13179	OG0016308	0.160936	0	Zm00001eb045910
OG0006322	43.6446	-0.359716	0.274961	0.0248078	0.120063	1.63993	OG0006322	0.920592	0	Zm00001eb045930
OG0016310	91.631	0.0853035	0.186627	0.440793	0.653383	1.96204	OG0016310	0.184832	2	Zm00001eb045960
OG0006324	43.5442	-0.0144907	0.208134	0.820246	0.906977	1.63893	OG0006324	0.0424036	1	Zm00001eb045990
OG0016312	86.547	-0.248128	0.233018	0.0726125	0.228617	1.93725	OG0016312	0.640891	0	Zm00001eb046020
OG0006325	283.198	0.22512	0.125904	0.0336773	0.143664	2.45209	OG0006325	0.842652	0	Zm00001eb046040
OG0000397	317.754	0.0956194	0.122903	0.363073	0.5899	2.50209	OG0000397	0.229222	0	Zm00001eb046100
OG0009954	194.96	-0.339217	0.13875	0.0033946	0.0361353	2.28995	OG0009954	1.44207	0	Zm00001eb046110
OG0016315	44.9586	0.0194278	0.16695	0.853827	0.92546	1.65281	OG0016315	0.0336425	2	Zm00001eb046120
OG0016317	32.7609	-0.116723	0.243694	0.116474	0.301509	1.51536	OG0016317	0.5207	0	Zm00001eb046130
OG0001645	132.667	-0.189326	0.140361	0.0914323	0.261627	2.12276	OG0001645	0.582318	0	Zm00001eb046160
OG0009958	71.6882	-0.0325233	0.163864	0.754789	0.870073	1.85545	OG0009958	0.0604444	0	Zm00001eb046220
OG0009958.1	81.8168	-0.169733	0.17881	0.163622	0.370179	1.91284	OG0009958.1	0.431588	0	Zm00001eb046220
OG0016323	74.9145	-0.491731	0.316521	0.00965684	0.0677356	1.87457	OG0016323	1.16918	0	Zm00001eb046300
OG0016322	75.3609	-0.185576	0.154552	0.11103	0.293117	1.87715	OG0016322	0.532959	0	Zm00001eb046310
OG0009963	181.79	0.702141	0.230315	0.000164931	0.00540698	2.25957	OG0009963	2.26705	1	Zm00001eb046340
OG0009961	217.097	0.179458	0.126409	0.0847065	0.25158	2.33665	OG0009961	0.599324	0	Zm00001eb046370
OG0016320	105.853	-0.332681	0.136396	0.00377037	0.0386267	2.0247	OG0016320	1.41311	0	Zm00001eb046420
OG0009960	76.934	0.115751	0.13368	0.280594	0.508747	1.88612	OG0009960	0.293498	1	Zm00001eb046430
OG0016319	127.158	-0.0575902	0.155434	0.637621	0.794085	2.10434	OG0016319	0.100133	1	Zm00001eb046440
OG0016327	206.491	-0.129841	0.160421	0.258979	0.486411	2.3149	OG0016327	0.312997	1	Zm00001eb046510
OG0016331	72.5803	-0.0797387	0.189824	0.437378	0.650985	1.86082	OG0016331	0.186429	0	Zm00001eb046590
OG0016333	49.3363	-0.169453	0.194212	0.169488	0.377874	1.69317	OG0016333	0.422652	0	Zm00001eb046610
OG0009965	223.211	-0.346641	0.15155	0.00525137	0.0479582	2.34872	OG0009965	1.31914	0	Zm00001eb046650
OG0000344	21.8465	-0.11331	0.252062	0.0537302	NA	1.33938	OG0000344	NA	0	Zm00001eb046660
OG0016339	265.056	-0.677449	0.238193	0.000333429	0.00835292	2.42334	OG0016339	2.07816	0	Zm00001eb046740
OG0016340	61.9801	-0.135877	0.167821	0.249454	0.474723	1.79225	OG0016340	0.323559	2	Zm00001eb046750
OG0000583.4	33.8002	-0.0444014	0.197231	0.576762	0.756111	1.52892	OG0000583.4	0.121414	0	Zm00001eb046780
OG0016341	234.671	-0.0393062	0.119291	0.693266	0.831279	2.37046	OG0016341	0.0802533	0	Zm00001eb046790
OG0006332	118.035	0.264008	0.164862	0.0345696	0.145874	2.07201	OG0006332	0.836021	0	Zm00001eb046840
OG0016343	67.0437	-0.0313012	0.185824	0.652811	0.804777	1.82636	OG0016343	0.0943245	0	Zm00001eb046850
OG0004072	65.2355	-0.202689	0.180332	0.106868	0.286919	1.81448	OG0004072	0.542241	0	Zm00001eb046860
OG0009967	36.7648	-0.0688714	0.20544	0.441071	0.653725	1.56543	OG0009967	0.184605	1	Zm00001eb046900
OG0004409	23.96	0.0428102	0.206362	0.802936	NA	1.37949	OG0004409	NA	0	Zm00001eb046950
OG0000315	41.6927	-0.0204721	0.182068	0.825524	0.909875	1.62006	OG0000315	0.0410184	1	Zm00001eb046960
OG0016346	156.707	-0.205202	0.163177	0.0924277	0.26354	2.19509	OG0016346	0.579153	1	Zm00001eb046980
OG0009970	42.5192	-0.112689	0.187324	0.324807	0.553498	1.62858	OG0009970	0.256884	2	Zm00001eb047060
OG0016352	2268.51	0.25988	0.218236	0.0608765	0.205796	3.35574	OG0016352	0.686563	1	Zm00001eb047070
OG0006334	138.857	-0.198688	0.130578	0.0646752	0.21422	2.14257	OG0006334	0.66914	0	Zm00001eb047110
OG0006336	1096.08	-0.302288	0.117576	0.00313403	0.0345315	3.03984	OG0006336	1.46178	0	Zm00001eb047140
OG0000781	100.071	-0.106275	0.147445	0.3444	0.572436	2.00031	OG0000781	0.242273	0	Zm00001eb047150
OG0016356	488.761	0.561955	0.184013	0.000237135	0.0069176	2.6891	OG0016356	2.16004	0	Zm00001eb047170
OG0009971	86.5744	-0.236668	0.267887	0.0781856	0.239178	1.93739	OG0009971	0.62128	0	Zm00001eb047200
OG0002554	108.417	-0.305119	0.206154	0.0300433	0.135009	2.0351	OG0002554	0.869639	0	Zm00001eb047240
OG0016358	141.37	-0.216414	0.179642	0.0956517	0.269001	2.15036	OG0016358	0.570246	2	Zm00001eb047260
OG0016359	92.0958	-0.0801852	0.147388	0.468084	0.676063	1.96424	OG0016359	0.170013	2	Zm00001eb047270
OG0001648	185.492	-0.301269	0.163143	0.0180265	0.0988607	2.26832	OG0001648	1.00498	1	Zm00001eb047310
OG0016363	34.1632	0.275732	0.30116	0.0564166	0.195865	1.53356	OG0016363	0.708043	0	Zm00001eb047360
OG0009972	126.061	0.26904	0.267501	0.0631558	0.211169	2.10058	OG0009972	0.675371	1	Zm00001eb047400
OG0009972.2	124.903	0.125756	0.206995	0.272325	0.500019	2.09657	OG0009972.2	0.301014	1	Zm00001eb047410
OG0016364	47.9875	0.05246	0.185193	0.61251	0.777295	1.68113	OG0016364	0.109414	1	Zm00001eb047420
OG0009974	39.1136	0.0424883	0.186533	0.674804	0.820358	1.59233	OG0009974	0.0859968	0	Zm00001eb047450
OG0009979	173.116	0.0576703	0.110567	0.544915	0.732566	2.23834	OG0009979	0.135154	0	Zm00001eb047500
OG0009980	71.6819	-0.108847	0.234722	0.172375	0.381107	1.85541	OG0009980	0.418953	2	Zm00001eb047510
OG0002555	114.676	-0.257995	0.216299	0.0616156	0.207277	2.05947	OG0002555	0.683448	0	Zm00001eb047520
OG0013823	61.4079	0.127848	0.158942	0.273002	0.500654	1.78822	OG0013823	0.300462	0	Zm00001eb047560
OG0016370	64.6913	-0.156025	0.19418	0.198565	0.414626	1.81085	OG0016370	0.382343	0	Zm00001eb047580
OG0009982	329.681	-0.111026	0.0833674	0.151034	0.353491	2.51809	OG0009982	0.451622	0	Zm00001eb047610
OG0006344	33.1507	-0.137576	0.243182	0.151691	0.354425	1.52049	OG0006344	0.450475	0	Zm00001eb047660
OG0006344.1	27.185	-0.145053	0.254988	0.122169	0.311739	1.43433	OG0006344.1	0.506209	0	Zm00001eb047660
OG0016374	52.0637	-0.0592422	0.183901	0.566767	0.749709	1.71654	OG0016374	0.125107	0	Zm00001eb047670
OG0001649	147.882	-0.307965	0.220358	0.0341839	0.144938	2.16992	OG0001649	0.838819	0	Zm00001eb047740
OG0001650	101.154	-0.248035	0.246442	0.0764239	0.23599	2.00498	OG0001650	0.627106	1	Zm00001eb047760
OG0016377	40.0614	-0.0349761	0.202591	0.650715	0.803379	1.60273	OG0016377	0.0950798	0	Zm00001eb047770
OG0001086	51.2746	-0.420957	0.233437	0.00924105	0.0660987	1.7099	OG0001086	1.17981	0	Zm00001eb047810
OG0006346	42.3978	0.0587475	0.168176	0.592713	0.766297	1.62734	OG0006346	0.115603	1	Zm00001eb047820
OG0016382	70.1099	-0.0663658	0.168312	0.547219	0.734801	1.84578	OG0016382	0.13383	0	Zm00001eb047890
OG0009991	114.646	-0.624844	0.220234	0.000413486	0.00958467	2.05936	OG0009991	2.01842	0	Zm00001eb047920
OG0016386	66.5067	0.193729	0.263814	0.106635	0.28677	1.82287	OG0016386	0.542466	2	Zm00001eb047940
OG0006348	38.7747	-0.125454	0.236269	0.19581	0.411558	1.58855	OG0006348	0.385569	0	Zm00001eb047970
OG0004079	343.825	0.633797	0.193066	8.60386e-05	0.0036994	2.53634	OG0004079	2.43187	1	Zm00001eb047980
OG0016385	132.124	-0.125825	0.182067	0.28311	0.511567	2.12098	OG0016385	0.291098	0	Zm00001eb047990
OG0016387	308.875	-0.0471976	0.111372	0.632918	0.791076	2.48978	OG0016387	0.101782	1	Zm00001eb048000
OG0002558	65.391	-0.408661	0.261694	0.0152369	0.0888219	1.81552	OG0002558	1.05148	0	Zm00001eb048090
OG0006350	44.9664	0.000735916	0.169653	0.99679	0.998521	1.65289	OG0006350	0.000642734	0	Zm00001eb048120
OG0006352	40.227	0.0262071	0.194315	0.772954	0.880589	1.60452	OG0006352	0.0552268	1	Zm00001eb048150
OG0016390	177.783	-0.360464	0.156452	0.00467464	0.0443897	2.24989	OG0016390	1.35272	0	Zm00001eb048160
OG0004082	139.827	-0.391315	0.237641	0.0136435	0.0832704	2.14559	OG0004082	1.07951	0	Zm00001eb048210
OG0016393	656.408	-0.415746	0.115567	7.50148e-05	0.0033535	2.81717	OG0016393	2.4745	0	Zm00001eb048220
OG0009997	104.844	-0.127439	0.183859	0.27608	0.504157	2.02054	OG0009997	0.297434	0	Zm00001eb048230
OG0009999	222.851	-0.283651	0.128854	0.00934506	0.0666695	2.34801	OG0009999	1.17607	0	Zm00001eb048270
OG0002559	99.5016	-0.236183	0.197482	0.0767887	0.236881	1.99783	OG0002559	0.62547	0	Zm00001eb048280
OG0016394	67.3885	0.0619744	0.146665	0.577395	0.756581	1.82859	OG0016394	0.121145	0	Zm00001eb048290
OG0016396	44.7023	0.275761	0.247281	0.0548318	0.192941	1.65033	OG0016396	0.714575	1	Zm00001eb048310
OG0001652	30.2639	0.0803385	0.183119	0.465486	0.673668	1.48093	OG0001652	0.171554	0	Zm00001eb048340
OG0010001	40.4338	-0.301493	0.41261	0.0274038	0.127221	1.60674	OG0010001	0.895442	1	Zm00001eb048370
OG0010002	134.336	0.166119	0.178952	0.176056	0.385821	2.12819	OG0010002	0.413615	0	Zm00001eb048390
OG0016398	35.0546	-0.549051	0.497105	0.00969599	0.0679756	1.54475	OG0016398	1.16765	0	Zm00001eb048410
OG0016399	141.911	-0.190521	0.162076	0.115085	0.29905	2.15202	OG0016399	0.524257	0	Zm00001eb048420
OG0001350.5	23.0139	0.205467	0.355191	0.0326735	NA	1.36199	OG0001350.5	NA	0	Zm00001eb048460
OG0010003	26.8159	-0.0442357	0.20564	0.538334	0.727792	1.42839	OG0010003	0.137993	0	Zm00001eb048540
OG0001296	182.616	-0.0606973	0.13008	0.559967	0.743792	2.26154	OG0001296	0.128548	0	Zm00001eb048550
OG0010004	437.367	-0.10927	0.125909	0.295545	0.524199	2.64085	OG0010004	0.280504	0	Zm00001eb048600
OG0000782	408.664	0.00426208	0.113306	0.992532	0.996804	2.61137	OG0000782	0.00139036	0	Zm00001eb048660
OG0016410	74.8196	-0.0638892	0.174998	0.556335	0.740973	1.87402	OG0016410	0.130198	0	Zm00001eb048680
OG0023695	87.9507	0.0970286	0.215375	0.32041	0.54972	1.94424	OG0023695	0.259859	1	Zm00001eb048710
OG0000783	55.1041	0.0578358	0.214968	0.417547	0.636537	1.74118	OG0000783	0.196177	0	Zm00001eb048730
OG0016196	178.493	-0.112387	0.199442	0.308469	0.537361	2.25162	OG0016196	0.269734	0	Zm00001eb048790
OG0016195	142.125	0.102378	0.130977	0.333692	0.562301	2.15267	OG0016195	0.250031	1	Zm00001eb048800
OG0016193	223.389	0.10366	0.135458	0.336282	0.56488	2.34906	OG0016193	0.248044	0	Zm00001eb048810
OG0006293	209.953	-0.127591	0.11982	0.206088	0.423969	2.32212	OG0006293	0.372666	0	Zm00001eb048820
OG0009899	215.309	-0.454808	1.05991	0.0101521	0.0699145	2.33306	OG0009899	1.15543	2	Zm00001eb048870
OG0016190	22.4173	-0.1548	0.281256	0.0407402	NA	1.35058	OG0016190	NA	1	Zm00001eb048930
OG0016187	36.8404	0.0875713	0.226315	0.252676	0.478095	1.56632	OG0016187	0.320486	0	Zm00001eb048960
OG0016185	35.54	0.00695389	0.188947	0.936945	0.970356	1.55072	OG0016185	0.013069	1	Zm00001eb049040
OG0009895	55.7027	-0.334355	0.209914	0.0223746	0.113388	1.74588	OG0009895	0.945432	0	Zm00001eb049080
OG0016183	99.13	0.0125366	0.203709	0.859804	0.928546	1.9962	OG0016183	0.0321963	0	Zm00001eb049100
OG0009890	70.8927	-0.226124	0.197072	0.0861911	0.253488	1.8506	OG0009890	0.596042	0	Zm00001eb049140
OG0016178	24.0336	0.0119815	0.187461	0.906092	NA	1.38082	OG0016178	NA	1	Zm00001eb049150
OG0016176	131.22	-0.0555896	0.109264	0.556412	0.741004	2.118	OG0016176	0.13018	0	Zm00001eb049170
OG0016174	295.196	0.0252759	0.10925	0.791799	0.890635	2.47011	OG0016174	0.0503004	0	Zm00001eb049240
OG0006287.2	36.7831	0.323048	0.286232	0.0364643	0.149829	1.56565	OG0006287.2	0.824404	0	Zm00001eb049250
OG0001631	170.613	0.414284	0.156719	0.00144205	0.0213129	2.23201	OG0001631	1.67136	1	Zm00001eb049290
[truncated: 12,592 more rows]

## Sheet: SD3.3GenesDEinCML52VsCML103
Orthogroup	baseMean	log2FoldChange	lfcSE	pvalue	padj	logBaseMean	Gene	pval	Dataset_Count	Maize_Geneid
[truncated: 14,328 more rows]

[truncated: 6 more sheets: SD3.4GenesDEinCML52VsSAP, SD3.5GenesDEinCML103VsSAP, SD3.6Significant_GO_Terms_Plant, SD4.1SummaryOfDataSets, SD4.2GenesIDinThisStudy, SD4.3_DEGenesMaizeV5]
