# Supplementary material for: Investigating GERMs: how genotype, environment, and rhizosphere microbiome interactions underlie heat response in maize and sorghum
Source: New Phytol. 2026 May 26;251(4):2152–67. doi: 10.1111/nph.71297 (PMC13373824; doi:10.1111/nph.71297)
Supplement: Supplementary file 3 — Table S1 Soil chemistry profiles for field soil. Table S2 Full metadata for all samples, including genotype, soil treatment, temperature condition, experimental block, and phenotypic measurements used in statistical and multivariate analyses. Table S3 Raw sequencing read counts for plant and microbial transcriptomes. Table S4 Orthogroup assignments linking maize and sorghum genes, enabling cross‐species comparison of conserved genes. Table S5 List of microbial pathways and plant genes identified as candidates in the integrated analyses – including correlations, elastic‐net coefficients, and functional annotations – highlighting features most strongly associated with plant heat tolerance. Please note: Wiley is not responsible for the content or functionality of any Supporting Information supplied by the authors. Any queries (other than missing material) should be directed to the New Phytologist Central Office. [file NPH-251-2152-s002.xlsx]

## Sheet: STable1
Analysis Type	Averaged Results (mg/kg)	SD	SE
TKN	940.91	4.42	2.55
NH3-N	20.7	1.56	0.9
NO3-N	22.58	0.66	0.38
PO4-P	0.79	0.05	0.03
TP	209.36	21.45	12.39
%N	0.13	0.01	0
%C	1.45	0.05	0.03
%H	0.17	0.02	0.01
%S	0.03	0.01	0.01
K	260.59	22.74	13.13
Ca	777.75	507.82	293.2
Fe	903.01	59.11	34.13

## Sheet: STable2
Number	ID	ID2	Genotype	Temp	Temp2	Soil	Rep	Label	Tray	Row	Column	Sequenced	SeqBatch	Germinated	MoldCoverage	HeatStress	GrowthStage	GrowthStage_N	Biomass(Shoot)	Biomass(Root)	Biomass(Total)	Root:Shoot	Length(cm)	ProjArea(cm2)	SurfArea(cm2)	AvgDiam(mm)	LenPerVol(cm/m3)	RootVolume(cm3)	Tips	Forks	Crossings	NumberOfClasses	ClassBoundaries	LenTotHistoClasses	0<.L.<=0.5000000	0.5000000<.L.<=1.0000000	1.0000000<.L.<=1.5000000	1.5000000<.L.<=2.0000000	2.0000000<.L.<=2.5000000	2.5000000<.L.<=3.0000000	3.0000000<.L.<=3.5000000	3.5000000<.L.<=4.0000000	4.0000000<.L.<=4.5000000	.L.>4.5000000	SATotHistoClasses	0<.SA.<=0.5000000	0.5000000<.SA.<=1.0000000	1.0000000<.SA.<=1.5000000	1.5000000<.SA.<=2.0000000
9	BS-28-Sterile-1	H9	BS	28	28C	Autoclaved	1	NK-HotGerms	1	2	4	Yes	B	NA	50	NA	NA	NA	NA	NA	NA	NA	#REF!
16	BS-28-Sterile-2	H16	BS	28	28C	Autoclaved	2	NK-HotGerms	2	1	1	Yes	B	NA	60	NA	NA	NA	NA	NA	NA	NA	#REF!
22	BS-28-Sterile-4	H22	BS	28	28C	Autoclaved	4	NK-HotGerms	2	2	2	No	NA	NA	55	NA	NA	NA	NA	NA	NA	NA	#REF!
40	BS-28-Sterile-3	H40	BS	28	28C	Autoclaved	3	NK-HotGerms	3	2	5	No	NA	NA	50	NA	NA	NA	NA	NA	NA	NA	#REF!
3	BS-28-Field-4	H3	BS	28	28C	Field	4	NK-HotGerms	1	1	3	Yes	B	NA	0	NA	NA	NA	NA	NA	NA	NA	#REF!
8	BS-28-Field-1	H8	BS	28	28C	Field	1	NK-HotGerms	1	2	3	No	NA	NA	0	NA	NA	NA	NA	NA	NA	NA	#REF!
26	BS-28-Field-2	H26	BS	28	28C	Field	2	NK-HotGerms	2	3	1	Yes	B	NA	0	NA	NA	NA	NA	NA	NA	NA	#REF!
31	BS-28-Field-3	H31	BS	28	28C	Field	3	NK-HotGerms	3	1	1	No	NA	NA	0	NA	NA	NA	NA	NA	NA	NA	#REF!
54	BS-38-Sterile-1	H54	BS	38	38C	Autoclaved	1	NK-HotGerms	4	2	5	Yes	B	NA	35	NA	NA	NA	NA	NA	NA	NA	#REF!
62	BS-38-Sterile-4	H62	BS	38	38C	Autoclaved	4	NK-HotGerms	5	1	3	Yes	B	NA	10	NA	NA	NA	NA	NA	NA	NA	#REF!
73	BS-38-Sterile-2	H73	BS	38	38C	Autoclaved	2	NK-HotGerms	5	3	4	Yes	B	NA	35	NA	NA	NA	NA	NA	NA	NA	#REF!
78	BS-38-Sterile-3	H78	BS	38	38C	Autoclaved	3	NK-HotGerms	6	1	4	No	NA	NA	30	NA	NA	NA	NA	NA	NA	NA	#REF!
50	BS-38-Field-1	H50	BS	38	38C	Field	1	NK-HotGerms	4	2	1	Yes	B	NA	0	NA	NA	NA	NA	NA	NA	NA	#REF!
55	BS-38-Field-4	H55	BS	38	38C	Field	4	NK-HotGerms	4	3	1	Yes	B	NA	0	NA	NA	NA	NA	NA	NA	NA	#REF!
67	BS-38-Field-2	H67	BS	38	38C	Field	2	NK-HotGerms	5	2	3	No	NA	NA	10	NA	NA	NA	NA	NA	NA	NA	#REF!
83	BS-38-Field-3	H83	BS	38	38C	Field	3	NK-HotGerms	6	2	4	No	NA	NA	0	NA	NA	NA	NA	NA	NA	NA	#REF!
10	CML103-28-Autoclaved-1	H10	CML103	28	28C	Autoclaved	1	NK-HotGerms	1	2	5	Yes	B	Yes	40	0	V2	2	3.35	6.89	10.24	2.05672	767.951	51.983	163.309	0.6769	767.951	2.764	1315	5789	772	10	0.0000000 0.5000000 1.0000000 1.5000000 2.0000000 2.5000000 3.0000000 3.5000000 4.0000000 4.5000000	767.562	456.443	176.791	84.298	23.7489	10.3017	6.2759	4.0868	1.332	1.1841	3.101	147.882	35.8144	39.8912	31.5466	12.785
19	CML103-28-Autoclaved-2	H19	CML103	28	28C	Autoclaved	2	NK-HotGerms	2	1	4	Yes	B	Yes	30	1	V2	2	1.92	3.8	5.72	1.97917	321.414	21.2235	66.6755	0.6603	321.414	1.101	489	2066	246	10	0.0000000 0.5000000 1.0000000 1.5000000 2.0000000 2.5000000 3.0000000 3.5000000 4.0000000 4.5000000	321.263	183.669	93.2494	28.4936	7.5271	3.3857	1.5341	0.9076	0.8561	0.5939	1.047	59.9449	14.8802	21.7442	10.6826	4.0668
20	CML103-28-Autoclaved-4	H20	CML103	28	28C	Autoclaved	4	NK-HotGerms	2	1	5	Yes	A	Yes	16	0	V2	2	2.24	5.11	7.35	2.28125	535.681	32.8435	103.181	0.6131	535.681	1.582	866	3599	494	10	0.0000000 0.5000000 1.0000000 1.5000000 2.0000000 2.5000000 3.0000000 3.5000000 4.0000000 4.5000000	535.474	339.48	120.393	49.1337	12.504	6.2017	3.821	0.985	1.4261	0.1608	1.3688	92.9502	27.5094	27.5297	18.0484	6.7219
32	CML103-28-Autoclaved-3	H32	CML103	28	28C	Autoclaved	3	NK-HotGerms	3	1	2	Yes	A	Yes	25	1	V2	2	1.19	2.4	3.59	2.01681	195.844	13.7885	43.3179	0.7041	195.844	0.762	416	1173	168	10	0.0000000 0.5000000 1.0000000 1.5000000 2.0000000 2.5000000 3.0000000 3.5000000 4.0000000 4.5000000	195.822	111.221	44.5645	31.1298	4.0545	1.6019	1.0203	1.1823	0.768	0	0.2797	37.4571	7.2063	11.8388	10.9831	2.1372
2	CML103-28-Field-8	H2	CML103	28	28C	Field	8	NK-HotGerms	1	1	2	Yes	B	Yes	0	1	V3	3	2.37	3.49	5.86	1.47257	389.208	28.2243	88.6692	0.7252	389.208	1.608	810	2604	300	10	0.0000000 0.5000000 1.0000000 1.5000000 2.0000000 2.5000000 3.0000000 3.5000000 4.0000000 4.5000000	389.161	221.302	94.312	48.0472	13.1058	3.2308	1.8154	1.7607	1.2971	0.6567	3.6339	79.457	17.0105	20.9748	18.062	7.0038
5	CML103-28-Field-4	H5	CML103	28	28C	Field	4	NK-HotGerms	1	1	5	Yes	B	Yes	0	1	V2	2	1.4	2.52	3.92	1.8	292.137	21.5032	67.5543	0.7361	292.137	1.243	422	1504	167	10	0.0000000 0.5000000 1.0000000 1.5000000 2.0000000 2.5000000 3.0000000 3.5000000 4.0000000 4.5000000	291.979	136.118	110.545	29.117	8.0903	4.0693	1.3114	0.3846	0.3637	0.0206	1.9591	60.6104	12.4269	24.2331	10.8735	4.4393
7	CML103-28-Field-1	H7	CML103	28	28C	Field	1	NK-HotGerms	1	2	2	No	NA	Yes	0	0	V2	2	2.63	4.77	7.4	1.81369	583.924	39.3576	123.645	0.674	583.924	2.083	1106	3790	485	10	0.0000000 0.5000000 1.0000000 1.5000000 2.0000000 2.5000000 3.0000000 3.5000000 4.0000000 4.5000000	583.814	335.203	139.356	74.4646	18.6628	5.7629	3.5012	1.3538	1.9737	0.6715	2.864	114.312	26.6519	30.8579	27.911	9.931
27	CML103-28-Field-5	H27	CML103	28	28C	Field	5	NK-HotGerms	2	3	2	No	NA	Yes	0	1	V2	2	1.7	3.33	5.03	1.95882	380.741	23.3016	73.2042	0.612	380.741	1.12	656	2066	296	10	0.0000000 0.5000000 1.0000000 1.5000000 2.0000000 2.5000000 3.0000000 3.5000000 4.0000000 4.5000000	380.499	238.093	92.1786	34.5226	6.9976	2.6474	1.1207	0.9349	1.3511	0.7966	1.8558	66.8384	18.9054	21.1534	12.5832	3.6751
29	CML103-28-Field-2	H29	CML103	28	28C	Field	2	NK-HotGerms	2	3	4	Yes	A	Yes	0	0	V2	2	1.86	3.77	5.63	2.02688	314.401	28.6677	90.0624	0.9118	314.401	2.053	349	1819	142	10	0.0000000 0.5000000 1.0000000 1.5000000 2.0000000 2.5000000 3.0000000 3.5000000 4.0000000 4.5000000	314.392	113.392	109.647	61.7585	14.8806	5.2521	3.4259	1.4664	1.1239	0.7577	2.6891	80.7687	9.2922	25.4113	22.6632	7.9619
33	CML103-28-Field-3	H33	CML103	28	28C	Field	3	NK-HotGerms	3	1	3	Yes	A	Yes	0	1	V2	2	1.08	2.24	3.32	2.07407	190.529	13.6336	42.8313	0.7156	190.529	0.766	281	1099	115	10	0.0000000 0.5000000 1.0000000 1.5000000 2.0000000 2.5000000 3.0000000 3.5000000 4.0000000 4.5000000	190.421	92.7109	69.9123	16.4495	5.5479	1.7815	0.9186	0.3669	0.9012	0.2907	1.5411	38.855	7.7684	15.6242	6.0107	2.949
39	CML103-28-Field-7	H39	CML103	28	28C	Field	7	NK-HotGerms	3	2	4	No	NA	Yes	0	0	V2	2	1.85	3.59	5.44	1.94054	319.701	25.2643	79.3702	0.7902	319.701	1.568	470	1997	218	10	0.0000000 0.5000000 1.0000000 1.5000000 2.0000000 2.5000000 3.0000000 3.5000000 4.0000000 4.5000000	319.682	159.798	80.3842	50.8418	12.6655	7.3888	3.6567	1.4966	1.452	0.3373	1.6608	71.8116	13.0578	18.2137	18.7908	6.7613
44	CML103-28-Field-6	H44	CML103	28	28C	Field	6	NK-HotGerms	3	3	4	No	NA	Yes	0	1	V1	1	0.22	0.72	0.94	3.27273	#REF!
59	CML103-38-Autoclaved-1	H59	CML103	38	38C	Autoclaved	1	NK-HotGerms	4	3	5	Yes	A	Yes	20	1	V4	4	8.3	8.23	16.53	0.991566	836.32	51.1565	160.713	0.6117	836.32	2.458	1777	6186	934	10	0.0000000 0.5000000 1.0000000 1.5000000 2.0000000 2.5000000 3.0000000 3.5000000 4.0000000 4.5000000	835.939	570.069	127.315	63.4735	39.3222	16.9347	8.5821	3.5757	2.9043	1.1256	2.6368	147.283	39.2966	28.8783	24.4226	21.3257
61	CML103-38-Autoclaved-2	H61	CML103	38	38C	Autoclaved	2	NK-HotGerms	5	1	2	No	NA	No	20	NA	NA	NA	NA	NA	NA	NA	#REF!
70	CML103-38-Autoclaved-4	H70	CML103	38	38C	Autoclaved	4	NK-HotGerms	5	3	1	Yes	A	Yes	15	4	V3	3	0.74	0.99	1.73	1.33784	46.917	3.6666	11.519	0.7815	46.917	0.225	128	212	18	10	0.0000000 0.5000000 1.0000000 1.5000000 2.0000000 2.5000000 3.0000000 3.5000000 4.0000000 4.5000000	46.917	29.7863	13.6917	0.8443	0.2329	0.4405	0.0972	0.9476	0.0803	0	0.7962	8.9238	1.9971	2.8795	0.3215	0.1236
80	CML103-38-Autoclaved-3	H80	CML103	38	38C	Autoclaved	3	NK-HotGerms	6	2	1	Yes	B	Yes	25	2	V4	4	8.65	7.25	15.9	0.83815	725.868	45.907	144.221	0.6324	725.868	2.28	1752	5903	800	10	0.0000000 0.5000000 1.0000000 1.5000000 2.0000000 2.5000000 3.0000000 3.5000000 4.0000000 4.5000000	725.692	492.474	106.956	71.3943	27.4357	12.0847	5.0176	3.5543	2.7558	1.5208	2.4988	129.096	34.149	24.2943	27.4183	14.7618
51	CML103-38-Field-8	H51	CML103	38	38C	Field	8	NK-HotGerms	4	2	2	No	NA	Yes	0	2	V3	3	1.34	1.3	2.64	0.970149	159.274	7.552	23.7253	0.4742	159.274	0.281	504	892	134	10	0.0000000 0.5000000 1.0000000 1.5000000 2.0000000 2.5000000 3.0000000 3.5000000 4.0000000 4.5000000	159.119	108.615	38.6763	6.3279	1.9252	1.122	0.7169	0.7027	0.5959	0.2015	0.2358	21.3629	6.1394	8.3542	2.3737	1.0127
52	CML103-38-Field-1	H52	CML103	38	38C	Field	1	NK-HotGerms	4	2	3	Yes	A	Yes	0	3	V3	3	1.74	1.38	3.12	0.793103	276.751	13.3163	41.8342	0.4812	276.751	0.503	896	1725	279	10	0.0000000 0.5000000 1.0000000 1.5000000 2.0000000 2.5000000 3.0000000 3.5000000 4.0000000 4.5000000	276.689	193.722	59.8995	15.1823	2.5826	0.995	0.6029	0.9817	0.7284	0.2835	1.7101	37.7746	10.9365	13.2906	5.4968	1.3512
57	CML103-38-Field-4	H57	CML103	38	38C	Field	4	NK-HotGerms	4	3	3	Yes	B	Yes	0	3	V3	3	0.88	1.12	2	1.27273	70.5622	5.1089	16.0502	0.724	70.5622	0.291	128	221	24	10	0.0000000 0.5000000 1.0000000 1.5000000 2.0000000 2.5000000 3.0000000 3.5000000 4.0000000 4.5000000	70.5622	35.2459	26.7002	4.5146	1.1044	0.7565	0.1743	0.9567	0.3671	0.2807	0.4618	14.5004	2.9057	5.9692	1.6877	0.5984
63	CML103-38-Field-5	H63	CML103	38	38C	Field	5	NK-HotGerms	5	1	4	Yes	A	Yes	0	3	V3	3	0.87	1.29	2.16	1.48276	193.802	9.4307	29.6273	0.4866	193.802	0.36	569	1090	162	10	0.0000000 0.5000000 1.0000000 1.5000000 2.0000000 2.5000000 3.0000000 3.5000000 4.0000000 4.5000000	193.793	130.974	48.0092	8.8175	2.6541	1.6637	0.1575	0.7051	0.2094	0.0201	0.5825	26.8023	8.4056	10.277	3.3006	1.4782
72	CML103-38-Field-2	H72	CML103	38	38C	Field	2	NK-HotGerms	5	3	3	Yes	B	Yes	0	3	V3	3	1.12	1.3	2.42	1.16071	#REF!
76	CML103-38-Field-6	H76	CML103	38	38C	Field	6	NK-HotGerms	6	1	2	No	NA	Yes	0	2	V3	3	3.73	3.13	6.86	0.839142	349.874	20.5898	64.6848	0.5885	349.874	0.952	1082	1905	294	10	0.0000000 0.5000000 1.0000000 1.5000000 2.0000000 2.5000000 3.0000000 3.5000000 4.0000000 4.5000000	349.684	203.351	85.812	45.2131	8.4779	1.7676	1.3526	1.2787	0.0402	1.1941	1.1968	60.4882	11.4798	20.3287	16.6917	4.4466
77	CML103-38-Field-7	H77	CML103	38	38C	Field	7	NK-HotGerms	6	1	3	No	NA	Yes	0	4	V1	1	NA	NA	NA	NA	#REF!
86	CML103-38-Field-3	H86	CML103	38	38C	Field	3	NK-HotGerms	6	3	2	No	NA	Yes	0	4	V1	1	0.12	0.75	0.87	6.25	#REF!
11	CML52-28-Autoclaved-1	H11	CML52	28	28C	Autoclaved	1	NK-HotGerms	1	3	1	Yes	B	Yes	40	0	V3	3	5.8	6.98	12.78	1.20345	641.088	48.1461	151.256	0.751	641.088	2.84	1149	5522	624	10	0.0000000 0.5000000 1.0000000 1.5000000 2.0000000 2.5000000 3.0000000 3.5000000 4.0000000 4.5000000	640.684	363.317	163.05	49.9156	29.3427	12.0347	8.1948	3.8127	3.7	2.6842	4.6324	137.655	30.9746	34.2141	19.1727	15.7646
18	CML52-28-Autoclaved-4	H18	CML52	28	28C	Autoclaved	4	NK-HotGerms	2	1	3	Yes	B	Yes	25	0	V3	3	5.4	8.49	13.89	1.57222	496.029	35.763	112.353	0.721	496.029	2.025	807	3969	450	10	0.0000000 0.5000000 1.0000000 1.5000000 2.0000000 2.5000000 3.0000000 3.5000000 4.0000000 4.5000000	495.813	285.261	118.256	55.2527	20.1112	6.7421	4.419	1.6942	1.0588	0.9563	2.0614	100.489	24.1097	25.3349	21.0036	10.9084
23	CML52-28-Autoclaved-2	H23	CML52	28	28C	Autoclaved	2	NK-HotGerms	2	2	3	Yes	B	Yes	70	0	V3	3	4.94	7.22	12.16	1.46154	640.406	42.4455	133.346	0.6628	640.406	2.21	832	4540	527	10	0.0000000 0.5000000 1.0000000 1.5000000 2.0000000 2.5000000 3.0000000 3.5000000 4.0000000 4.5000000	640.096	378.285	167.288	55.6111	21.2766	7.1904	3.6423	2.6875	1.4393	1.3359	1.3393	119.35	33.3781	36.974	21.2683	11.4729
38	CML52-28-Autoclaved-3	H38	CML52	28	28C	Autoclaved	3	NK-HotGerms	3	2	3	Yes	B	Yes	55	0	V3	3	4.03	4.75	8.78	1.17866	582.398	39.7724	124.949	0.6829	582.398	2.133	1128	4143	531	10	0.0000000 0.5000000 1.0000000 1.5000000 2.0000000 2.5000000 3.0000000 3.5000000 4.0000000 4.5000000	582.247	336.311	135.132	71.7609	20.1593	9.3293	3.4928	2.0631	2.3222	0.3779	1.2981	112.021	26.6096	30.2603	27.4334	10.8263
4	CML52-28-Field-1	H4	CML52	28	28C	Field	1	NK-HotGerms	1	1	4	Yes	A	Yes	0	0	V3	3	3.08	4.77	7.85	1.5487	640.756	43.0305	135.184	0.6716	640.756	2.27	1037	3610	462	10	0.0000000 0.5000000 1.0000000 1.5000000 2.0000000 2.5000000 3.0000000 3.5000000 4.0000000 4.5000000	640.478	370.031	152.881	79.0492	19.9699	7.5181	3.0364	2.1072	2.5035	1.1303	2.2511	124.43	30.3734	33.9947	30.2909	10.5016
14	CML52-28-Field-8	H14	CML52	28	28C	Field	8	NK-HotGerms	1	3	4	No	NA	Yes	0	0	V2	2	2.91	5.41	8.32	1.85911	555.919	40.2823	126.55	0.7246	555.919	2.292	774	3281	409	10	0.0000000 0.5000000 1.0000000 1.5000000 2.0000000 2.5000000 3.0000000 3.5000000 4.0000000 4.5000000	555.859	322.529	117.912	76.3581	20.8028	8.5898	3.1507	1.7414	0.691	1.1794	2.9049	114.457	28.5313	26.4555	29.3436	11.1743
15	CML52-28-Field-4	H15	CML52	28	28C	Field	4	NK-HotGerms	1	3	5	No	NA	Yes	0	0	V2	2	2.43	2.94	5.37	1.20988	298.474	21.8638	68.687	0.7325	298.474	1.258	537	1879	271	10	0.0000000 0.5000000 1.0000000 1.5000000 2.0000000 2.5000000 3.0000000 3.5000000 4.0000000 4.5000000	298.326	165.346	69.8133	40.0632	12.5769	3.5591	2.9258	1.045	1.1542	0.9111	0.932	60.9822	12.4171	16.1111	15.2634	6.7575
21	CML52-28-Field-2	H21	CML52	28	28C	Field	2	NK-HotGerms	2	2	1	Yes	B	Yes	0	0	V3	3	3.77	5.92	9.69	1.57029	766.527	47.6445	149.68	0.6216	766.527	2.326	1162	4825	727	10	0.0000000 0.5000000 1.0000000 1.5000000 2.0000000 2.5000000 3.0000000 3.5000000 4.0000000 4.5000000	765.824	490.319	153.592	77.3687	25.819	7.997	4.3496	1.82	0.7637	0.8773	2.9179	135.74	39.2312	33.5764	29.4984	13.7355
28	CML52-28-Field-5	H28	CML52	28	28C	Field	5	NK-HotGerms	2	3	3	Yes	B	Yes	0	0	V2	2	2.77	4.35	7.12	1.5704	532.201	37.014	116.283	0.6955	532.201	2.022	600	2588	343	10	0.0000000 0.5000000 1.0000000 1.5000000 2.0000000 2.5000000 3.0000000 3.5000000 4.0000000 4.5000000	532.138	263.453	164.1	76.1368	13.1665	5.568	4.945	1.4213	1.0527	0.4732	1.8215	109.268	21.7233	37.2003	28.6504	6.923
37	CML52-28-Field-6	H37	CML52	28	28C	Field	6	NK-HotGerms	3	2	2	No	NA	Yes	0	1	V3	3	3.95	6	9.95	1.51899	534	37.3508	117.341	0.6995	534	2.052	859	3381	406	10	0.0000000 0.5000000 1.0000000 1.5000000 2.0000000 2.5000000 3.0000000 3.5000000 4.0000000 4.5000000	533.807	315.673	126.924	54.7045	20.5898	6.278	3.0503	1.7854	0.8001	0.4446	3.5569	103.894	26.4245	27.1052	21.4353	11.0169
41	CML52-28-Field-7	H41	CML52	28	28C	Field	7	NK-HotGerms	3	3	1	No	NA	Yes	0	4	V2	2	0.18	0.47	0.65	2.61111	#REF!
43	CML52-28-Field-3	H43	CML52	28	28C	Field	3	NK-HotGerms	3	3	3	Yes	A	Yes	0	0	V3	3	2.95	4.35	7.3	1.47458	513.672	36.6844	115.247	0.7142	513.672	2.058	474	2726	328	10	0.0000000 0.5000000 1.0000000 1.5000000 2.0000000 2.5000000 3.0000000 3.5000000 4.0000000 4.5000000	513.486	292.522	114.367	72.0767	16.4918	7.6748	3.5383	2.6468	1.2303	0.939	1.9996	106.253	26.4258	25.3028	28.1929	8.8088
53	CML52-38-Autoclaved-1	H53	CML52	38	38C	Autoclaved	1	NK-HotGerms	4	2	4	Yes	B	Yes	25	1	V4	4	8.48	5.73	14.21	0.675708	551.809	36.1524	113.576	0.6552	551.809	1.86	1191	3595	514	10	0.0000000 0.5000000 1.0000000 1.5000000 2.0000000 2.5000000 3.0000000 3.5000000 4.0000000 4.5000000	551.62	371.611	81.2193	45.8263	26.334	11.7828	6.9567	2.1541	1.349	1.2241	3.1625	103.801	27.9427	17.5262	17.7053	14.0825
66	CML52-38-Autoclaved-4	H66	CML52	38	38C	Autoclaved	4	NK-HotGerms	5	2	2	Yes	B	Yes	20	1	V4	4	8.79	5.17	13.96	0.588168	551.944	40.3415	126.737	0.7309	551.944	2.316	1014	4237	542	10	0.0000000 0.5000000 1.0000000 1.5000000 2.0000000 2.5000000 3.0000000 3.5000000 4.0000000 4.5000000	551.644	336.953	91.5869	65.0336	32.8267	10.4856	5.0669	3.3951	2.1569	1.2776	2.8614	114.757	25.8629	20.3921	25.2655	17.41
68	CML52-38-Autoclaved-2	H68	CML52	38	38C	Autoclaved	2	NK-HotGerms	5	2	4	Yes	B	Yes	15	1	V4	4	8.12	6.12	14.24	0.753695	573.289	42.0604	132.137	0.7337	573.289	2.424	1239	4825	561	10	0.0000000 0.5000000 1.0000000 1.5000000 2.0000000 2.5000000 3.0000000 3.5000000 4.0000000 4.5000000	573.092	347.394	109.12	52.3917	37.762	12.2818	5.1207	1.9925	2.601	0.744	3.6836	117.229	25.8374	23.9633	20.3548	20.4711
88	CML52-38-Autoclaved-3	H88	CML52	38	38C	Autoclaved	3	NK-HotGerms	6	3	4	No	NA	Yes	60	4	V3	3	0.09	0.33	0.42	3.66667	#REF!
49	CML52-38-Field-1	H49	CML52	38	38C	Field	1	NK-HotGerms	4	1	5	Yes	A	Yes	0	1	V3	3	3.63	3.58	7.21	0.986226	618.649	38.262	120.204	0.6185	618.649	1.859	955	2996	460	10	0.0000000 0.5000000 1.0000000 1.5000000 2.0000000 2.5000000 3.0000000 3.5000000 4.0000000 4.5000000	618.649	395.721	142.733	52.5483	12.6687	5.187	2.8128	1.1654	1.3048	0.5951	3.9123	109.073	32.9068	32.8784	19.2566	6.8621
56	CML52-38-Field-4	H56	CML52	38	38C	Field	4	NK-HotGerms	4	3	2	Yes	B	Yes	0	1	V4	4	6.38	6.17	12.55	0.967085	554.873	39.7449	124.862	0.7163	554.873	2.236	781	3429	393	10	0.0000000 0.5000000 1.0000000 1.5000000 2.0000000 2.5000000 3.0000000 3.5000000 4.0000000 4.5000000	554.561	330.568	99.5288	75.3011	28.5574	8.5064	4.0513	2.0701	1.3706	1.2951	3.3123	115.843	26.6967	22.6233	28.5662	15.2359
58	CML52-38-Field-8	H58	CML52	38	38C	Field	8	NK-HotGerms	4	3	4	No	NA	Yes	0	1	V3	3	5.45	7.12	12.57	1.30642	815.218	54.0121	169.684	0.6625	815.218	2.811	1208	4773	584	10	0.0000000 0.5000000 1.0000000 1.5000000 2.0000000 2.5000000 3.0000000 3.5000000 4.0000000 4.5000000	814.777	490.212	172.165	92.2235	35.7771	11.8296	6.5211	3.4315	1.2229	0	1.3943	153.487	38.2645	39.1809	35.0088	18.9668
60	CML52-38-Field-5	H60	CML52	38	38C	Field	5	NK-HotGerms	5	1	1	Yes	B	Yes	0	1	V3	3	3.67	3.79	7.46	1.0327	441.672	31.2019	98.0236	0.7064	441.672	1.731	817	2891	353	10	0.0000000 0.5000000 1.0000000 1.5000000 2.0000000 2.5000000 3.0000000 3.5000000 4.0000000 4.5000000	441.518	279.646	78.5542	50.9296	13.8925	4.7875	4.5386	3.0144	1.4864	0.6179	4.0516	87.955	22.0391	17.7782	19.4073	7.3675
69	CML52-38-Field-2	H69	CML52	38	38C	Field	2	NK-HotGerms	5	2	5	No	NA	Yes	0	1	V4	4	7.08	6.06	13.14	0.855932	669.174	44.757	140.608	0.6688	669.174	2.351	1356	3915	504	10	0.0000000 0.5000000 1.0000000 1.5000000 2.0000000 2.5000000 3.0000000 3.5000000 4.0000000 4.5000000	668.967	430.537	88.7267	83.9708	42.4752	10.9952	5.8256	2.8057	1.2302	0.424	1.9767	129.138	31.509	20.0523	32.7355	22.8465
79	CML52-38-Field-6	H79	CML52	38	38C	Field	6	NK-HotGerms	6	1	5	Yes	A	Yes	0	1	V3	3	5.64	6.27	11.91	1.1117	661.366	44.6873	140.389	0.6757	661.366	2.371	1194	4312	518	10	0.0000000 0.5000000 1.0000000 1.5000000 2.0000000 2.5000000 3.0000000 3.5000000 4.0000000 4.5000000	661.1	394.075	143.602	76.9767	27.5907	6.9788	4.0223	1.9649	1.2272	0.5836	4.0785	128.244	31.3569	31.3295	29.377	14.6585
84	CML52-38-Field-7	H84	CML52	38	38C	Field	7	NK-HotGerms	6	2	5	No	NA	Yes	0	1	V4	4	6.6	6.41	13.01	0.971212	785.123	51.4108	161.512	0.6548	785.123	2.644	1196	4781	669	10	0.0000000 0.5000000 1.0000000 1.5000000 2.0000000 2.5000000 3.0000000 3.5000000 4.0000000 4.5000000	784.958	504.197	122.009	105.474	30.459	10.2378	5.3432	2.0852	2.5914	0.6817	1.8801	147.047	39.6813	28.1807	40.3694	16.3284
85	CML52-38-Field-3	H85	CML52	38	38C	Field	3	NK-HotGerms	6	3	1	No	NA	Yes	0	1	V3	3	4.61	3.54	8.15	0.767896	441.374	30.1051	94.578	0.6821	441.374	1.613	706	2549	341	10	0.0000000 0.5000000 1.0000000 1.5000000 2.0000000 2.5000000 3.0000000 3.5000000 4.0000000 4.5000000	441.193	272.613	64.9433	77.9393	13.3887	4.2518	3.2392	1.8884	1.4859	0.1972	1.2459	86.1771	22.689	14.5041	29.5113	7.0453
1	SAP-28-Autoclaved-1	H1	SAP	28	28C	Autoclaved	1	NK-HotGerms	1	1	1	Yes	B	Yes	35	0	V4	4	3.91	5.94	9.85	1.51918	886.301	48.9699	153.844	0.5525	886.301	2.125	2460	6768	1156	10	0.0000000 0.5000000 1.0000000 1.5000000 2.0000000 2.5000000 3.0000000 3.5000000 4.0000000 4.5000000	885.293	615.563	142.544	68.0063	41.4203	9.3021	2.9601	1.6717	0.9433	0.6296	2.2527	139.45	43.2246	30.9389	26.5477	21.8795
17	SAP-28-Autoclaved-2	H17	SAP	28	28C	Autoclaved	2	NK-HotGerms	2	1	2	Yes	B	Yes	45	1	V3	3	1.16	2.39	3.55	2.06034	389.822	20.6833	64.9785	0.5306	389.822	0.862	1170	3068	402	10	0.0000000 0.5000000 1.0000000 1.5000000 2.0000000 2.5000000 3.0000000 3.5000000 4.0000000 4.5000000	389.61	261.704	79.1685	35.388	6.896	2.7061	2.5358	0.693	0.2739	0.2101	0.0344	58.7294	18.9965	17.4332	13.1872	3.6635
30	SAP-28-Autoclaved-4	H30	SAP	28	28C	Autoclaved	4	NK-HotGerms	2	3	5	No	NA	No	50	NA	NA	NA	NA	NA	NA	NA	#REF!
34	SAP-28-Autoclaved-3	H34	SAP	28	28C	Autoclaved	3	NK-HotGerms	3	1	4	No	NA	No	40	NA	NA	NA	NA	NA	NA	NA	#REF!
6	SAP-28-Field-4	H6	SAP	28	28C	Field	4	NK-HotGerms	1	2	1	Yes	B	Yes	0	1	V3	3	0.59	1.05	1.64	1.77966	295.941	13.805	43.3698	0.4665	295.941	0.506	762	1675	259	10	0.0000000 0.5000000 1.0000000 1.5000000 2.0000000 2.5000000 3.0000000 3.5000000 4.0000000 4.5000000	295.481	223.989	46.2006	17.3211	3.6032	1.8826	0.9535	0.2803	0.7098	0.3549	0.1858	38.8743	15.6169	10.8399	6.3685	1.9485
12	SAP-28-Field-8	H12	SAP	28	28C	Field	8	NK-HotGerms	1	3	2	No	NA	No	NA	NA	NA	NA	NA	NA	NA	NA	#REF!
13	SAP-28-Field-1	H13	SAP	28	28C	Field	1	NK-HotGerms	1	3	3	Yes	B	Yes	0	1	V3	3	1.07	2.66	3.73	2.48598	379.323	20.7909	65.3165	0.5481	379.323	0.895	1145	2891	356	10	0.0000000 0.5000000 1.0000000 1.5000000 2.0000000 2.5000000 3.0000000 3.5000000 4.0000000 4.5000000	379.096	268.927	71.9894	20.6765	6.7106	4.5586	2.5947	2.1407	0.9125	0.3885	0.1976	57.0282	20.3073	15.7428	7.8833	3.5692
24	SAP-28-Field-2	H24	SAP	28	28C	Field	2	NK-HotGerms	2	2	4	No	NA	No	0	NA	NA	NA	NA	NA	NA	NA	#REF!
25	SAP-28-Field-5	H25	SAP	28	28C	Field	5	NK-HotGerms	2	2	5	No	NA	Yes	0	0	V2	2	0.2	0.64	0.84	3.2	#REF!
35	SAP-28-Field-7	H35	SAP	28	28C	Field	7	NK-HotGerms	3	1	5	Yes	B	Yes	0	0	V3	3	1.6	3.16	4.76	1.975	385.302	24.1772	75.955	0.6275	385.302	1.192	887	2656	322	10	0.0000000 0.5000000 1.0000000 1.5000000 2.0000000 2.5000000 3.0000000 3.5000000 4.0000000 4.5000000	384.719	227.774	101.945	34.268	10.1932	4.5587	2.0765	1.504	0.5548	0.9722	0.873	68.6266	18.0763	22.096	13.2467	5.4518
36	SAP-28-Field-3	H36	SAP	28	28C	Field	3	NK-HotGerms	3	2	1	Yes	B	Yes	0	1	V4	4	2.1	3.5	5.6	1.66667	483.588	29.1432	91.5559	0.6026	483.588	1.379	1352	3497	400	10	0.0000000 0.5000000 1.0000000 1.5000000 2.0000000 2.5000000 3.0000000 3.5000000 4.0000000 4.5000000	483.367	306.039	101.748	47.6081	15.2791	5.9976	3.5051	0.9477	0.3649	0.1024	1.7744	83.3688	22.7328	21.8882	18.7142	8.037
42	SAP-28-Field-6	H42	SAP	28	28C	Field	6	NK-HotGerms	3	3	2	No	NA	No	0	NA	NA	NA	NA	NA	NA	NA	#REF!
46	SAP-38-Autoclaved-1	H46	SAP	38	38C	Autoclaved	1	NK-HotGerms	4	1	2	Yes	B	Yes	20	2	V4	4	3.27	3.19	6.46	0.975535	563.105	25.8477	81.203	0.459	563.105	0.932	1707	3544	565	10	0.0000000 0.5000000 1.0000000 1.5000000 2.0000000 2.5000000 3.0000000 3.5000000 4.0000000 4.5000000	562.749	420.632	81.5518	47.8301	9.2713	1.9585	1.0573	0.2107	0.0195	0.2173	0	72.9548	28.8376	18.6211	17.7791	4.9186
64	SAP-38-Autoclaved-4	H64	SAP	38	38C	Autoclaved	4	NK-HotGerms	5	1	5	No	NA	Yes	10	4	V1	1	NA	NA	NA	NA	#REF!
74	SAP-38-Autoclaved-2	H74	SAP	38	38C	Autoclaved	2	NK-HotGerms	5	3	5	Yes	B	Yes	15	2	V4	4	3.14	2.54	5.68	0.808917	507.187	22.9957	72.2431	0.4534	507.187	0.819	1543	3339	536	10	0.0000000 0.5000000 1.0000000 1.5000000 2.0000000 2.5000000 3.0000000 3.5000000 4.0000000 4.5000000	507.08	383.699	68.4316	42.9015	6.8645	3.178	0.8534	0.4895	0.323	0.0796	0.2606	65.2032	25.4155	15.6988	16.1309	3.6376
82	SAP-38-Autoclaved-3	H82	SAP	38	38C	Autoclaved	3	NK-HotGerms	6	2	3	Yes	B	Yes	10	2	V3	3	0.36	0.41	0.77	1.13889	#REF!
45	SAP-38-Field-2	H45	SAP	38	38C	Field	2	NK-HotGerms	4	1	1	Yes	B	Yes	0	1	V4	4	1.49	2.13	3.62	1.42953	384.842	17.9321	56.3354	0.466	384.842	0.656	960	2405	415	10	0.0000000 0.5000000 1.0000000 1.5000000 2.0000000 2.5000000 3.0000000 3.5000000 4.0000000 4.5000000	384.632	273.9	81.3511	23.0362	2.6244	1.4975	0.878	0.4916	0.2738	0.3389	0.2412	50.896	19.0653	18.5476	8.4583	1.3836
47	SAP-38-Field-8	H47	SAP	38	38C	Field	8	NK-HotGerms	4	1	3	No	NA	No	NA	NA	NA	NA	NA	NA	NA	NA	#REF!
48	SAP-38-Field-5	H48	SAP	38	38C	Field	5	NK-HotGerms	4	1	4	Yes	B	Yes	0	2	V4	4	3.2	3.88	7.08	1.2125	665.974	33.3989	104.926	0.5015	665.974	1.316	1939	4926	760	10	0.0000000 0.5000000 1.0000000 1.5000000 2.0000000 2.5000000 3.0000000 3.5000000 4.0000000 4.5000000	665.523	487.044	90.4462	64.1063	15.15	4.4009	0.6816	0.5965	0.9691	0.2606	1.8676	94.4982	32.5827	20.8517	23.9587	8.0355
65	SAP-38-Field-6	H65	SAP	38	38C	Field	6	NK-HotGerms	5	2	1	Yes	B	Yes	0	1	V4	4	3.28	3.71	6.99	1.1311	456.461	23.7432	74.5915	0.5202	456.461	0.97	1295	3250	518	10	0.0000000 0.5000000 1.0000000 1.5000000 2.0000000 2.5000000 3.0000000 3.5000000 4.0000000 4.5000000	456.185	328.972	64.8641	43.9962	7.9455	4.3658	1.3093	1.0673	1.0408	0	2.625	69.3442	21.9302	14.3919	16.8211	4.2687
71	SAP-38-Field-3	H71	SAP	38	38C	Field	3	NK-HotGerms	5	3	2	Yes	B	Yes	0	1	V4	4	1.97	2.63	4.6	1.33503	421.944	20.1345	63.2545	0.4772	421.944	0.755	1277	2939	479	10	0.0000000 0.5000000 1.0000000 1.5000000 2.0000000 2.5000000 3.0000000 3.5000000 4.0000000 4.5000000	421.816	318.315	67.5461	20.4438	3.4744	3.6359	2.6934	2.1993	1.1222	0.5652	1.8208	59.1029	22.0241	15.7485	7.5748	1.835
75	SAP-38-Field-1	H75	SAP	38	38C	Field	1	NK-HotGerms	6	1	1	No	NA	Yes	0	2	V4	4	2.22	3.25	5.47	1.46396	525.167	24.2334	76.1314	0.4614	525.167	0.878	1368	4089	763	10	0.0000000 0.5000000 1.0000000 1.5000000 2.0000000 2.5000000 3.0000000 3.5000000 4.0000000 4.5000000	524.838	389.529	79.4537	41.9201	6.7779	3.0244	2.0866	0.839	0.2099	0.1437	0.854	69.1673	25.2155	17.6464	15.7082	3.5732
81	SAP-38-Field-4	H81	SAP	38	38C	Field	4	NK-HotGerms	6	2	2	No	NA	Yes	0	1	V4	4	1.08	1.27	2.35	1.17593	220.654	9.6013	30.1633	0.4351	220.654	0.328	508	1361	233	10	0.0000000 0.5000000 1.0000000 1.5000000 2.0000000 2.5000000 3.0000000 3.5000000 4.0000000 4.5000000	220.557	160.461	43.9661	12.4753	0.8853	0.7762	0.2087	0.8422	0.2834	0.3266	0.3324	27.8197	10.1896	9.8316	4.4633	0.4667
87	SAP-38-Field-7	H87	SAP	38	38C	Field	7	NK-HotGerms	6	3	3	No	NA	Yes	0	1	V3	3	2.35	2.58	4.93	1.09787	603.373	25.9635	81.5669	0.4303	603.373	0.877	1613	4130	754	10	0.0000000 0.5000000 1.0000000 1.5000000 2.0000000 2.5000000 3.0000000 3.5000000 4.0000000 4.5000000	602.935	461.444	91.4789	39.8685	5.9646	1.5119	0.797	0.4012	0.0399	0.378	1.0516	73.4435	29.9414	20.3844	15.1691	3.2212
[truncated: 38 more columns]

## Sheet: STable3
Sample	SampleType	Species	Total	Maize	Sorghum	Plant	Bacteria(EggNog)	Bacteria(Kraken)	Fungi(EggNog)	Fungi(Kraken)	Unknown
H1	SAP	Sorghum	41694542		1951814	1951814	23301908	23922460	1197325	271487	15243495
H10	CML103	Maize	53031377	2093818		2093818	9489097	11536213	2333405	513750	39115057
H11	CML52	Maize	58430405	1146700		1146700	20968080	19991911	1035321	262851	35280304
H13	SAP	Sorghum	58464162		1339803	1339803	32328118	25891746	783973	189925	24012268
H16	BS	BS	62520947				21490032	22518861	1000842	192403	40030073
H17	SAP	Sorghum	70399110		3287683	3287683	26947946	27308522	3875462	829300	36288019
H18	CML52	Maize	60854200	4279884		4279884	20173798	21689853	3465431	1031021	32935087
H19	CML103	Maize	56533236	5815166		5815166	9353054	10667055	3300192	958261	38064824
H2	CML103	Maize	48200600	1952114		1952114	29357618	23844668	1669963	332473	15220905
H20	CML103	Maize	51863859	5277082		5277082	10210087	17867349	2861987	1230847	33514703
H21	CML52	Maize	61360073	5189570		5189570	19736321	20160299	1823261	333814	34610921
H23	CML52	Maize	49143147	617309		617309	14474064	14099224	927794	218485	33123980
H26	BS	BS	62326080				28303395	23363585	456290	77059	33566395
H28	CML52	Maize	53908651	1860868		1860868	25370273	22454419	1689802	298676	24987708
H29	CML103	Maize	47046747	4247720		4247720	13949512	17951400	1443046	429941	27406469
H3	BS	BS	53033220				22494510	17828693	312784	52234	30225926
H32	CML103	Maize	52941486	6769085		6769085	10978687	15781455	3764585	918387	31429129
H33	CML103	Maize	49241238	2882523		2882523	16906524	19905345	1989961	873681	27462230
H35	SAP	Sorghum	73458654		3402978	3402978	39606773	33093772	1357863	310874	29091040
H36	SAP	Sorghum	56405245		2944321	2944321	28147866	24423515	1082666	296889	24230392
H38	CML52	Maize	53784784	845606		845606	20103363	21550873	2125897	450929	30709918
H4	CML52	Maize	60091710	3580657		3580657	21569367	23209816	2454367	527675	32487319
H43	CML52	Maize	50593601	2302456		2302456	14768229	17965540	2780099	610634	30742817
H45	SAP	Sorghum	53932062		1940040	1940040	27255840	22780887	1192958	238063	23543224
H46	SAP	Sorghum	56734101		7057098	7057098	21079027	23491344	2829412	606264	25768564
H48	SAP	Sorghum	57684488		1524078	1524078	28759074	23794988	1531629	274806	25869707
H49	CML52	Maize	57882080	3603347		3603347	23919111	24398387	2314695	522886	28044927
H5	CML103	Maize	65675778	4191061		4191061	26113973	22798438	2526891	642570	32843853
H50	BS	BS	59747372				29150023	24491994	359964	64876	30237385
H52	CML103	Maize	58602658	3890679		3890679	21643306	23177906	3136054	693438	29932619
H53	CML52	Maize	79943122	2454463		2454463	31187909	30310321	4057701	723956	42243049
H54	BS	BS	77105525				27289806	28191468	4809265	766269	45006454
H55	BS	BS	54606720				23641563	20627752	367421	62860	30597736
H56	CML52	Maize	57846710	2260638		2260638	30902735	26970697	2085693	301364	22597644
H57	CML103	Maize	50489101	3954378		3954378	20572150	19534164	4299336	1826704	21663237
H59	CML103	Maize	77419505	9453550		9453550	14139258	15986603	2191347	569739	51635350
H6	SAP	Sorghum	58996796		2525384	2525384	24841322	22509635	1247080	326869	30383010
H60	CML52	Maize	55067368	2845881		2845881	30905443	26008660	1149419	215726	20166625
H62	BS	BS	63832145				24183865	25218956	1816501	295635	37831779
H63	CML103	Maize	54961961	2860824		2860824	17120796	20675069	2956310	1165505	32024031
H65	SAP	Sorghum	54500638		2493243	2493243	29474302	24646842	1129585	210439	21403508
H66	CML52	Maize	49050079	2563676		2563676	16502111	17854182	1760827	331655	28223465
H68	CML52	Maize	46678539	1228943		1228943	9602528	9515685	1079747	197409	34767321
H70	CML103	Maize	54092359	2497952		2497952	11557978	17192348	5115948	2207652	34920481
H71	SAP	Sorghum	60027257		2862530	2862530	32010064	27410071	834425	168345	24320238
H72	CML103	Maize	51334024	1183040		1183040	20874083	19759619	1898849	440631	27378052
H73	BS	BS	68801251				34369761	27496905	5680784	709613	28750706
H74	SAP	Sorghum	50142050		5053712	5053712	13622963	16462267	2732059	503869	28733316
H79	CML52	Maize	64394744	4823555		4823555	28857597	27559020	1490794	337548	29222798
H80	CML103	Maize	43035128	4566401		4566401	14248497	13809038	1829491	505407	22390739
H82	SAP	Sorghum	50488959		4715476	4715476	15014211	19648259	2762233	1592155	27997039
H9	BS	BS	81130812				53137707	45869103	1831069	315056	26162036
AVERAGE:	0	0	5.76833e+07	3.37463e+06	3.1614e+06	3.31017e+06	2.27309e+07	2.20234e+07	2.1298e+06	539017	3.00853e+07
MINIMUM	0	0	41694542	617309	1339803	617309	9353054	9515685	312784	52234	15220905
MAXIMUM	0	0	81130812	9453550	7057098	9453550	53137707	45869103	5680784	2207652	51635350

## Sheet: STable4
Orthogroup	Species	Maize Gene	Orthologs
OG0000006	Sorghum_bicolorv5.Sb-BTX623-REFERENCE-JGI-5.1.pep.all	Zm00001eb198340_P001	Sobic.003G174500.1.v5.1
OG0000006	Sorghum_bicolorv5.Sb-BTX623-REFERENCE-JGI-5.1.pep.all	Zm00001eb276550_P001, Zm00001eb360080_P001, Zm00001eb271890_P001, Zm00001eb396220_P001, Zm00001eb065290_P001, Zm00001eb406980_P001, Zm00001eb260680_P001, Zm00001eb341820_P001, Zm00001eb308410_P004, Zm00001eb308410_P005, Zm00001eb308410_P001, Zm00001eb308410_P003, Zm00001eb308410_P002, Zm00001eb101620_P001, Zm00001eb407980_P001, Zm00001eb159240_P001, Zm00001eb361290_P001, Zm00001eb286500_P001, Zm0…	Sobic.002G212601.1.v5.1
OG0000015	Sorghum_bicolorv5.Sb-BTX623-REFERENCE-JGI-5.1.pep.all	Zm00001eb065040_P001	Sobic.009G256900.3.v5.1, Sobic.009G256900.4.v5.1, Sobic.009G256900.1.v5.1, Sobic.009G256900.2.v5.1, Sobic.009G256900.5.v5.1, Sobic.001G100900.6.v5.1, Sobic.001G100900.2.v5.1, Sobic.001G100900.8.v5.1, Sobic.001G100900.7.v5.1, Sobic.001G100900.1.v5.1, Sobic.001G100900.9.v5.1, Sobic.001G101000.1.v5.1, Sobic.008G105300.2.v5.1, Sobic.008G105300.7.v5.1, Sobic.008G003100.2.v5.1, Sobic.008G002950.1.v5.1,…
OG0000016	Sorghum_bicolorv5.Sb-BTX623-REFERENCE-JGI-5.1.pep.all	Zm00001eb260870_P004, Zm00001eb260870_P002, Zm00001eb260870_P006, Zm00001eb260870_P003, Zm00001eb260870_P001, Zm00001eb260870_P007, Zm00001eb260870_P005, Zm00001eb173820_P002, Zm00001eb173820_P003, Zm00001eb173820_P004, Zm00001eb173820_P006, Zm00001eb173820_P005, Zm00001eb173820_P007, Zm00001eb173820_P001, Zm00001eb173820_P008, Zm00001eb408160_P001, Zm00001eb027400_P001, Zm00001eb027410_P001, Zm0…	Sobic.007G018200.2.v5.1
OG0000024	Sorghum_bicolorv5.Sb-BTX623-REFERENCE-JGI-5.1.pep.all	Zm00001eb277810_P001, Zm00001eb275930_P001, Zm00001eb442230_P001, Zm00001eb276040_P001	Sobic.010G161400.1.v5.1
OG0000024	Sorghum_bicolorv5.Sb-BTX623-REFERENCE-JGI-5.1.pep.all	Zm00001eb275900_P001, Zm00001eb275880_P001, Zm00001eb276030_P001, Zm00001eb276060_P001, Zm00001eb275980_P001, Zm00001eb276010_P001, Zm00001eb276020_P001, Zm00001eb276090_P001, Zm00001eb442160_P001, Zm00001eb442680_P001, Zm00001eb276080_P001, Zm00001eb276000_P002, Zm00001eb276000_P001, Zm00001eb275940_P001, Zm00001eb275920_P001, Zm00001eb276070_P001, Zm00001eb276050_P001, Zm00001eb442240_P001, Zm0…	Sobic.010G190001.2.v5.1, Sobic.010G190001.1.v5.1, Sobic.010G190100.1.v5.1
OG0000028	Sorghum_bicolorv5.Sb-BTX623-REFERENCE-JGI-5.1.pep.all	Zm00001eb334630_P019, Zm00001eb334630_P020, Zm00001eb334630_P005, Zm00001eb334630_P008, Zm00001eb334630_P004, Zm00001eb334630_P022, Zm00001eb334630_P017, Zm00001eb334630_P012, Zm00001eb334630_P013, Zm00001eb334630_P016, Zm00001eb334630_P014, Zm00001eb334630_P015, Zm00001eb334630_P003, Zm00001eb334630_P010, Zm00001eb334630_P009, Zm00001eb334630_P007, Zm00001eb334630_P006, Zm00001eb334720_P001, Zm0…	Sobic.003G096500.6.v5.1
OG0000032	Sorghum_bicolorv5.Sb-BTX623-REFERENCE-JGI-5.1.pep.all	Zm00001eb407940_P001	Sobic.005G167600.1.v5.1, Sobic.005G167400.8.v5.1, Sobic.005G167400.10.v5.1, Sobic.005G167400.5.v5.1, Sobic.005G167400.7.v5.1, Sobic.005G167400.9.v5.1, Sobic.005G167400.11.v5.1, Sobic.005G167400.6.v5.1, Sobic.005G167400.2.v5.1, Sobic.005G167500.1.v5.1, Sobic.005G167500.4.v5.1, Sobic.005G167500.2.v5.1, Sobic.005G167650.1.v5.1, Sobic.007G186600.1.v5.1, Sobic.002G071850.1.v5.1, Sobic.002G071850.2.v5.…
OG0000034	Sorghum_bicolorv5.Sb-BTX623-REFERENCE-JGI-5.1.pep.all	Zm00001eb415280_P001, Zm00001eb371360_P001, Zm00001eb024860_P001, Zm00001eb153250_P001, Zm00001eb278080_P001, Zm00001eb396980_P001, Zm00001eb313120_P001, Zm00001eb247870_P001, Zm00001eb182910_P001, Zm00001eb146260_P001, Zm00001eb113460_P001, Zm00001eb149200_P001, Zm00001eb081960_P001, Zm00001eb081970_P001, Zm00001eb081950_P001, Zm00001eb351470_P001, Zm00001eb198890_P001, Zm00001eb343480_P001, Zm0…	Sobic.007G054200.1.v5.1
OG0000039	Sorghum_bicolorv5.Sb-BTX623-REFERENCE-JGI-5.1.pep.all	Zm00001eb119210_P006, Zm00001eb119210_P004, Zm00001eb119210_P001, Zm00001eb119210_P005, Zm00001eb119210_P003, Zm00001eb119210_P002	Sobic.003G007300.14.v5.1, Sobic.003G007300.15.v5.1, Sobic.003G007300.17.v5.1, Sobic.003G007300.16.v5.1, Sobic.003G007300.20.v5.1, Sobic.003G007300.19.v5.1, Sobic.003G007300.21.v5.1, Sobic.003G007300.18.v5.1, Sobic.003G006844.1.v5.1, Sobic.003G006822.1.v5.1, Sobic.003G007300.4.v5.1, Sobic.003G007300.5.v5.1, Sobic.003G007300.6.v5.1, Sobic.003G007300.7.v5.1, Sobic.003G007300.11.v5.1, Sobic.003G00730…
OG0000040	Sorghum_bicolorv5.Sb-BTX623-REFERENCE-JGI-5.1.pep.all	Zm00001eb151720_P005, Zm00001eb151720_P001, Zm00001eb151720_P004, Zm00001eb151720_P002, Zm00001eb151720_P003	Sobic.003G313300.8.v5.1, Sobic.003G313300.9.v5.1, Sobic.003G313300.7.v5.1, Sobic.003G313300.6.v5.1, Sobic.003G313300.18.v5.1, Sobic.003G313300.14.v5.1, Sobic.003G313300.10.v5.1, Sobic.003G313300.15.v5.1, Sobic.003G313300.3.v5.1, Sobic.003G313300.21.v5.1, Sobic.003G313300.23.v5.1, Sobic.003G313300.17.v5.1, Sobic.003G313300.13.v5.1, Sobic.003G313300.22.v5.1, Sobic.003G313300.11.v5.1, Sobic.003G3133…
OG0000045	Sorghum_bicolorv5.Sb-BTX623-REFERENCE-JGI-5.1.pep.all	Zm00001eb191820_P001, Zm00001eb191790_P002, Zm00001eb191790_P001, Zm00001eb191790_P003, Zm00001eb191790_P005, Zm00001eb191790_P016, Zm00001eb191790_P015, Zm00001eb191790_P014, Zm00001eb191790_P013, Zm00001eb191790_P004, Zm00001eb191790_P012, Zm00001eb191790_P009, Zm00001eb191790_P010, Zm00001eb191790_P006, Zm00001eb191790_P008, Zm00001eb191790_P007, Zm00001eb191790_P011	Sobic.004G338500.6.v5.1, Sobic.004G338500.3.v5.1, Sobic.004G338500.7.v5.1, Sobic.004G338500.2.v5.1, Sobic.004G338500.8.v5.1, Sobic.004G338500.9.v5.1, Sobic.004G338500.4.v5.1, Sobic.004G338500.5.v5.1
OG0000046	Sorghum_bicolorv5.Sb-BTX623-REFERENCE-JGI-5.1.pep.all	Zm00001eb170800_P001, Zm00001eb224390_P001, Zm00001eb268990_P001, Zm00001eb116210_P001, Zm00001eb116210_P002, Zm00001eb288030_P001, Zm00001eb431660_P001, Zm00001eb062840_P001, Zm00001eb032430_P001, Zm00001eb262600_P001, Zm00001eb058190_P002, Zm00001eb058190_P001, Zm00001eb307380_P001, Zm00001eb330560_P001, Zm00001eb304140_P001, Zm00001eb278410_P001, Zm00001eb412580_P001, Zm00001eb304150_P001, Zm0…	Sobic.005G129900.1.v5.1
OG0000051	Sorghum_bicolorv5.Sb-BTX623-REFERENCE-JGI-5.1.pep.all	Zm00001eb352290_P001	Sobic.002G016500.2.v5.1, Sobic.002G016500.1.v5.1, Sobic.009G051800.5.v5.1, Sobic.009G051800.1.v5.1, Sobic.009G051400.1.v5.1, Sobic.002G015600.1.v5.1, Sobic.002G016700.1.v5.1, Sobic.002G097300.1.v5.1, Sobic.002G015900.2.v5.1, Sobic.002G336400.1.v5.1, Sobic.002G336500.2.v5.1, Sobic.002G336500.3.v5.1, Sobic.002G336500.1.v5.1, Sobic.002G097100.1.v5.1, Sobic.002G100300.2.v5.1, Sobic.002G097200.1.v5.1,…
OG0000052	Sorghum_bicolorv5.Sb-BTX623-REFERENCE-JGI-5.1.pep.all	Zm00001eb042890_P001	Sobic.005G192300.6.v5.1, Sobic.005G192300.4.v5.1, Sobic.005G192300.5.v5.1, Sobic.005G192300.3.v5.1, Sobic.005G192300.7.v5.1, Sobic.005G192300.10.v5.1, Sobic.005G192300.1.v5.1, Sobic.005G192300.9.v5.1, Sobic.005G192300.8.v5.1, Sobic.005G192401.1.v5.1, Sobic.010G146500.1.v5.1, Sobic.008G010700.4.v5.1, Sobic.008G010700.5.v5.1, Sobic.008G010700.3.v5.1, Sobic.005G192451.1.v5.1, Sobic.005G193420.1.v5.1…
OG0000053	Sorghum_bicolorv5.Sb-BTX623-REFERENCE-JGI-5.1.pep.all	Zm00001eb009670_P002, Zm00001eb009670_P004, Zm00001eb009670_P003, Zm00001eb009670_P001, Zm00001eb171160_P001, Zm00001eb346740_P001, Zm00001eb105600_P001, Zm00001eb085670_P001, Zm00001eb273270_P001, Zm00001eb431680_P001, Zm00001eb166920_P001, Zm00001eb171150_P001, Zm00001eb388900_P001, Zm00001eb388870_P001, Zm00001eb330390_P005, Zm00001eb330390_P002, Zm00001eb330390_P003, Zm00001eb330390_P004, Zm0…	Sobic.009G035400.2.v5.1
OG0000057	Sorghum_bicolorv5.Sb-BTX623-REFERENCE-JGI-5.1.pep.all	Zm00001eb019480_P002	Sobic.001G343300.1.v5.1, Sobic.001G343300.2.v5.1, Sobic.001G343400.3.v5.1, Sobic.001G343400.1.v5.1, Sobic.001G343100.4.v5.1, Sobic.001G343100.3.v5.1, Sobic.001G343100.2.v5.1, Sobic.001G350200.2.v5.1, Sobic.001G350200.3.v5.1, Sobic.001G343500.3.v5.1, Sobic.001G343500.1.v5.1, Sobic.001G343500.4.v5.1, Sobic.001G343601.1.v5.1, Sobic.001G519400.7.v5.1, Sobic.001G519400.3.v5.1, Sobic.001G519400.6.v5.1,…
OG0000067	Sorghum_bicolorv5.Sb-BTX623-REFERENCE-JGI-5.1.pep.all	Zm00001eb227180_P002, Zm00001eb227180_P008, Zm00001eb227180_P005, Zm00001eb227180_P007, Zm00001eb227180_P003, Zm00001eb227180_P006, Zm00001eb227180_P001, Zm00001eb227180_P004	Sobic.010G254200.15.v5.1, Sobic.010G254200.6.v5.1, Sobic.010G254200.16.v5.1, Sobic.010G254200.11.v5.1, Sobic.010G254200.13.v5.1, Sobic.010G254200.9.v5.1, Sobic.010G254200.1.v5.1, Sobic.010G254200.4.v5.1, Sobic.010G254200.7.v5.1, Sobic.010G254200.8.v5.1, Sobic.010G254200.2.v5.1, Sobic.010G254200.12.v5.1, Sobic.010G254200.14.v5.1, Sobic.010G254200.10.v5.1
OG0000068	Sorghum_bicolorv5.Sb-BTX623-REFERENCE-JGI-5.1.pep.all	Zm00001eb328550_P001	Sobic.007G198800.1.v5.1, Sobic.007G198500.1.v5.1, Sobic.007G198600.1.v5.1, Sobic.007G198400.1.v5.1, Sobic.007G198700.1.v5.1, Sobic.007G199000.1.v5.1, Sobic.007G199500.1.v5.1, Sobic.007G206550.1.v5.1, Sobic.003G167850.1.v5.1, Sobic.003G167875.1.v5.1, Sobic.008G105000.2.v5.1, Sobic.007G199200.1.v5.1, Sobic.002G175300.1.v5.1, Sobic.002G175200.1.v5.1, Sobic.001G189400.1.v5.1, Sobic.007G199300.1.v5.1,…
OG0000070	Sorghum_bicolorv5.Sb-BTX623-REFERENCE-JGI-5.1.pep.all	Zm00001eb122860_P010, Zm00001eb122860_P006, Zm00001eb122860_P009, Zm00001eb122860_P003, Zm00001eb122860_P001, Zm00001eb122860_P008	Sobic.003G050400.15.v5.1, Sobic.003G050400.13.v5.1, Sobic.003G050400.6.v5.1, Sobic.003G050400.5.v5.1, Sobic.003G050400.4.v5.1, Sobic.003G050400.18.v5.1, Sobic.003G050400.17.v5.1, Sobic.003G050400.7.v5.1, Sobic.003G050400.9.v5.1, Sobic.003G050400.10.v5.1, Sobic.003G050400.14.v5.1, Sobic.003G050400.16.v5.1, Sobic.003G050400.11.v5.1, Sobic.003G050400.12.v5.1, Sobic.003G050400.8.v5.1
OG0000071	Sorghum_bicolorv5.Sb-BTX623-REFERENCE-JGI-5.1.pep.all	Zm00001eb371270_P001, Zm00001eb153950_P001, Zm00001eb413840_P001, Zm00001eb409590_P001, Zm00001eb398960_P001, Zm00001eb073860_P001, Zm00001eb073460_P001, Zm00001eb262920_P001, Zm00001eb075720_P001, Zm00001eb011410_P002, Zm00001eb073850_P001, Zm00001eb001100_P001, Zm00001eb011410_P001, Zm00001eb127500_P001, Zm00001eb273080_P001, Zm00001eb206640_P001, Zm00001eb371600_P001, Zm00001eb313170_P001, Zm0…	Sobic.003G288401.1.v5.1
OG0000072	Sorghum_bicolorv5.Sb-BTX623-REFERENCE-JGI-5.1.pep.all	Zm00001eb143050_P003, Zm00001eb143050_P002, Zm00001eb143050_P001	Sobic.003G407300.18.v5.1, Sobic.003G407300.16.v5.1, Sobic.003G407300.15.v5.1, Sobic.003G407300.1.v5.1, Sobic.003G407300.7.v5.1, Sobic.003G407300.11.v5.1, Sobic.003G407300.5.v5.1, Sobic.003G407300.14.v5.1, Sobic.003G407300.8.v5.1, Sobic.003G407300.6.v5.1, Sobic.003G407300.13.v5.1, Sobic.003G407300.9.v5.1, Sobic.003G407300.10.v5.1, Sobic.003G407300.12.v5.1, Sobic.003G407300.3.v5.1, Sobic.003G407300…
OG0000075	Sorghum_bicolorv5.Sb-BTX623-REFERENCE-JGI-5.1.pep.all	Zm00001eb199160_P007, Zm00001eb199160_P009, Zm00001eb199160_P003, Zm00001eb199160_P001, Zm00001eb199160_P004, Zm00001eb199160_P005, Zm00001eb199160_P008, Zm00001eb199160_P002, Zm00001eb199160_P006, Zm00001eb033600_P003, Zm00001eb033600_P006, Zm00001eb033600_P008, Zm00001eb033600_P005, Zm00001eb033600_P002, Zm00001eb033600_P007, Zm00001eb033600_P009, Zm00001eb033600_P004, Zm00001eb033600_P001	Sobic.007G224900.4.v5.1, Sobic.007G224900.3.v5.1, Sobic.007G224900.1.v5.1
OG0000076	Sorghum_bicolorv5.Sb-BTX623-REFERENCE-JGI-5.1.pep.all	Zm00001eb266560_P002, Zm00001eb266560_P003, Zm00001eb266560_P007, Zm00001eb266560_P005, Zm00001eb266560_P006, Zm00001eb266560_P001, Zm00001eb266560_P004, Zm00001eb339620_P001, Zm00001eb300440_P001, Zm00001eb372730_P001, Zm00001eb205640_P001, Zm00001eb300430_P001, Zm00001eb101820_P006, Zm00001eb101820_P001, Zm00001eb101820_P003, Zm00001eb101820_P004, Zm00001eb101820_P002, Zm00001eb101820_P005	Sobic.009G015800.3.v5.1, Sobic.009G015800.4.v5.1, Sobic.009G015800.1.v5.1
OG0000081	Sorghum_bicolorv5.Sb-BTX623-REFERENCE-JGI-5.1.pep.all	Zm00001eb025460_P003, Zm00001eb025460_P001, Zm00001eb025460_P002, Zm00001eb025460_P004	Sobic.001G281300.19.v5.1, Sobic.001G281300.12.v5.1, Sobic.001G281300.8.v5.1, Sobic.001G281300.15.v5.1, Sobic.001G281300.11.v5.1, Sobic.001G281300.9.v5.1, Sobic.001G281300.13.v5.1, Sobic.001G281300.14.v5.1, Sobic.001G281300.7.v5.1, Sobic.001G281300.18.v5.1, Sobic.001G281300.4.v5.1, Sobic.001G281300.10.v5.1, Sobic.001G281300.6.v5.1, Sobic.001G281300.5.v5.1, Sobic.001G281300.16.v5.1, Sobic.001G28130…
OG0000082	Sorghum_bicolorv5.Sb-BTX623-REFERENCE-JGI-5.1.pep.all	Zm00001eb419320_P001	Sobic.005G218400.2.v5.1, Sobic.005G218400.4.v5.1, Sobic.005G218400.3.v5.1, Sobic.005G218700.2.v5.1, Sobic.005G218700.4.v5.1, Sobic.005G218700.3.v5.1, Sobic.005G218700.1.v5.1, Sobic.005G219900.2.v5.1, Sobic.005G219900.1.v5.1, Sobic.002G063700.2.v5.1, Sobic.002G063700.5.v5.1, Sobic.002G062950.1.v5.1, Sobic.002G062950.4.v5.1, Sobic.002G062950.5.v5.1, Sobic.002G062950.6.v5.1, Sobic.002G062950.2.v5.1,…
OG0000083	Sorghum_bicolorv5.Sb-BTX623-REFERENCE-JGI-5.1.pep.all	Zm00001eb114290_P002, Zm00001eb114290_P001	Sobic.005G162200.5.v5.1, Sobic.005G162200.6.v5.1, Sobic.005G161900.3.v5.1, Sobic.005G161900.17.v5.1, Sobic.005G161900.6.v5.1, Sobic.005G161900.7.v5.1, Sobic.005G162200.4.v5.1, Sobic.002G154900.1.v5.1, Sobic.005G166800.2.v5.1, Sobic.005G166800.1.v5.1, Sobic.008G078800.1.v5.1, Sobic.005G161500.1.v5.1, Sobic.005G162300.6.v5.1, Sobic.005G162300.2.v5.1, Sobic.005G162000.1.v5.1, Sobic.005G109800.2.v5.1…
OG0000084	Sorghum_bicolorv5.Sb-BTX623-REFERENCE-JGI-5.1.pep.all	Zm00001eb184760_P001, Zm00001eb184750_P001, Zm00001eb184710_P001, Zm00001eb184640_P001, Zm00001eb184650_P003, Zm00001eb184650_P002, Zm00001eb184650_P001, Zm00001eb184730_P001, Zm00001eb134640_P001, Zm00001eb247150_P001, Zm00001eb247150_P002, Zm00001eb388720_P001, Zm00001eb416390_P001, Zm00001eb030350_P001, Zm00001eb196950_P001, Zm00001eb345030_P001, Zm00001eb179770_P001	Sobic.004G214900.1.v5.1, Sobic.004G214900.2.v5.1, Sobic.004G214900.3.v5.1
OG0000085	Sorghum_bicolorv5.Sb-BTX623-REFERENCE-JGI-5.1.pep.all	Zm00001eb171580_P001	Sobic.007G066832.1.v5.1, Sobic.007G066500.1.v5.1, Sobic.007G067108.1.v5.1, Sobic.007G066900.1.v5.1, Sobic.007G066808.1.v5.1, Sobic.007G067608.2.v5.1, Sobic.007G066932.1.v5.1, Sobic.007G067350.1.v5.1, Sobic.007G067100.1.v5.1, Sobic.007G066800.1.v5.1, Sobic.007G066824.1.v5.1, Sobic.007G066608.1.v5.1, Sobic.007G067008.1.v5.1, Sobic.007G066908.1.v5.1, Sobic.007G067600.1.v5.1, Sobic.007G066600.1.v5.1,…
OG0000091	Sorghum_bicolorv5.Sb-BTX623-REFERENCE-JGI-5.1.pep.all	Zm00001eb001770_P001, Zm00001eb001770_P007, Zm00001eb001770_P005, Zm00001eb001770_P006, Zm00001eb001770_P004, Zm00001eb001770_P002, Zm00001eb001770_P003	Sobic.001G525900.7.v5.1, Sobic.001G525900.11.v5.1, Sobic.001G525900.2.v5.1, Sobic.001G525900.10.v5.1, Sobic.001G525900.4.v5.1, Sobic.001G525900.8.v5.1, Sobic.001G525900.9.v5.1, Sobic.001G525900.6.v5.1, Sobic.001G525900.12.v5.1, Sobic.001G525900.1.v5.1, Sobic.001G525900.5.v5.1, Sobic.001G525900.13.v5.1
OG0000092	Sorghum_bicolorv5.Sb-BTX623-REFERENCE-JGI-5.1.pep.all	Zm00001eb318600_P001	Sobic.010G121100.4.v5.1, Sobic.010G121100.3.v5.1, Sobic.005G047700.2.v5.1, Sobic.005G047700.3.v5.1, Sobic.005G047700.4.v5.1, Sobic.005G047800.2.v5.1, Sobic.005G048400.2.v5.1, Sobic.002G010800.1.v5.1, Sobic.002G010800.3.v5.1, Sobic.002G010800.2.v5.1, Sobic.010G121000.2.v5.1, Sobic.010G121000.3.v5.1, Sobic.010G120700.1.v5.1, Sobic.010G017301.1.v5.1, Sobic.009G020200.1.v5.1, Sobic.003G126700.1.v5.1,…
OG0000093	Sorghum_bicolorv5.Sb-BTX623-REFERENCE-JGI-5.1.pep.all	Zm00001eb320350_P001, Zm00001eb320350_P008, Zm00001eb320350_P004, Zm00001eb320350_P003, Zm00001eb320350_P005, Zm00001eb320350_P009, Zm00001eb320350_P002, Zm00001eb140110_P001, Zm00001eb320350_P006, Zm00001eb320350_P007	Sobic.002G296000.2.v5.1, Sobic.002G296000.5.v5.1, Sobic.002G296000.1.v5.1, Sobic.002G296000.6.v5.1, Sobic.002G296000.3.v5.1, Sobic.002G296000.7.v5.1, Sobic.002G296000.8.v5.1, Sobic.002G296000.9.v5.1, Sobic.002G296000.4.v5.1
OG0000094	Sorghum_bicolorv5.Sb-BTX623-REFERENCE-JGI-5.1.pep.all	Zm00001eb243420_P001	Sobic.004G169966.1.v5.1, Sobic.004G173300.11.v5.1, Sobic.004G173300.12.v5.1, Sobic.004G173300.10.v5.1, Sobic.004G173300.13.v5.1, Sobic.004G173300.3.v5.1, Sobic.004G173300.8.v5.1, Sobic.004G173300.9.v5.1, Sobic.004G173300.7.v5.1, Sobic.008G044100.1.v5.1, Sobic.002G316600.8.v5.1, Sobic.002G316600.11.v5.1, Sobic.002G316600.1.v5.1, Sobic.002G316600.9.v5.1, Sobic.002G316600.12.v5.1, Sobic.002G316600.7…
OG0000097	Sorghum_bicolorv5.Sb-BTX623-REFERENCE-JGI-5.1.pep.all	Zm00001eb164820_P002, Zm00001eb164820_P004, Zm00001eb164820_P003, Zm00001eb164820_P001, Zm00001eb164820_P005, Zm00001eb164820_P006, Zm00001eb073080_P001, Zm00001eb165990_P001, Zm00001eb317560_P001, Zm00001eb340360_P001, Zm00001eb116020_P002, Zm00001eb116020_P001, Zm00001eb116020_P004, Zm00001eb116020_P005, Zm00001eb116020_P003, Zm00001eb116020_P006	Sobic.005G220000.3.v5.1, Sobic.005G220000.5.v5.1, Sobic.005G220000.4.v5.1
OG0000098	Sorghum_bicolorv5.Sb-BTX623-REFERENCE-JGI-5.1.pep.all	Zm00001eb101410_P007, Zm00001eb101410_P009, Zm00001eb101410_P008, Zm00001eb101410_P010, Zm00001eb101410_P001, Zm00001eb101410_P003, Zm00001eb101410_P004, Zm00001eb101410_P005, Zm00001eb101410_P002, Zm00001eb101410_P006, Zm00001eb315910_P008, Zm00001eb315910_P004, Zm00001eb315910_P003, Zm00001eb315910_P005, Zm00001eb315910_P006, Zm00001eb315910_P007, Zm00001eb315910_P002, Zm00001eb315910_P001	Sobic.007G223300.1.v5.1
OG0000099	Sorghum_bicolorv5.Sb-BTX623-REFERENCE-JGI-5.1.pep.all	Zm00001eb265890_P001, Zm00001eb355410_P002, Zm00001eb355410_P001, Zm00001eb265900_P001, Zm00001eb265900_P002, Zm00001eb265880_P004, Zm00001eb265880_P002, Zm00001eb265880_P001, Zm00001eb265880_P003, Zm00001eb265850_P001, Zm00001eb265850_P003, Zm00001eb265890_P002, Zm00001eb265890_P004, Zm00001eb265890_P003, Zm00001eb265890_P008, Zm00001eb265890_P005, Zm00001eb265890_P006, Zm00001eb265890_P007	Sobic.009G021600.1.v5.1
OG0000100	Sorghum_bicolorv5.Sb-BTX623-REFERENCE-JGI-5.1.pep.all	Zm00001eb439950_P001, Zm00001eb255920_P001, Zm00001eb443000_P001, Zm00001eb437090_P001, Zm00001eb434860_P001, Zm00001eb439930_P001, Zm00001eb184820_P001, Zm00001eb085020_P001, Zm00001eb439920_P001, Zm00001eb435120_P001, Zm00001eb435630_P001, Zm00001eb070540_P001, Zm00001eb437320_P001, Zm00001eb435350_P001	Sobic.K021638.1.v5.1, Sobic.K021648.1.v5.1, Sobic.K021946.1.v5.1, Sobic.K029501.1.v5.1, Sobic.K024151.1.v5.1
OG0000108	Sorghum_bicolorv5.Sb-BTX623-REFERENCE-JGI-5.1.pep.all	Zm00001eb142880_P001, Zm00001eb189560_P001, Zm00001eb079620_P001, Zm00001eb314190_P001, Zm00001eb344050_P001, Zm00001eb134050_P002, Zm00001eb134050_P001, Zm00001eb146370_P001, Zm00001eb357990_P001, Zm00001eb216530_P001, Zm00001eb118060_P004, Zm00001eb118060_P001, Zm00001eb118060_P002, Zm00001eb118060_P005, Zm00001eb118060_P003, Zm00001eb373240_P001	Sobic.002G067050.2.v5.1, Sobic.008G138850.1.v5.1
OG0000111	Sorghum_bicolorv5.Sb-BTX623-REFERENCE-JGI-5.1.pep.all	Zm00001eb137500_P001	Sobic.009G152902.1.v5.1
OG0000111	Sorghum_bicolorv5.Sb-BTX623-REFERENCE-JGI-5.1.pep.all	Zm00001eb123830_P001	Sobic.006G076400.1.v5.1, Sobic.004G170500.4.v5.1
OG0000111	Sorghum_bicolorv5.Sb-BTX623-REFERENCE-JGI-5.1.pep.all	Zm00001eb271240_P001	Sobic.006G081800.1.v5.1
OG0000111	Sorghum_bicolorv5.Sb-BTX623-REFERENCE-JGI-5.1.pep.all	Zm00001eb376150_P001	Sobic.010G047200.1.v5.1
OG0000111	Sorghum_bicolorv5.Sb-BTX623-REFERENCE-JGI-5.1.pep.all	Zm00001eb181740_P001	Sobic.010G047100.1.v5.1
OG0000111	Sorghum_bicolorv5.Sb-BTX623-REFERENCE-JGI-5.1.pep.all	Zm00001eb083310_P002	Sobic.003G367402.1.v5.1
OG0000112	Sorghum_bicolorv5.Sb-BTX623-REFERENCE-JGI-5.1.pep.all	Zm00001eb145210_P009, Zm00001eb145210_P012, Zm00001eb145210_P002, Zm00001eb145210_P001, Zm00001eb145210_P005, Zm00001eb145210_P007, Zm00001eb145210_P008, Zm00001eb145210_P006, Zm00001eb145210_P003, Zm00001eb145210_P011, Zm00001eb145210_P004, Zm00001eb145210_P014, Zm00001eb145210_P013, Zm00001eb145210_P010, Zm00001eb174430_P001, Zm00001eb318050_P001	Sobic.003G383300.2.v5.1, Sobic.003G383300.1.v5.1
OG0000117	Sorghum_bicolorv5.Sb-BTX623-REFERENCE-JGI-5.1.pep.all	Zm00001eb213820_P004, Zm00001eb117330_P001, Zm00001eb213820_P005, Zm00001eb213820_P003, Zm00001eb213820_P001, Zm00001eb213820_P002, Zm00001eb058870_P001, Zm00001eb053000_P001, Zm00001eb319340_P001, Zm00001eb145010_P001, Zm00001eb224580_P001, Zm00001eb090710_P001, Zm00001eb415140_P001, Zm00001eb138980_P001, Zm00001eb224590_P001, Zm00001eb145000_P001	Sobic.001G075400.1.v5.1
OG0000120	Sorghum_bicolorv5.Sb-BTX623-REFERENCE-JGI-5.1.pep.all	Zm00001eb117930_P002, Zm00001eb117930_P001, Zm00001eb343330_P001, Zm00001eb268120_P001, Zm00001eb182150_P001, Zm00001eb023310_P001, Zm00001eb299150_P001, Zm00001eb306620_P001, Zm00001eb182170_P001, Zm00001eb268130_P001, Zm00001eb411800_P001, Zm00001eb178920_P001, Zm00001eb182160_P001, Zm00001eb250440_P001, Zm00001eb130830_P001, Zm00001eb268170_P001	Sobic.002G017900.1.v5.1
OG0000121	Sorghum_bicolorv5.Sb-BTX623-REFERENCE-JGI-5.1.pep.all	Zm00001eb101480_P008, Zm00001eb101480_P002, Zm00001eb101480_P001, Zm00001eb101480_P003, Zm00001eb101480_P007, Zm00001eb101480_P004, Zm00001eb101480_P006, Zm00001eb101480_P005, Zm00001eb316100_P002, Zm00001eb316100_P004, Zm00001eb316100_P003, Zm00001eb316100_P001	Sobic.002G238500.4.v5.1, Sobic.002G238500.6.v5.1, Sobic.002G238500.5.v5.1, Sobic.002G238500.8.v5.1, Sobic.002G238500.7.v5.1
OG0000122	Sorghum_bicolorv5.Sb-BTX623-REFERENCE-JGI-5.1.pep.all	Zm00001eb129860_P002, Zm00001eb129860_P001, Zm00001eb129860_P003	Sobic.003G139900.11.v5.1, Sobic.003G139900.10.v5.1, Sobic.003G139900.8.v5.1, Sobic.003G139900.4.v5.1, Sobic.003G139900.7.v5.1, Sobic.003G139900.3.v5.1, Sobic.003G139900.5.v5.1, Sobic.003G139900.12.v5.1, Sobic.003G139900.14.v5.1, Sobic.003G139900.15.v5.1, Sobic.003G139900.1.v5.1, Sobic.003G139900.13.v5.1, Sobic.003G139900.9.v5.1, Sobic.003G139900.6.v5.1
OG0000123	Sorghum_bicolorv5.Sb-BTX623-REFERENCE-JGI-5.1.pep.all	Zm00001eb204730_P001, Zm00001eb204750_P001, Zm00001eb204810_P001, Zm00001eb204820_P001, Zm00001eb204770_P001, Zm00001eb204770_P002, Zm00001eb204790_P001, Zm00001eb204800_P001, Zm00001eb204830_P001, Zm00001eb204760_P001, Zm00001eb344480_P001, Zm00001eb204710_P003, Zm00001eb204710_P002, Zm00001eb204710_P004, Zm00001eb204710_P001, Zm00001eb204710_P005	Sobic.003G213700.1.v5.1
OG0000124	Sorghum_bicolorv5.Sb-BTX623-REFERENCE-JGI-5.1.pep.all	Zm00001eb156700_P006, Zm00001eb156700_P005, Zm00001eb044570_P001, Zm00001eb112230_P002, Zm00001eb112230_P001, Zm00001eb389760_P001, Zm00001eb389760_P002, Zm00001eb043840_P001, Zm00001eb183550_P001, Zm00001eb065830_P001, Zm00001eb142900_P001, Zm00001eb156700_P001, Zm00001eb156700_P003, Zm00001eb156700_P002, Zm00001eb156700_P004	Sobic.003G257700.1.v5.1, Sobic.003G257700.2.v5.1
OG0000126	Sorghum_bicolorv5.Sb-BTX623-REFERENCE-JGI-5.1.pep.all	Zm00001eb432130_P001, Zm00001eb432130_P004, Zm00001eb432130_P003, Zm00001eb432130_P002	Sobic.006G240900.12.v5.1, Sobic.006G240900.13.v5.1, Sobic.006G240900.10.v5.1, Sobic.006G240900.4.v5.1, Sobic.006G240900.7.v5.1, Sobic.006G240900.5.v5.1, Sobic.006G240900.9.v5.1, Sobic.006G240900.14.v5.1, Sobic.006G240900.1.v5.1, Sobic.006G240900.8.v5.1, Sobic.006G240900.6.v5.1, Sobic.006G240900.3.v5.1, Sobic.006G240900.11.v5.1
OG0000127	Sorghum_bicolorv5.Sb-BTX623-REFERENCE-JGI-5.1.pep.all	Zm00001eb270160_P001, Zm00001eb377580_P001, Zm00001eb377700_P001, Zm00001eb377740_P001, Zm00001eb377730_P001, Zm00001eb377570_P001, Zm00001eb377660_P001, Zm00001eb377720_P001, Zm00001eb377670_P001, Zm00001eb282280_P001, Zm00001eb400940_P001, Zm00001eb377690_P001, Zm00001eb377600_P001, Zm00001eb377560_P001, Zm00001eb377630_P001, Zm00001eb377650_P001	Sobic.010G028900.2.v5.1
OG0000128	Sorghum_bicolorv5.Sb-BTX623-REFERENCE-JGI-5.1.pep.all	Zm00001eb276860_P006, Zm00001eb276860_P004, Zm00001eb276860_P003, Zm00001eb276860_P005, Zm00001eb276860_P007	Sobic.010G182300.1.v5.1, Sobic.010G182200.6.v5.1, Sobic.010G182100.4.v5.1, Sobic.010G182300.3.v5.1, Sobic.010G182600.3.v5.1, Sobic.010G182100.3.v5.1, Sobic.010G182600.5.v5.1, Sobic.010G182600.2.v5.1, Sobic.010G182100.1.v5.1, Sobic.010G182300.2.v5.1, Sobic.010G182200.5.v5.1, Sobic.010G182200.2.v5.1
OG0000129	Sorghum_bicolorv5.Sb-BTX623-REFERENCE-JGI-5.1.pep.all	Zm00001eb228170_P003, Zm00001eb228170_P007, Zm00001eb228170_P002, Zm00001eb228170_P004, Zm00001eb228170_P005, Zm00001eb228170_P001, Zm00001eb228170_P006, Zm00001eb272280_P006, Zm00001eb272280_P004, Zm00001eb272280_P003, Zm00001eb272280_P002, Zm00001eb272280_P007, Zm00001eb272280_P001, Zm00001eb272280_P005	Sobic.010G267500.1.v5.1, Sobic.010G267500.4.v5.1, Sobic.010G267500.3.v5.1
OG0000135	Sorghum_bicolorv5.Sb-BTX623-REFERENCE-JGI-5.1.pep.all	Zm00001eb050480_P001, Zm00001eb013390_P002, Zm00001eb013390_P001, Zm00001eb290810_P001, Zm00001eb290850_P001, Zm00001eb066710_P001, Zm00001eb413070_P001, Zm00001eb101740_P001, Zm00001eb418120_P001, Zm00001eb175130_P001, Zm00001eb204520_P001, Zm00001eb362320_P001, Zm00001eb131300_P001, Zm00001eb189460_P001, Zm00001eb278900_P001	Sobic.001G155800.1.v5.1
OG0000136	Sorghum_bicolorv5.Sb-BTX623-REFERENCE-JGI-5.1.pep.all	Zm00001eb045160_P001, Zm00001eb045060_P001, Zm00001eb045080_P001, Zm00001eb045120_P001, Zm00001eb045090_P001, Zm00001eb045130_P001, Zm00001eb045040_P001, Zm00001eb045050_P001, Zm00001eb045070_P001, Zm00001eb045110_P001, Zm00001eb045150_P001, Zm00001eb045020_P001, Zm00001eb045030_P001, Zm00001eb045100_P001, Zm00001eb045140_P001	Sobic.001G210600.1.v5.1
OG0000137	Sorghum_bicolorv5.Sb-BTX623-REFERENCE-JGI-5.1.pep.all	Zm00001eb110140_P001	Sobic.003G161201.1.v5.1, Sobic.003G161400.2.v5.1, Sobic.003G161000.1.v5.1, Sobic.003G161101.1.v5.1, Sobic.008G101000.1.v5.1, Sobic.008G101100.2.v5.1, Sobic.008G101500.2.v5.1, Sobic.008G101200.1.v5.1, Sobic.010G137500.2.v5.1, Sobic.010G010100.4.v5.1, Sobic.007G054000.2.v5.1, Sobic.007G054000.1.v5.1, Sobic.001G272600.3.v5.1, Sobic.001G272600.1.v5.1, Sobic.005G212100.1.v5.1
OG0000138	Sorghum_bicolorv5.Sb-BTX623-REFERENCE-JGI-5.1.pep.all	Zm00001eb294730_P001	Sobic.003G176350.1.v5.1, Sobic.003G176262.1.v5.1, Sobic.003G176200.1.v5.1, Sobic.009G258150.5.v5.1, Sobic.007G109600.1.v5.1, Sobic.002G163601.1.v5.1, Sobic.002G163100.1.v5.1, Sobic.002G163200.1.v5.1, Sobic.001G310133.1.v5.1, Sobic.002G163500.1.v5.1, Sobic.002G163301.1.v5.1, Sobic.003G266200.1.v5.1, Sobic.003G176100.1.v5.1, Sobic.009G219300.1.v5.1, Sobic.009G219200.1.v5.1
OG0000139	Sorghum_bicolorv5.Sb-BTX623-REFERENCE-JGI-5.1.pep.all	Zm00001eb018850_P005, Zm00001eb018850_P004, Zm00001eb018850_P006, Zm00001eb018850_P001, Zm00001eb018850_P002, Zm00001eb018850_P003, Zm00001eb018850_P007	Sobic.001G352400.11.v5.1, Sobic.001G352400.9.v5.1, Sobic.001G352400.10.v5.1, Sobic.001G352400.3.v5.1, Sobic.001G352400.8.v5.1, Sobic.001G352400.6.v5.1, Sobic.001G352400.5.v5.1, Sobic.001G352400.4.v5.1, Sobic.001G352400.7.v5.1
OG0000140	Sorghum_bicolorv5.Sb-BTX623-REFERENCE-JGI-5.1.pep.all	Zm00001eb088980_P001, Zm00001eb155840_P001, Zm00001eb082450_P001, Zm00001eb134410_P001, Zm00001eb305510_P001, Zm00001eb220130_P001, Zm00001eb394060_P004, Zm00001eb394060_P003, Zm00001eb369430_P002, Zm00001eb018140_P001, Zm00001eb348570_P001, Zm00001eb354330_P001, Zm00001eb336060_P001, Zm00001eb394060_P002, Zm00001eb394060_P001	Sobic.001G358000.1.v5.1
OG0000141	Sorghum_bicolorv5.Sb-BTX623-REFERENCE-JGI-5.1.pep.all	Zm00001eb320880_P001	Sobic.002G289300.3.v5.1, Sobic.002G288500.4.v5.1, Sobic.002G289300.2.v5.1, Sobic.002G289300.5.v5.1, Sobic.002G288500.3.v5.1, Sobic.002G289300.4.v5.1, Sobic.002G288500.2.v5.1, Sobic.002G288500.1.v5.1, Sobic.002G170300.7.v5.1, Sobic.002G170300.1.v5.1, Sobic.002G289500.1.v5.1, Sobic.002G289601.1.v5.1, Sobic.002G289900.1.v5.1, Sobic.006G228400.1.v5.1, Sobic.004G091701.1.v5.1
OG0000143	Sorghum_bicolorv5.Sb-BTX623-REFERENCE-JGI-5.1.pep.all	Zm00001eb326780_P003, Zm00001eb326780_P001, Zm00001eb326780_P005, Zm00001eb326780_P004, Zm00001eb326780_P007, Zm00001eb326780_P002, Zm00001eb326780_P006, Zm00001eb108510_P007, Zm00001eb108510_P008, Zm00001eb108510_P006, Zm00001eb108510_P005, Zm00001eb108510_P004, Zm00001eb108510_P001, Zm00001eb108510_P003, Zm00001eb108510_P002	Sobic.002G365501.1.v5.1
OG0000144	Sorghum_bicolorv5.Sb-BTX623-REFERENCE-JGI-5.1.pep.all	Zm00001eb109680_P009, Zm00001eb109680_P003, Zm00001eb109680_P007, Zm00001eb109680_P001, Zm00001eb109680_P005, Zm00001eb109680_P006, Zm00001eb109680_P004, Zm00001eb109680_P008, Zm00001eb109680_P002, Zm00001eb327870_P002, Zm00001eb327870_P001, Zm00001eb327870_P003, Zm00001eb327870_P005, Zm00001eb327870_P004	Sobic.002G380500.5.v5.1, Sobic.002G380500.6.v5.1
OG0000145	Sorghum_bicolorv5.Sb-BTX623-REFERENCE-JGI-5.1.pep.all	Zm00001eb335710_P006, Zm00001eb335710_P003, Zm00001eb335710_P004, Zm00001eb335710_P007, Zm00001eb335710_P001, Zm00001eb335710_P008, Zm00001eb335710_P010, Zm00001eb335710_P002, Zm00001eb335710_P011, Zm00001eb335710_P009, Zm00001eb335710_P005	Sobic.003G076200.7.v5.1, Sobic.003G076200.9.v5.1, Sobic.003G076200.2.v5.1, Sobic.003G076200.8.v5.1, Sobic.003G076200.6.v5.1
OG0000146	Sorghum_bicolorv5.Sb-BTX623-REFERENCE-JGI-5.1.pep.all	Zm00001eb369810_P001	Sobic.007G125400.1.v5.1, Sobic.003G318200.2.v5.1, Sobic.003G317900.1.v5.1, Sobic.003G317800.1.v5.1, Sobic.005G197700.1.v5.1, Sobic.006G025132.1.v5.1, Sobic.006G025066.1.v5.1, Sobic.003G318001.1.v5.1, Sobic.003G318100.2.v5.1, Sobic.009G188600.1.v5.1, Sobic.005G197800.2.v5.1, Sobic.003G318350.3.v5.1, Sobic.003G318500.1.v5.1, Sobic.003G318350.1.v5.1, Sobic.003G318350.2.v5.1
OG0000147	Sorghum_bicolorv5.Sb-BTX623-REFERENCE-JGI-5.1.pep.all	Zm00001eb243700_P005, Zm00001eb243700_P003, Zm00001eb243700_P004, Zm00001eb243700_P002, Zm00001eb243700_P001	Sobic.004G176700.13.v5.1, Sobic.004G176700.2.v5.1, Sobic.004G176700.7.v5.1, Sobic.004G176700.8.v5.1, Sobic.004G176700.6.v5.1, Sobic.004G176700.12.v5.1, Sobic.004G176700.11.v5.1, Sobic.004G176700.14.v5.1, Sobic.004G176700.9.v5.1, Sobic.004G176700.10.v5.1, Sobic.004G176700.5.v5.1
OG0000148	Sorghum_bicolorv5.Sb-BTX623-REFERENCE-JGI-5.1.pep.all	Zm00001eb251380_P005, Zm00001eb251380_P004, Zm00001eb251380_P003, Zm00001eb251380_P001, Zm00001eb251380_P002, Zm00001eb251380_P007, Zm00001eb251380_P006	Sobic.004G273100.2.v5.1, Sobic.004G273100.3.v5.1, Sobic.004G273100.7.v5.1, Sobic.004G273100.6.v5.1, Sobic.004G273100.9.v5.1, Sobic.004G273100.5.v5.1, Sobic.004G273100.8.v5.1, Sobic.004G273100.4.v5.1, Sobic.004G273100.1.v5.1
OG0000149	Sorghum_bicolorv5.Sb-BTX623-REFERENCE-JGI-5.1.pep.all	Zm00001eb256690_P007, Zm00001eb256690_P005, Zm00001eb256690_P006, Zm00001eb256690_P003, Zm00001eb256690_P008, Zm00001eb256690_P009, Zm00001eb256690_P004, Zm00001eb256690_P002, Zm00001eb256690_P001	Sobic.004G316700.3.v5.1, Sobic.004G316700.4.v5.1, Sobic.004G316700.1.v5.1, Sobic.004G316700.5.v5.1, Sobic.004G316700.2.v5.1, Sobic.004G316700.6.v5.1, Sobic.004G316700.7.v5.1
OG0000151	Sorghum_bicolorv5.Sb-BTX623-REFERENCE-JGI-5.1.pep.all	Zm00001eb082620_P001, Zm00001eb082620_P004, Zm00001eb082620_P003, Zm00001eb082620_P005, Zm00001eb082620_P002	Sobic.006G083900.8.v5.1, Sobic.006G083900.7.v5.1, Sobic.006G083900.9.v5.1, Sobic.006G083900.6.v5.1, Sobic.006G083900.5.v5.1, Sobic.006G083900.2.v5.1, Sobic.006G083900.4.v5.1, Sobic.006G083900.3.v5.1, Sobic.006G083900.10.v5.1, Sobic.006G083900.1.v5.1, Sobic.006G083900.11.v5.1
OG0000152	Sorghum_bicolorv5.Sb-BTX623-REFERENCE-JGI-5.1.pep.all	Zm00001eb039460_P002, Zm00001eb039460_P003, Zm00001eb176040_P004, Zm00001eb176040_P003, Zm00001eb039460_P001, Zm00001eb039460_P004, Zm00001eb128540_P001, Zm00001eb096830_P001, Zm00001eb176040_P005, Zm00001eb039430_P002, Zm00001eb039430_P001, Zm00001eb039530_P001, Zm00001eb039500_P001, Zm00001eb176040_P002, Zm00001eb176040_P001	Sobic.007G169100.1.v5.1
OG0000153	Sorghum_bicolorv5.Sb-BTX623-REFERENCE-JGI-5.1.pep.all	Zm00001eb267710_P002, Zm00001eb267710_P003, Zm00001eb267710_P001, Zm00001eb341900_P001, Zm00001eb032660_P001, Zm00001eb128360_P001, Zm00001eb246310_P001, Zm00001eb094900_P001, Zm00001eb035330_P001, Zm00001eb310370_P001, Zm00001eb278210_P001, Zm00001eb278210_P004, Zm00001eb278210_P003, Zm00001eb278210_P002	Sobic.009G000300.2.v5.1, Sobic.009G000300.1.v5.1
OG0000154	Sorghum_bicolorv5.Sb-BTX623-REFERENCE-JGI-5.1.pep.all	Zm00001eb267280_P002, Zm00001eb356050_P002, Zm00001eb356050_P003	Sobic.009G005900.3.v5.1
OG0000154	Sorghum_bicolorv5.Sb-BTX623-REFERENCE-JGI-5.1.pep.all	Zm00001eb356050_P004, Zm00001eb356050_P006, Zm00001eb356050_P008, Zm00001eb267260_P002	Sobic.009G005900.2.v5.1
OG0000154	Sorghum_bicolorv5.Sb-BTX623-REFERENCE-JGI-5.1.pep.all	Zm00001eb267260_P001	Sobic.009G006100.2.v5.1
OG0000154	Sorghum_bicolorv5.Sb-BTX623-REFERENCE-JGI-5.1.pep.all	Zm00001eb356050_P005	Sobic.009G005900.4.v5.1
OG0000163	Sorghum_bicolorv5.Sb-BTX623-REFERENCE-JGI-5.1.pep.all	Zm00001eb191590_P001	Sobic.004G341500.1.v5.1, Sobic.004G341600.1.v5.1, Sobic.010G230800.1.v5.1, Sobic.010G231000.4.v5.1, Sobic.010G231000.3.v5.1, Sobic.010G234500.1.v5.1, Sobic.010G234400.1.v5.1, Sobic.005G086600.1.v5.1, Sobic.006G007900.1.v5.1, Sobic.006G008000.1.v5.1, Sobic.001G246700.2.v5.1, Sobic.001G246700.1.v5.1, Sobic.007G074800.1.v5.1, Sobic.006G007850.1.v5.1
OG0000164	Sorghum_bicolorv5.Sb-BTX623-REFERENCE-JGI-5.1.pep.all	Zm00001eb023590_P006, Zm00001eb023590_P005, Zm00001eb023590_P004, Zm00001eb023590_P003, Zm00001eb023590_P001, Zm00001eb023590_P002	Sobic.001G302500.1.v5.1, Sobic.001G302666.2.v5.1, Sobic.001G302666.1.v5.1, Sobic.001G302732.6.v5.1, Sobic.001G302732.5.v5.1, Sobic.001G302732.4.v5.1, Sobic.001G302732.1.v5.1, Sobic.001G302732.2.v5.1, Sobic.001G302732.3.v5.1
OG0000165	Sorghum_bicolorv5.Sb-BTX623-REFERENCE-JGI-5.1.pep.all	Zm00001eb007510_P001, Zm00001eb007510_P004, Zm00001eb007510_P002, Zm00001eb007510_P005, Zm00001eb007510_P003	Sobic.001G464000.12.v5.1, Sobic.001G464000.8.v5.1, Sobic.001G464000.13.v5.1, Sobic.001G464000.11.v5.1, Sobic.001G464000.6.v5.1, Sobic.001G464000.4.v5.1, Sobic.001G464000.3.v5.1, Sobic.001G464000.7.v5.1, Sobic.001G464000.10.v5.1, Sobic.001G464000.9.v5.1
OG0000167	Sorghum_bicolorv5.Sb-BTX623-REFERENCE-JGI-5.1.pep.all	Zm00001eb108400_P003, Zm00001eb108400_P004, Zm00001eb108400_P006, Zm00001eb108400_P005, Zm00001eb108400_P002, Zm00001eb108400_P001	Sobic.002G362900.4.v5.1, Sobic.002G362900.13.v5.1, Sobic.002G362900.7.v5.1, Sobic.002G362900.9.v5.1, Sobic.002G362900.8.v5.1, Sobic.002G362900.2.v5.1, Sobic.002G362900.11.v5.1, Sobic.002G362900.12.v5.1, Sobic.002G362900.10.v5.1
OG0000168	Sorghum_bicolorv5.Sb-BTX623-REFERENCE-JGI-5.1.pep.all	Zm00001eb109440_P005, Zm00001eb109440_P012, Zm00001eb109440_P006, Zm00001eb109440_P004, Zm00001eb109440_P007, Zm00001eb109440_P011, Zm00001eb109440_P002, Zm00001eb109440_P001, Zm00001eb109440_P003, Zm00001eb109440_P009, Zm00001eb109440_P010, Zm00001eb109440_P008	Sobic.002G376400.2.v5.1, Sobic.002G376400.3.v5.1, Sobic.002G376400.1.v5.1
OG0000171	Sorghum_bicolorv5.Sb-BTX623-REFERENCE-JGI-5.1.pep.all	Zm00001eb128570_P004, Zm00001eb128570_P007, Zm00001eb128570_P002, Zm00001eb128570_P005, Zm00001eb128570_P003, Zm00001eb128570_P001, Zm00001eb332960_P006, Zm00001eb332960_P003, Zm00001eb332960_P004, Zm00001eb332960_P005, Zm00001eb128570_P006, Zm00001eb332960_P007, Zm00001eb332960_P001, Zm00001eb332960_P002	Sobic.003G127500.1.v5.1
OG0000173	Sorghum_bicolorv5.Sb-BTX623-REFERENCE-JGI-5.1.pep.all	Zm00001eb207410_P002, Zm00001eb207410_P004, Zm00001eb207410_P001, Zm00001eb207410_P005, Zm00001eb207410_P013, Zm00001eb207410_P009, Zm00001eb207410_P012, Zm00001eb207410_P008, Zm00001eb207410_P010, Zm00001eb207410_P011, Zm00001eb207410_P006, Zm00001eb207410_P003, Zm00001eb207410_P007	Sobic.004G053000.2.v5.1, Sobic.004G053000.1.v5.1
OG0000174	Sorghum_bicolorv5.Sb-BTX623-REFERENCE-JGI-5.1.pep.all	Zm00001eb166480_P001, Zm00001eb219050_P001, Zm00001eb037070_P001, Zm00001eb116820_P001, Zm00001eb116820_P002, Zm00001eb242050_P004, Zm00001eb242050_P002, Zm00001eb242050_P005, Zm00001eb242050_P003	Sobic.004G158400.3.v5.1, Sobic.004G158400.6.v5.1, Sobic.004G158400.1.v5.1, Sobic.004G158400.2.v5.1, Sobic.004G158400.5.v5.1, Sobic.004G158400.4.v5.1
OG0000175	Sorghum_bicolorv5.Sb-BTX623-REFERENCE-JGI-5.1.pep.all	Zm00001eb419360_P001	Sobic.005G218201.4.v5.1, Sobic.005G218201.8.v5.1, Sobic.005G218201.6.v5.1, Sobic.005G218201.7.v5.1, Sobic.005G218600.3.v5.1, Sobic.005G218600.4.v5.1, Sobic.005G218600.6.v5.1, Sobic.005G218600.5.v5.1, Sobic.005G218600.2.v5.1, Sobic.005G218600.8.v5.1, Sobic.005G218600.7.v5.1, Sobic.005G218201.1.v5.1, Sobic.005G218201.5.v5.1, Sobic.005G218201.9.v5.1
OG0000176	Sorghum_bicolorv5.Sb-BTX623-REFERENCE-JGI-5.1.pep.all	Zm00001eb077510_P001, Zm00001eb077490_P001, Zm00001eb077490_P002	Sobic.006G145500.12.v5.1, Sobic.006G145500.7.v5.1, Sobic.006G145500.13.v5.1, Sobic.006G145500.1.v5.1, Sobic.006G145500.9.v5.1, Sobic.006G145500.10.v5.1, Sobic.006G145500.8.v5.1, Sobic.006G145600.1.v5.1, Sobic.006G145600.2.v5.1, Sobic.006G145800.1.v5.1, Sobic.006G145700.1.v5.1, Sobic.006G145901.1.v5.1
OG0000177	Sorghum_bicolorv5.Sb-BTX623-REFERENCE-JGI-5.1.pep.all	Zm00001eb379020_P001, Zm00001eb379020_P002, Zm00001eb201510_P001, Zm00001eb410400_P001, Zm00001eb148170_P001, Zm00001eb032010_P002, Zm00001eb032010_P001, Zm00001eb032010_P003, Zm00001eb299350_P001, Zm00001eb265460_P001, Zm00001eb147180_P001, Zm00001eb413530_P001, Zm00001eb055890_P001, Zm00001eb078230_P001	Sobic.006G189100.1.v5.1
OG0000178	Sorghum_bicolorv5.Sb-BTX623-REFERENCE-JGI-5.1.pep.all	Zm00001eb065780_P003, Zm00001eb065780_P004, Zm00001eb065780_P002, Zm00001eb065780_P001	Sobic.006G271800.9.v5.1, Sobic.006G271800.8.v5.1, Sobic.006G271800.5.v5.1, Sobic.006G271800.11.v5.1, Sobic.006G271800.6.v5.1, Sobic.006G271800.12.v5.1, Sobic.006G271800.7.v5.1, Sobic.006G271800.2.v5.1, Sobic.006G271800.4.v5.1, Sobic.006G271800.3.v5.1, Sobic.006G271800.10.v5.1
OG0000179	Sorghum_bicolorv5.Sb-BTX623-REFERENCE-JGI-5.1.pep.all	Zm00001eb176750_P003, Zm00001eb176750_P005, Zm00001eb176750_P001, Zm00001eb176750_P004, Zm00001eb176750_P002	Sobic.007G102151.3.v5.1, Sobic.007G102151.9.v5.1, Sobic.007G102151.8.v5.1, Sobic.007G102151.10.v5.1, Sobic.007G102151.7.v5.1, Sobic.007G102151.6.v5.1, Sobic.007G102151.5.v5.1, Sobic.007G102151.4.v5.1, Sobic.007G102151.1.v5.1, Sobic.007G102151.2.v5.1
OG0000180	Sorghum_bicolorv5.Sb-BTX623-REFERENCE-JGI-5.1.pep.all	Zm00001eb100400_P001, Zm00001eb163980_P001, Zm00001eb163980_P002, Zm00001eb168900_P002, Zm00001eb423520_P002, Zm00001eb146790_P001, Zm00001eb146790_P002, Zm00001eb318120_P002, Zm00001eb035560_P001, Zm00001eb423520_P003, Zm00001eb168900_P001, Zm00001eb318120_P001, Zm00001eb167030_P001, Zm00001eb423520_P001	Sobic.008G032600.1.v5.1
OG0000181	Sorghum_bicolorv5.Sb-BTX623-REFERENCE-JGI-5.1.pep.all	Zm00001eb234720_P001	Sobic.010G269950.1.v5.1, Sobic.010G272102.1.v5.1, Sobic.010G272400.3.v5.1, Sobic.010G272200.2.v5.1, Sobic.010G271502.1.v5.1, Sobic.010G271700.1.v5.1, Sobic.010G272000.5.v5.1, Sobic.010G271600.1.v5.1, Sobic.010G272501.2.v5.1, Sobic.010G272700.1.v5.1, Sobic.010G272700.2.v5.1, Sobic.010G271800.2.v5.1, Sobic.010G271901.1.v5.1, Sobic.010G044700.1.v5.1
OG0000182	Sorghum_bicolorv5.Sb-BTX623-REFERENCE-JGI-5.1.pep.all	Zm00001eb305360_P001, Zm00001eb423060_P001	Sobic.010G055400.4.v5.1, Sobic.010G055400.1.v5.1, Sobic.010G055100.3.v5.1, Sobic.010G055100.1.v5.1, Sobic.010G055100.6.v5.1, Sobic.010G055100.4.v5.1
OG0000182	Sorghum_bicolorv5.Sb-BTX623-REFERENCE-JGI-5.1.pep.all	Zm00001eb375460_P001, Zm00001eb375460_P002, Zm00001eb375460_P003	Sobic.010G055000.3.v5.1, Sobic.010G055000.2.v5.1, Sobic.010G055000.4.v5.1, Sobic.010G055000.1.v5.1
OG0000183	Sorghum_bicolorv5.Sb-BTX623-REFERENCE-JGI-5.1.pep.all	Zm00001eb374670_P001	Sobic.010G065800.8.v5.1, Sobic.010G065800.5.v5.1, Sobic.010G065800.2.v5.1, Sobic.010G065800.11.v5.1, Sobic.010G065800.12.v5.1, Sobic.010G065800.4.v5.1, Sobic.010G065800.6.v5.1, Sobic.010G065800.7.v5.1, Sobic.010G065800.14.v5.1, Sobic.010G065800.13.v5.1, Sobic.010G065800.10.v5.1, Sobic.010G065800.9.v5.1, Sobic.010G065800.1.v5.1, Sobic.010G065800.3.v5.1
OG0000184	Sorghum_bicolorv5.Sb-BTX623-REFERENCE-JGI-5.1.pep.all	Zm00001eb374090_P007, Zm00001eb374090_P006, Zm00001eb374090_P002, Zm00001eb374090_P001, Zm00001eb374090_P005, Zm00001eb374090_P004, Zm00001eb374090_P003	Sobic.010G072300.6.v5.1, Sobic.010G072300.9.v5.1, Sobic.010G072300.7.v5.1, Sobic.010G072300.10.v5.1, Sobic.010G072300.5.v5.1, Sobic.010G072300.3.v5.1, Sobic.010G072300.4.v5.1, Sobic.010G072300.8.v5.1
OG0000185	Sorghum_bicolorv5.Sb-BTX623-REFERENCE-JGI-5.1.pep.all	Zm00001eb442780_P001, Zm00001eb434640_P001, Zm00001eb437040_P001	Sobic.K021405.1.v5.1, Sobic.K021517.1.v5.1, Sobic.K017857.1.v5.1, Sobic.K022632.1.v5.1, Sobic.K021532.1.v5.1, Sobic.K021506.1.v5.1, Sobic.K021524.1.v5.1, Sobic.K021719.1.v5.1, Sobic.K021516.1.v5.1, Sobic.K021537.1.v5.1, Sobic.K021507.1.v5.1, Sobic.K022304.1.v5.1
OG0000196	Sorghum_bicolorv5.Sb-BTX623-REFERENCE-JGI-5.1.pep.all	Zm00001eb437140_P001, Zm00001eb441580_P001, Zm00001eb226420_P001, Zm00001eb438320_P001, Zm00001eb442730_P001, Zm00001eb437790_P001, Zm00001eb437250_P001, Zm00001eb434970_P001, Zm00001eb271620_P001, Zm00001eb436820_P001, Zm00001eb435740_P001, Zm00001eb435470_P001, Zm00001eb435260_P001	Sobic.001G315301.1.v5.1
OG0000197	Sorghum_bicolorv5.Sb-BTX623-REFERENCE-JGI-5.1.pep.all	Zm00001eb378250_P001	Sobic.001G350501.2.v5.1
OG0000197	Sorghum_bicolorv5.Sb-BTX623-REFERENCE-JGI-5.1.pep.all	Zm00001eb244680_P004, Zm00001eb244680_P003, Zm00001eb018990_P003	Sobic.006G100600.2.v5.1
OG0000197	Sorghum_bicolorv5.Sb-BTX623-REFERENCE-JGI-5.1.pep.all	Zm00001eb244680_P002	Sobic.006G100600.1.v5.1
OG0000197	Sorghum_bicolorv5.Sb-BTX623-REFERENCE-JGI-5.1.pep.all	Zm00001eb244680_P005	Sobic.010G021402.1.v5.1
OG0000198	Sorghum_bicolorv5.Sb-BTX623-REFERENCE-JGI-5.1.pep.all	Zm00001eb016160_P002, Zm00001eb016160_P004, Zm00001eb016160_P007, Zm00001eb016160_P005, Zm00001eb016160_P001	Sobic.001G379900.5.v5.1, Sobic.001G379900.9.v5.1, Sobic.001G379900.2.v5.1, Sobic.001G379900.8.v5.1, Sobic.001G379900.3.v5.1, Sobic.001G379900.7.v5.1, Sobic.001G379900.4.v5.1, Sobic.001G379900.6.v5.1, Sobic.001G379900.10.v5.1
OG0000199	Sorghum_bicolorv5.Sb-BTX623-REFERENCE-JGI-5.1.pep.all	Zm00001eb006480_P002, Zm00001eb006480_P001, Zm00001eb006480_P006, Zm00001eb006480_P005, Zm00001eb006480_P003, Zm00001eb006480_P004	Sobic.001G478400.10.v5.1, Sobic.001G478400.9.v5.1, Sobic.001G478400.2.v5.1, Sobic.001G478400.11.v5.1, Sobic.001G478400.8.v5.1, Sobic.001G478400.7.v5.1, Sobic.001G478400.1.v5.1, Sobic.001G478400.6.v5.1
OG0000201	Sorghum_bicolorv5.Sb-BTX623-REFERENCE-JGI-5.1.pep.all	Zm00001eb305790_P003, Zm00001eb305790_P001, Zm00001eb305790_P002	Sobic.002G115900.2.v5.1, Sobic.002G115900.1.v5.1, Sobic.005G082740.1.v5.1, Sobic.005G083280.1.v5.1, Sobic.005G083220.1.v5.1, Sobic.005G083050.1.v5.1, Sobic.005G083160.1.v5.1, Sobic.005G083100.1.v5.1, Sobic.005G082860.1.v5.1, Sobic.005G082780.1.v5.1, Sobic.005G082820.1.v5.1
OG0000204	Sorghum_bicolorv5.Sb-BTX623-REFERENCE-JGI-5.1.pep.all	Zm00001eb119100_P006, Zm00001eb119100_P007, Zm00001eb119100_P003, Zm00001eb119100_P008, Zm00001eb399020_P001, Zm00001eb119100_P004, Zm00001eb119100_P009, Zm00001eb119100_P010, Zm00001eb119100_P002, Zm00001eb119100_P005, Zm00001eb119100_P001	Sobic.003G005600.4.v5.1, Sobic.003G005600.3.v5.1, Sobic.003G005600.1.v5.1
OG0000206	Sorghum_bicolorv5.Sb-BTX623-REFERENCE-JGI-5.1.pep.all	Zm00001eb229550_P007, Zm00001eb229550_P009, Zm00001eb229550_P010, Zm00001eb229550_P002, Zm00001eb229550_P005, Zm00001eb229550_P006, Zm00001eb229550_P003, Zm00001eb229550_P001, Zm00001eb229550_P004, Zm00001eb229550_P012, Zm00001eb229550_P011, Zm00001eb229550_P008	Sobic.005G128800.1.v5.1, Sobic.004G006300.2.v5.1
OG0000207	Sorghum_bicolorv5.Sb-BTX623-REFERENCE-JGI-5.1.pep.all	Zm00001eb209270_P001, Zm00001eb209470_P001, Zm00001eb209470_P003, Zm00001eb209470_P002, Zm00001eb209270_P002, Zm00001eb252600_P001, Zm00001eb406200_P001, Zm00001eb342830_P001, Zm00001eb313220_P001, Zm00001eb063950_P002, Zm00001eb063950_P003, Zm00001eb063950_P001, Zm00001eb019540_P001	Sobic.004G012400.1.v5.1
OG0000209	Sorghum_bicolorv5.Sb-BTX623-REFERENCE-JGI-5.1.pep.all	Zm00001eb237840_P001	Sobic.004G120001.1.v5.1
OG0000209	Sorghum_bicolorv5.Sb-BTX623-REFERENCE-JGI-5.1.pep.all	Zm00001eb237610_P001, Zm00001eb237620_P001	Sobic.004G121700.1.v5.1, Sobic.004G121600.1.v5.1, Sobic.004G121800.1.v5.1, Sobic.004G121900.1.v5.1, Sobic.004G119800.1.v5.1, Sobic.004G119900.1.v5.1
OG0000209	Sorghum_bicolorv5.Sb-BTX623-REFERENCE-JGI-5.1.pep.all	Zm00001eb237600_P001	Sobic.004G121500.1.v5.1
OG0000211	Sorghum_bicolorv5.Sb-BTX623-REFERENCE-JGI-5.1.pep.all	Zm00001eb247330_P001, Zm00001eb184870_P002, Zm00001eb184870_P001, Zm00001eb096220_P001, Zm00001eb150240_P001, Zm00001eb247330_P002, Zm00001eb096230_P002, Zm00001eb150240_P002, Zm00001eb161440_P002, Zm00001eb300230_P001, Zm00001eb161440_P001, Zm00001eb084090_P001, Zm00001eb096230_P001	Sobic.004G216700.1.v5.1
OG0000212	Sorghum_bicolorv5.Sb-BTX623-REFERENCE-JGI-5.1.pep.all	Zm00001eb189550_P004, Zm00001eb189550_P001, Zm00001eb189550_P003, Zm00001eb189550_P002	Sobic.004G253100.4.v5.1, Sobic.004G253100.5.v5.1, Sobic.004G253100.10.v5.1, Sobic.004G253100.6.v5.1, Sobic.004G253100.9.v5.1, Sobic.004G253100.8.v5.1, Sobic.004G253100.11.v5.1, Sobic.004G253100.2.v5.1, Sobic.004G253100.1.v5.1, Sobic.004G253100.7.v5.1
OG0000215	Sorghum_bicolorv5.Sb-BTX623-REFERENCE-JGI-5.1.pep.all	Zm00001eb427140_P001, Zm00001eb427140_P002, Zm00001eb075850_P004, Zm00001eb142020_P001, Zm00001eb055480_P001, Zm00001eb099060_P001, Zm00001eb125800_P001, Zm00001eb341300_P001, Zm00001eb333770_P001, Zm00001eb015580_P001, Zm00001eb075850_P002, Zm00001eb075850_P003, Zm00001eb075850_P001	Sobic.006G156300.1.v5.1
OG0000217	Sorghum_bicolorv5.Sb-BTX623-REFERENCE-JGI-5.1.pep.all	Zm00001eb034290_P003, Zm00001eb034610_P002, Zm00001eb034520_P001, Zm00001eb034460_P001, Zm00001eb034370_P001, Zm00001eb034370_P002, Zm00001eb034370_P003, Zm00001eb034290_P004, Zm00001eb034290_P005, Zm00001eb034290_P001, Zm00001eb034290_P002, Zm00001eb034610_P001, Zm00001eb034480_P001	Sobic.007G214300.1.v5.1
OG0000218	Sorghum_bicolorv5.Sb-BTX623-REFERENCE-JGI-5.1.pep.all	Zm00001eb033960_P003, Zm00001eb033960_P001, Zm00001eb033960_P002	Sobic.007G219100.10.v5.1, Sobic.007G219100.2.v5.1, Sobic.007G219100.7.v5.1, Sobic.007G219100.8.v5.1, Sobic.007G219100.11.v5.1, Sobic.007G219100.5.v5.1, Sobic.007G219100.3.v5.1, Sobic.007G219100.12.v5.1, Sobic.007G219100.4.v5.1, Sobic.007G219100.9.v5.1, Sobic.007G219100.6.v5.1
OG0000219	Sorghum_bicolorv5.Sb-BTX623-REFERENCE-JGI-5.1.pep.all	Zm00001eb177450_P003, Zm00001eb177450_P002, Zm00001eb177450_P001	Sobic.009G233200.8.v5.1, Sobic.009G233200.6.v5.1, Sobic.009G233200.11.v5.1, Sobic.009G233200.14.v5.1, Sobic.009G233200.15.v5.1, Sobic.009G233200.10.v5.1, Sobic.009G233200.5.v5.1, Sobic.009G233200.13.v5.1, Sobic.009G233200.7.v5.1, Sobic.009G233200.9.v5.1, Sobic.009G233200.12.v5.1
OG0000220	Sorghum_bicolorv5.Sb-BTX623-REFERENCE-JGI-5.1.pep.all	Zm00001eb377470_P004, Zm00001eb377470_P005, Zm00001eb377470_P003, Zm00001eb377470_P002, Zm00001eb377470_P001	Sobic.010G030300.4.v5.1, Sobic.010G030300.10.v5.1, Sobic.010G030300.7.v5.1, Sobic.010G030300.9.v5.1, Sobic.010G030300.3.v5.1, Sobic.010G030300.1.v5.1, Sobic.010G030300.8.v5.1, Sobic.010G030300.6.v5.1, Sobic.010G030300.5.v5.1
OG0000221	Sorghum_bicolorv5.Sb-BTX623-REFERENCE-JGI-5.1.pep.all	Zm00001eb376110_P001, Zm00001eb408830_P001, Zm00001eb007410_P001, Zm00001eb007420_P001, Zm00001eb007430_P001, Zm00001eb007350_P001, Zm00001eb007390_P001, Zm00001eb007400_P001, Zm00001eb007330_P001, Zm00001eb007380_P001, Zm00001eb007360_P001, Zm00001eb007340_P001, Zm00001eb007370_P001	Sobic.010G047500.1.v5.1
OG0000223	Sorghum_bicolorv5.Sb-BTX623-REFERENCE-JGI-5.1.pep.all	Zm00001eb275030_P001, Zm00001eb275030_P002, Zm00001eb275030_P003, Zm00001eb337170_P001, Zm00001eb334470_P003, Zm00001eb334470_P001, Zm00001eb334470_P002, Zm00001eb334470_P005, Zm00001eb242050_P001, Zm00001eb334470_P007, Zm00001eb334470_P004, Zm00001eb334470_P006, Zm00001eb334470_P008	Sobic.010G209900.1.v5.1
OG0000235	Sorghum_bicolorv5.Sb-BTX623-REFERENCE-JGI-5.1.pep.all	Zm00001eb108350_P002, Zm00001eb108350_P001	Sobic.001G021700.1.v5.1, Sobic.001G132300.9.v5.1, Sobic.001G132300.11.v5.1, Sobic.001G132300.3.v5.1, Sobic.001G132300.6.v5.1, Sobic.001G132300.4.v5.1, Sobic.001G132300.10.v5.1, Sobic.001G132300.2.v5.1, Sobic.001G132300.5.v5.1, Sobic.001G132300.7.v5.1, Sobic.001G132300.8.v5.1
OG0000236	Sorghum_bicolorv5.Sb-BTX623-REFERENCE-JGI-5.1.pep.all	Zm00001eb274580_P001, Zm00001eb442270_P001, Zm00001eb442270_P002, Zm00001eb274490_P001, Zm00001eb274490_P002, Zm00001eb274510_P001, Zm00001eb094130_P001, Zm00001eb094100_P001, Zm00001eb094150_P001, Zm00001eb094120_P001, Zm00001eb094090_P001, Zm00001eb173740_P001	Sobic.001G086700.1.v5.1
OG0000242	Sorghum_bicolorv5.Sb-BTX623-REFERENCE-JGI-5.1.pep.all	Zm00001eb015700_P003, Zm00001eb015700_P002, Zm00001eb015700_P001, Zm00001eb055630_P002, Zm00001eb000070_P001, Zm00001eb055630_P001, Zm00001eb078250_P001	Sobic.001G384700.2.v5.1, Sobic.001G384700.5.v5.1, Sobic.001G384700.6.v5.1, Sobic.001G384700.4.v5.1, Sobic.001G384700.1.v5.1, Sobic.001G384700.3.v5.1
OG0000243	Sorghum_bicolorv5.Sb-BTX623-REFERENCE-JGI-5.1.pep.all	Zm00001eb012280_P001	Sobic.001G421900.5.v5.1, Sobic.001G421900.9.v5.1, Sobic.001G421900.12.v5.1, Sobic.001G421900.15.v5.1, Sobic.001G421900.13.v5.1, Sobic.001G421900.14.v5.1, Sobic.001G421900.8.v5.1, Sobic.001G421900.16.v5.1, Sobic.001G421900.6.v5.1, Sobic.001G421900.10.v5.1, Sobic.001G421900.11.v5.1, Sobic.001G421900.7.v5.1
OG0000244	Sorghum_bicolorv5.Sb-BTX623-REFERENCE-JGI-5.1.pep.all	Zm00001eb005950_P002, Zm00001eb005950_P005, Zm00001eb005950_P003, Zm00001eb005950_P004, Zm00001eb005950_P001	Sobic.001G483200.10.v5.1, Sobic.001G483200.5.v5.1, Sobic.001G483200.11.v5.1, Sobic.001G483200.12.v5.1, Sobic.001G483200.9.v5.1, Sobic.001G483200.7.v5.1, Sobic.001G483200.6.v5.1, Sobic.001G483200.8.v5.1
OG0000245	Sorghum_bicolorv5.Sb-BTX623-REFERENCE-JGI-5.1.pep.all	Zm00001eb117790_P001	Sobic.002G025400.3.v5.1, Sobic.002G025400.1.v5.1, Sobic.002G025400.2.v5.1, Sobic.002G025500.2.v5.1, Sobic.002G025500.3.v5.1, Sobic.002G025900.1.v5.1, Sobic.002G025801.1.v5.1, Sobic.002G006801.1.v5.1, Sobic.002G023700.1.v5.1, Sobic.002G023500.1.v5.1, Sobic.002G023400.1.v5.1, Sobic.002G026100.2.v5.1
OG0000246	Sorghum_bicolorv5.Sb-BTX623-REFERENCE-JGI-5.1.pep.all	Zm00001eb382280_P001, Zm00001eb159510_P003, Zm00001eb159510_P001, Zm00001eb159510_P002, Zm00001eb284880_P001, Zm00001eb267430_P001	Sobic.002G299233.1.v5.1, Sobic.002G298201.1.v5.1, Sobic.004G026600.3.v5.1
OG0000246	Sorghum_bicolorv5.Sb-BTX623-REFERENCE-JGI-5.1.pep.all	Zm00001eb185990_P001, Zm00001eb420020_P001, Zm00001eb421780_P001	Sobic.008G165401.1.v5.1
OG0000247	Sorghum_bicolorv5.Sb-BTX623-REFERENCE-JGI-5.1.pep.all	Zm00001eb322720_P001, Zm00001eb322720_P003, Zm00001eb318430_P001, Zm00001eb322720_P002, Zm00001eb259500_P002, Zm00001eb343280_P001, Zm00001eb343280_P002, Zm00001eb259500_P001, Zm00001eb239350_P001, Zm00001eb322720_P005, Zm00001eb322720_P006, Zm00001eb322720_P004	Sobic.002G318600.1.v5.1
OG0000248	Sorghum_bicolorv5.Sb-BTX623-REFERENCE-JGI-5.1.pep.all	Zm00001eb323520_P005, Zm00001eb323520_P004, Zm00001eb323520_P001, Zm00001eb323520_P003, Zm00001eb323520_P006, Zm00001eb323520_P002, Zm00001eb106500_P001, Zm00001eb106500_P003, Zm00001eb106500_P002, Zm00001eb106500_P004, Zm00001eb106500_P006, Zm00001eb106500_P005	Sobic.002G330600.1.v5.1
OG0000249	Sorghum_bicolorv5.Sb-BTX623-REFERENCE-JGI-5.1.pep.all	Zm00001eb323550_P001, Zm00001eb323550_P004, Zm00001eb323550_P003, Zm00001eb323550_P005, Zm00001eb323550_P002, Zm00001eb106510_P002, Zm00001eb106510_P003, Zm00001eb106510_P004, Zm00001eb106510_P001	Sobic.002G330800.1.v5.1, Sobic.002G330800.2.v5.1, Sobic.002G330800.4.v5.1, Sobic.002G330800.3.v5.1
OG0000250	Sorghum_bicolorv5.Sb-BTX623-REFERENCE-JGI-5.1.pep.all	Zm00001eb325220_P002, Zm00001eb325220_P003, Zm00001eb325220_P004	Sobic.002G350300.12.v5.1, Sobic.002G350300.10.v5.1, Sobic.002G350300.1.v5.1, Sobic.002G350300.6.v5.1, Sobic.002G350300.2.v5.1, Sobic.002G350300.3.v5.1, Sobic.002G350300.7.v5.1, Sobic.002G350300.8.v5.1, Sobic.002G350300.9.v5.1, Sobic.002G350300.11.v5.1
OG0000252	Sorghum_bicolorv5.Sb-BTX623-REFERENCE-JGI-5.1.pep.all	Zm00001eb148890_P003, Zm00001eb148890_P007, Zm00001eb148890_P004, Zm00001eb148890_P001, Zm00001eb148890_P002, Zm00001eb148890_P005, Zm00001eb148890_P006	Sobic.003G346000.7.v5.1, Sobic.003G346000.8.v5.1, Sobic.003G346000.10.v5.1, Sobic.003G346000.9.v5.1, Sobic.003G346000.12.v5.1, Sobic.003G346000.11.v5.1
OG0000253	Sorghum_bicolorv5.Sb-BTX623-REFERENCE-JGI-5.1.pep.all	Zm00001eb146450_P004, Zm00001eb146450_P001, Zm00001eb146450_P002, Zm00001eb146450_P003	Sobic.003G370300.14.v5.1, Sobic.003G370300.13.v5.1, Sobic.003G370300.4.v5.1, Sobic.003G370300.5.v5.1, Sobic.003G370300.12.v5.1, Sobic.003G370300.15.v5.1, Sobic.003G370300.7.v5.1, Sobic.003G370300.16.v5.1, Sobic.003G370300.9.v5.1
OG0000254	Sorghum_bicolorv5.Sb-BTX623-REFERENCE-JGI-5.1.pep.all	Zm00001eb239520_P002, Zm00001eb239520_P004, Zm00001eb239520_P001, Zm00001eb239520_P005	Sobic.004G099300.8.v5.1, Sobic.004G099300.6.v5.1, Sobic.004G099300.3.v5.1, Sobic.004G099300.7.v5.1, Sobic.004G099300.5.v5.1, Sobic.004G099300.2.v5.1, Sobic.004G099300.4.v5.1, Sobic.004G099300.9.v5.1, Sobic.004G099300.1.v5.1
OG0000255	Sorghum_bicolorv5.Sb-BTX623-REFERENCE-JGI-5.1.pep.all	Zm00001eb072570_P006, Zm00001eb085260_P006, Zm00001eb085260_P008, Zm00001eb085260_P004, Zm00001eb085260_P003, Zm00001eb085260_P002, Zm00001eb072570_P004, Zm00001eb085260_P005, Zm00001eb085260_P001, Zm00001eb085260_P007	Sobic.004G131800.3.v5.1, Sobic.004G131800.4.v5.1, Sobic.004G131800.2.v5.1
OG0000256	Sorghum_bicolorv5.Sb-BTX623-REFERENCE-JGI-5.1.pep.all	Zm00001eb242490_P003, Zm00001eb242490_P001, Zm00001eb242490_P002, Zm00001eb242490_P004	Sobic.004G163300.8.v5.1, Sobic.004G163300.14.v5.1, Sobic.004G163300.7.v5.1, Sobic.004G163300.12.v5.1, Sobic.004G163300.9.v5.1, Sobic.004G163300.13.v5.1, Sobic.004G163300.6.v5.1, Sobic.004G163300.11.v5.1, Sobic.004G163300.10.v5.1
OG0000257	Sorghum_bicolorv5.Sb-BTX623-REFERENCE-JGI-5.1.pep.all	Zm00001eb247040_P006, Zm00001eb247040_P004, Zm00001eb247040_P003, Zm00001eb247040_P005, Zm00001eb247040_P007, Zm00001eb247040_P002, Zm00001eb247040_P009, Zm00001eb247040_P001, Zm00001eb247040_P008	Sobic.004G213600.3.v5.1, Sobic.004G213600.7.v5.1, Sobic.004G213600.5.v5.1, Sobic.004G213600.6.v5.1
OG0000258	Sorghum_bicolorv5.Sb-BTX623-REFERENCE-JGI-5.1.pep.all	Zm00001eb255430_P009, Zm00001eb255430_P003, Zm00001eb255430_P005, Zm00001eb255430_P002, Zm00001eb255430_P004, Zm00001eb255430_P006, Zm00001eb255430_P007, Zm00001eb255430_P008, Zm00001eb255430_P010	Sobic.004G229100.5.v5.1, Sobic.004G229100.3.v5.1, Sobic.004G229100.4.v5.1, Sobic.004G229100.2.v5.1
OG0000260	Sorghum_bicolorv5.Sb-BTX623-REFERENCE-JGI-5.1.pep.all	Zm00001eb249760_P001	Sobic.004G292900.1.v5.1, Sobic.004G292500.1.v5.1, Sobic.004G292300.1.v5.1, Sobic.004G292100.1.v5.1, Sobic.004G292700.1.v5.1, Sobic.004G292250.1.v5.1, Sobic.004G292001.1.v5.1, Sobic.004G292600.1.v5.1, Sobic.004G292800.1.v5.1, Sobic.004G292200.1.v5.1, Sobic.004G292400.1.v5.1, Sobic.004G292275.1.v5.1
OG0000261	Sorghum_bicolorv5.Sb-BTX623-REFERENCE-JGI-5.1.pep.all	Zm00001eb200710_P002, Zm00001eb200710_P001, Zm00001eb200710_P005, Zm00001eb200710_P003, Zm00001eb200710_P004, Zm00001eb355630_P001, Zm00001eb197290_P001	Sobic.005G095700.4.v5.1, Sobic.005G095700.5.v5.1, Sobic.005G095700.8.v5.1, Sobic.005G095700.1.v5.1, Sobic.005G095700.6.v5.1, Sobic.005G095700.7.v5.1
OG0000262	Sorghum_bicolorv5.Sb-BTX623-REFERENCE-JGI-5.1.pep.all	Zm00001eb114060_P001, Zm00001eb114060_P004, Zm00001eb114060_P002, Zm00001eb114060_P005, Zm00001eb114060_P006, Zm00001eb114060_P007, Zm00001eb114060_P003	Sobic.005G155100.6.v5.1, Sobic.005G155100.2.v5.1, Sobic.005G155100.4.v5.1, Sobic.005G155100.5.v5.1, Sobic.005G155100.3.v5.1, Sobic.005G155100.7.v5.1
OG0000264	Sorghum_bicolorv5.Sb-BTX623-REFERENCE-JGI-5.1.pep.all	Zm00001eb166440_P009, Zm00001eb166440_P004, Zm00001eb166440_P001, Zm00001eb166440_P008, Zm00001eb306660_P001, Zm00001eb166440_P005, Zm00001eb166440_P006, Zm00001eb166440_P002, Zm00001eb166440_P007, Zm00001eb166440_P003	Sobic.005G194900.1.v5.1, Sobic.005G194900.2.v5.1, Sobic.005G194900.3.v5.1
OG0000265	Sorghum_bicolorv5.Sb-BTX623-REFERENCE-JGI-5.1.pep.all	Zm00001eb115990_P003, Zm00001eb115990_P001	Sobic.005G217000.16.v5.1, Sobic.005G217000.13.v5.1, Sobic.005G217000.15.v5.1, Sobic.005G217000.14.v5.1, Sobic.005G217000.12.v5.1, Sobic.005G217000.6.v5.1, Sobic.005G217000.11.v5.1, Sobic.005G217000.7.v5.1, Sobic.005G217000.10.v5.1, Sobic.005G217000.9.v5.1, Sobic.005G217000.8.v5.1
OG0000266	Sorghum_bicolorv5.Sb-BTX623-REFERENCE-JGI-5.1.pep.all	Zm00001eb420250_P001, Zm00001eb420250_P002	Sobic.006G041600.9.v5.1, Sobic.006G041600.10.v5.1, Sobic.006G041600.11.v5.1, Sobic.006G041600.7.v5.1, Sobic.006G041600.8.v5.1, Sobic.006G041600.3.v5.1, Sobic.006G041600.2.v5.1, Sobic.006G041600.4.v5.1, Sobic.006G041600.5.v5.1, Sobic.006G041600.6.v5.1, Sobic.006G041600.1.v5.1
OG0000268	Sorghum_bicolorv5.Sb-BTX623-REFERENCE-JGI-5.1.pep.all	Zm00001eb429330_P004, Zm00001eb429330_P001, Zm00001eb429330_P003, Zm00001eb429330_P002	Sobic.006G175700.2.v5.1, Sobic.006G175700.26.v5.1, Sobic.006G175500.3.v5.1, Sobic.006G175200.2.v5.1, Sobic.006G076900.4.v5.1, Sobic.006G076900.3.v5.1, Sobic.006G076900.11.v5.1, Sobic.006G076900.5.v5.1, Sobic.006G076900.6.v5.1
OG0000269	Sorghum_bicolorv5.Sb-BTX623-REFERENCE-JGI-5.1.pep.all	Zm00001eb078540_P001, Zm00001eb299640_P001, Zm00001eb299640_P002, Zm00001eb070890_P003, Zm00001eb070890_P002, Zm00001eb070890_P001, Zm00001eb310050_P001, Zm00001eb054630_P001, Zm00001eb310030_P001, Zm00001eb136820_P001, Zm00001eb438140_P001	Sobic.006G213900.2.v5.1, Sobic.006G213900.1.v5.1
OG0000270	Sorghum_bicolorv5.Sb-BTX623-REFERENCE-JGI-5.1.pep.all	Zm00001eb070040_P002, Zm00001eb070040_P001, Zm00001eb247770_P001, Zm00001eb069880_P002, Zm00001eb069540_P001, Zm00001eb070040_P003, Zm00001eb069960_P001, Zm00001eb069750_P001, Zm00001eb069820_P001, Zm00001eb069880_P001, Zm00001eb070030_P001, Zm00001eb069560_P001	Sobic.006G225100.4.v5.1
OG0000271	Sorghum_bicolorv5.Sb-BTX623-REFERENCE-JGI-5.1.pep.all	Zm00001eb066510_P003, Zm00001eb066510_P001, Zm00001eb291520_P001, Zm00001eb043500_P001, Zm00001eb364150_P001, Zm00001eb057600_P001, Zm00001eb057600_P002, Zm00001eb364150_P002, Zm00001eb291510_P002, Zm00001eb291510_P001, Zm00001eb222800_P001, Zm00001eb157910_P001	Sobic.006G264000.1.v5.1
OG0000272	Sorghum_bicolorv5.Sb-BTX623-REFERENCE-JGI-5.1.pep.all	Zm00001eb173880_P004, Zm00001eb173880_P006, Zm00001eb173880_P005, Zm00001eb173880_P007, Zm00001eb173880_P001, Zm00001eb173880_P002, Zm00001eb173880_P003	Sobic.007G017400.6.v5.1, Sobic.007G017400.2.v5.1, Sobic.007G017400.5.v5.1, Sobic.007G017400.4.v5.1, Sobic.007G017400.3.v5.1, Sobic.007G017400.1.v5.1
OG0000273	Sorghum_bicolorv5.Sb-BTX623-REFERENCE-JGI-5.1.pep.all	Zm00001eb261130_P001, Zm00001eb261130_P005, Zm00001eb261130_P002, Zm00001eb261130_P003, Zm00001eb261130_P004, Zm00001eb249730_P005, Zm00001eb249730_P004, Zm00001eb249730_P001, Zm00001eb249730_P003, Zm00001eb249730_P006, Zm00001eb249730_P002, Zm00001eb249750_P001	Sobic.007G020500.7.v5.1
OG0000274	Sorghum_bicolorv5.Sb-BTX623-REFERENCE-JGI-5.1.pep.all	Zm00001eb173580_P001	Sobic.007G021200.1.v5.1
OG0000274	Sorghum_bicolorv5.Sb-BTX623-REFERENCE-JGI-5.1.pep.all	Zm00001eb173610_P001	Sobic.007G021900.1.v5.1, Sobic.007G021101.1.v5.1, Sobic.007G022301.1.v5.1, Sobic.007G174100.2.v5.1, Sobic.007G022100.1.v5.1, Sobic.007G021600.1.v5.1, Sobic.007G021400.1.v5.1, Sobic.007G021300.1.v5.1, Sobic.007G021500.1.v5.1, Sobic.007G021700.1.v5.1
OG0000275	Sorghum_bicolorv5.Sb-BTX623-REFERENCE-JGI-5.1.pep.all	Zm00001eb172450_P005, Zm00001eb172450_P003, Zm00001eb172450_P002, Zm00001eb172450_P004, Zm00001eb172450_P001	Sobic.007G047400.2.v5.1, Sobic.007G047400.8.v5.1, Sobic.007G047400.6.v5.1, Sobic.007G047400.1.v5.1, Sobic.007G047400.5.v5.1, Sobic.007G047400.4.v5.1, Sobic.007G047400.7.v5.1, Sobic.007G047400.3.v5.1
OG0000277	Sorghum_bicolorv5.Sb-BTX623-REFERENCE-JGI-5.1.pep.all	Zm00001eb133580_P004, Zm00001eb133580_P003, Zm00001eb409890_P001, Zm00001eb409890_P003, Zm00001eb409890_P004, Zm00001eb409890_P005, Zm00001eb409890_P006, Zm00001eb409890_P002, Zm00001eb133580_P001, Zm00001eb133580_P002	Sobic.008G086200.3.v5.1, Sobic.008G086200.4.v5.1, Sobic.008G086200.2.v5.1
OG0000278	Sorghum_bicolorv5.Sb-BTX623-REFERENCE-JGI-5.1.pep.all	Zm00001eb031310_P006, Zm00001eb031310_P001, Zm00001eb031310_P003, Zm00001eb031310_P005, Zm00001eb135750_P002, Zm00001eb031310_P002, Zm00001eb031310_P004, Zm00001eb135750_P001	Sobic.008G160600.5.v5.1, Sobic.008G160600.4.v5.1, Sobic.008G160600.3.v5.1, Sobic.008G160600.1.v5.1, Sobic.008G160600.2.v5.1
OG0000279	Sorghum_bicolorv5.Sb-BTX623-REFERENCE-JGI-5.1.pep.all	Zm00001eb345510_P003, Zm00001eb345510_P002, Zm00001eb345510_P001	Sobic.009G258100.2.v5.1, Sobic.009G258100.1.v5.1, Sobic.009G258100.8.v5.1, Sobic.009G258100.4.v5.1, Sobic.009G258100.5.v5.1, Sobic.009G258100.6.v5.1, Sobic.009G258100.10.v5.1, Sobic.009G258100.9.v5.1, Sobic.009G258100.7.v5.1, Sobic.009G258100.3.v5.1
OG0000280	Sorghum_bicolorv5.Sb-BTX623-REFERENCE-JGI-5.1.pep.all	Zm00001eb373930_P006, Zm00001eb373930_P005, Zm00001eb373930_P001, Zm00001eb373930_P002, Zm00001eb373930_P004, Zm00001eb373930_P007, Zm00001eb373930_P003, Zm00001eb005060_P002, Zm00001eb005060_P001	Sobic.010G074500.1.v5.1, Sobic.010G074500.2.v5.1, Sobic.010G074432.2.v5.1, Sobic.010G074701.1.v5.1
OG0000281	Sorghum_bicolorv5.Sb-BTX623-REFERENCE-JGI-5.1.pep.all	Zm00001eb371780_P001, Zm00001eb280060_P003, Zm00001eb280060_P004, Zm00001eb280060_P001, Zm00001eb280060_P002, Zm00001eb271670_P001, Zm00001eb277980_P001, Zm00001eb377230_P001, Zm00001eb324350_P001, Zm00001eb023470_P001, Zm00001eb321810_P001, Zm00001eb144750_P001	Sobic.010G100700.1.v5.1
OG0000282	Sorghum_bicolorv5.Sb-BTX623-REFERENCE-JGI-5.1.pep.all	Zm00001eb269610_P004, Zm00001eb269610_P003, Zm00001eb269610_P002, Zm00001eb269610_P001, Zm00001eb378360_P002, Zm00001eb378360_P001, Zm00001eb386290_P004, Zm00001eb386290_P001, Zm00001eb386290_P005, Zm00001eb386290_P002, Zm00001eb386290_P006, Zm00001eb386290_P003	Sobic.010G185400.1.v5.1
OG0000283	Sorghum_bicolorv5.Sb-BTX623-REFERENCE-JGI-5.1.pep.all	Zm00001eb224600_P004, Zm00001eb224600_P007, Zm00001eb224600_P009, Zm00001eb224600_P008, Zm00001eb224600_P006, Zm00001eb224600_P002, Zm00001eb224600_P005, Zm00001eb224600_P003, Zm00001eb224600_P010, Zm00001eb224600_P001, Zm00001eb273750_P001, Zm00001eb273750_P002	Sobic.010G230200.1.v5.1
OG0000284	Sorghum_bicolorv5.Sb-BTX623-REFERENCE-JGI-5.1.pep.all	Zm00001eb434740_P001, Zm00001eb437010_P001, Zm00001eb438170_P001, Zm00001eb438820_P001, Zm00001eb438050_P001, Zm00001eb436360_P001	Sobic.K011520.1.v5.1, Sobic.K021848.1.v5.1, Sobic.K021940.1.v5.1, Sobic.K022434.1.v5.1, Sobic.K021704.1.v5.1, Sobic.K021630.1.v5.1, Sobic.K021402.1.v5.1
OG0000305	Sorghum_bicolorv5.Sb-BTX623-REFERENCE-JGI-5.1.pep.all	Zm00001eb323890_P001, Zm00001eb127560_P001, Zm00001eb177730_P002, Zm00001eb323900_P001, Zm00001eb381810_P001, Zm00001eb177730_P001, Zm00001eb064800_P001, Zm00001eb064800_P003, Zm00001eb064800_P002	Sobic.001G008200.2.v5.1, Sobic.001G008200.1.v5.1, Sobic.001G008200.3.v5.1
OG0000306	Sorghum_bicolorv5.Sb-BTX623-REFERENCE-JGI-5.1.pep.all	Zm00001eb063600_P003, Zm00001eb063600_P002, Zm00001eb063600_P004, Zm00001eb253290_P001, Zm00001eb063600_P001, Zm00001eb258700_P001, Zm00001eb355950_P001, Zm00001eb246110_P001, Zm00001eb160280_P001, Zm00001eb103930_P001, Zm00001eb103920_P001	Sobic.001G024000.1.v5.1
OG0000309	Sorghum_bicolorv5.Sb-BTX623-REFERENCE-JGI-5.1.pep.all	Zm00001eb319100_P001, Zm00001eb203560_P001, Zm00001eb046760_P001, Zm00001eb089910_P001, Zm00001eb213550_P001, Zm00001eb334310_P001, Zm00001eb059460_P005, Zm00001eb059460_P004, Zm00001eb059460_P002, Zm00001eb059460_P001, Zm00001eb059460_P003	Sobic.001G068301.2.v5.1
OG0000310	Sorghum_bicolorv5.Sb-BTX623-REFERENCE-JGI-5.1.pep.all	Zm00001eb057910_P003, Zm00001eb057910_P001, Zm00001eb057910_P004, Zm00001eb057910_P002	Sobic.001G083400.8.v5.1, Sobic.001G083400.10.v5.1, Sobic.001G083400.2.v5.1, Sobic.001G083400.9.v5.1, Sobic.001G083400.7.v5.1, Sobic.001G083400.3.v5.1, Sobic.001G083400.5.v5.1, Sobic.001G083400.6.v5.1
OG0000311	Sorghum_bicolorv5.Sb-BTX623-REFERENCE-JGI-5.1.pep.all	Zm00001eb218350_P001, Zm00001eb052790_P007, Zm00001eb052790_P003, Zm00001eb052790_P001, Zm00001eb052790_P002, Zm00001eb052790_P005, Zm00001eb052790_P004, Zm00001eb052790_P006	Sobic.001G149500.1.v5.1, Sobic.001G149500.4.v5.1, Sobic.001G149500.3.v5.1, Sobic.001G149500.2.v5.1
OG0000313	Sorghum_bicolorv5.Sb-BTX623-REFERENCE-JGI-5.1.pep.all	Zm00001eb279530_P001	Sobic.008G134000.1.v5.1, Sobic.001G152240.1.v5.1, Sobic.002G026000.1.v5.1, Sobic.005G153066.1.v5.1, Sobic.009G063150.1.v5.1, Sobic.008G079700.1.v5.1, Sobic.003G006866.1.v5.1, Sobic.005G072250.1.v5.1, Sobic.007G120301.1.v5.1, Sobic.004G292866.1.v5.1, Sobic.003G232266.1.v5.1
OG0000314	Sorghum_bicolorv5.Sb-BTX623-REFERENCE-JGI-5.1.pep.all	Zm00001eb049840_P001, Zm00001eb219310_P003, Zm00001eb219310_P004, Zm00001eb049840_P002, Zm00001eb219310_P002, Zm00001eb219310_P005, Zm00001eb219310_P001	Sobic.001G174900.5.v5.1, Sobic.001G174900.4.v5.1, Sobic.001G174900.2.v5.1, Sobic.001G174900.1.v5.1, Sobic.001G174900.3.v5.1
OG0000315	Sorghum_bicolorv5.Sb-BTX623-REFERENCE-JGI-5.1.pep.all	Zm00001eb046960_P002, Zm00001eb046960_P001, Zm00001eb046960_P003, Zm00001eb046960_P005, Zm00001eb046960_P004	Sobic.001G233400.5.v5.1, Sobic.001G233400.3.v5.1, Sobic.001G233400.1.v5.1, Sobic.001G233400.8.v5.1, Sobic.001G233400.4.v5.1, Sobic.001G233400.7.v5.1, Sobic.001G233400.6.v5.1
OG0000316	Sorghum_bicolorv5.Sb-BTX623-REFERENCE-JGI-5.1.pep.all	Zm00001eb222910_P001, Zm00001eb222880_P002, Zm00001eb222880_P001, Zm00001eb222880_P003, Zm00001eb222900_P001	Sobic.001G244600.1.v5.1, Sobic.001G244600.3.v5.1, Sobic.001G244600.4.v5.1, Sobic.001G244600.2.v5.1, Sobic.001G244600.5.v5.1, Sobic.001G244600.6.v5.1, Sobic.001G244600.7.v5.1
OG0000317	Sorghum_bicolorv5.Sb-BTX623-REFERENCE-JGI-5.1.pep.all	Zm00001eb394700_P002, Zm00001eb394700_P006, Zm00001eb394700_P007, Zm00001eb394700_P001, Zm00001eb394700_P005, Zm00001eb394700_P003, Zm00001eb016940_P002, Zm00001eb016940_P001	Sobic.001G371900.2.v5.1, Sobic.001G371900.1.v5.1, Sobic.001G371900.4.v5.1, Sobic.001G371900.3.v5.1
OG0000318	Sorghum_bicolorv5.Sb-BTX623-REFERENCE-JGI-5.1.pep.all	Zm00001eb016930_P004, Zm00001eb016930_P001, Zm00001eb016930_P002, Zm00001eb016930_P005, Zm00001eb016930_P003	Sobic.001G372000.9.v5.1, Sobic.001G372000.2.v5.1, Sobic.001G372000.6.v5.1, Sobic.001G372000.7.v5.1, Sobic.001G372000.4.v5.1, Sobic.001G372000.8.v5.1, Sobic.001G372000.10.v5.1
OG0000319	Sorghum_bicolorv5.Sb-BTX623-REFERENCE-JGI-5.1.pep.all	Zm00001eb396390_P001, Zm00001eb014260_P001, Zm00001eb014420_P001, Zm00001eb014350_P001, Zm00001eb014290_P001, Zm00001eb014370_P001, Zm00001eb014430_P001, Zm00001eb014280_P001, Zm00001eb014390_P002, Zm00001eb014320_P001, Zm00001eb014390_P001	Sobic.001G397900.1.v5.1
OG0000320	Sorghum_bicolorv5.Sb-BTX623-REFERENCE-JGI-5.1.pep.all	Zm00001eb008420_P002, Zm00001eb008420_P006, Zm00001eb008420_P001, Zm00001eb008420_P004, Zm00001eb008420_P005, Zm00001eb008420_P003	Sobic.001G460300.6.v5.1, Sobic.001G460300.7.v5.1, Sobic.001G460300.5.v5.1, Sobic.001G460300.3.v5.1, Sobic.001G460300.1.v5.1, Sobic.001G460300.4.v5.1
OG0000321	Sorghum_bicolorv5.Sb-BTX623-REFERENCE-JGI-5.1.pep.all	Zm00001eb006000_P001, Zm00001eb087540_P001, Zm00001eb049490_P001, Zm00001eb319450_P001, Zm00001eb061650_P001, Zm00001eb132920_P001, Zm00001eb278320_P001, Zm00001eb278320_P002, Zm00001eb183630_P001, Zm00001eb342610_P001, Zm00001eb239830_P001	Sobic.001G482600.2.v5.1
OG0000322	Sorghum_bicolorv5.Sb-BTX623-REFERENCE-JGI-5.1.pep.all	Zm00001eb177490_P005, Zm00001eb177490_P001, Zm00001eb177490_P003	Sobic.001G486300.1.v5.1, Sobic.001G486300.5.v5.1, Sobic.001G486300.6.v5.1, Sobic.001G486300.3.v5.1, Sobic.001G486300.4.v5.1, Sobic.001G486300.7.v5.1, Sobic.001G486300.8.v5.1, Sobic.001G486300.2.v5.1, Sobic.001G486300.9.v5.1
OG0000323	Sorghum_bicolorv5.Sb-BTX623-REFERENCE-JGI-5.1.pep.all	Zm00001eb403280_P003, Zm00001eb403280_P001, Zm00001eb403280_P002, Zm00001eb392900_P006, Zm00001eb392900_P001, Zm00001eb392900_P003, Zm00001eb392900_P004, Zm00001eb392900_P005, Zm00001eb392900_P007, Zm00001eb392900_P002, Zm00001eb392900_P008	Sobic.001G497300.1.v5.1
OG0000324	Sorghum_bicolorv5.Sb-BTX623-REFERENCE-JGI-5.1.pep.all	Zm00001eb003540_P007, Zm00001eb003540_P006, Zm00001eb003540_P005, Zm00001eb003540_P004, Zm00001eb003540_P003, Zm00001eb003540_P001, Zm00001eb003540_P002	Sobic.001G507300.7.v5.1, Sobic.001G507300.6.v5.1, Sobic.001G507300.5.v5.1, Sobic.001G507300.4.v5.1, Sobic.001G507300.3.v5.1
OG0000325	Sorghum_bicolorv5.Sb-BTX623-REFERENCE-JGI-5.1.pep.all	Zm00001eb001010_P002, Zm00001eb001010_P001, Zm00001eb008600_P001, Zm00001eb295260_P001, Zm00001eb342160_P001, Zm00001eb310250_P001, Zm00001eb394500_P001, Zm00001eb272130_P001, Zm00001eb272120_P001, Zm00001eb008600_P002, Zm00001eb410580_P001	Sobic.001G533000.1.v5.1
OG0000327	Sorghum_bicolorv5.Sb-BTX623-REFERENCE-JGI-5.1.pep.all	Zm00001eb097000_P005, Zm00001eb097000_P003, Zm00001eb304320_P005, Zm00001eb304320_P003, Zm00001eb304320_P004, Zm00001eb304320_P002, Zm00001eb097000_P006, Zm00001eb304320_P001, Zm00001eb097000_P002, Zm00001eb097000_P001, Zm00001eb097000_P004	Sobic.002G090800.1.v5.1
OG0000328	Sorghum_bicolorv5.Sb-BTX623-REFERENCE-JGI-5.1.pep.all	Zm00001eb097300_P003, Zm00001eb097300_P002, Zm00001eb097300_P001	Sobic.002G146300.9.v5.1, Sobic.002G146300.1.v5.1, Sobic.002G146300.6.v5.1, Sobic.002G146300.5.v5.1, Sobic.002G146300.7.v5.1, Sobic.002G146300.10.v5.1, Sobic.002G146300.3.v5.1, Sobic.002G146300.8.v5.1, Sobic.002G146300.4.v5.1
OG0000330	Sorghum_bicolorv5.Sb-BTX623-REFERENCE-JGI-5.1.pep.all	Zm00001eb101010_P004, Zm00001eb101010_P002, Zm00001eb101010_P005, Zm00001eb101010_P001, Zm00001eb101010_P003	Sobic.002G229700.7.v5.1, Sobic.002G229700.3.v5.1, Sobic.002G229700.6.v5.1, Sobic.002G229700.5.v5.1, Sobic.002G229700.4.v5.1, Sobic.002G229700.2.v5.1, Sobic.002G229700.1.v5.1
OG0000331	Sorghum_bicolorv5.Sb-BTX623-REFERENCE-JGI-5.1.pep.all	Zm00001eb320600_P003, Zm00001eb320600_P002, Zm00001eb320600_P001	Sobic.002G293000.5.v5.1, Sobic.002G293000.4.v5.1, Sobic.002G293000.2.v5.1, Sobic.002G293000.6.v5.1, Sobic.002G293100.5.v5.1, Sobic.002G293100.3.v5.1, Sobic.002G293100.2.v5.1, Sobic.002G293100.4.v5.1, Sobic.002G293100.1.v5.1
OG0000332	Sorghum_bicolorv5.Sb-BTX623-REFERENCE-JGI-5.1.pep.all	Zm00001eb084340_P001, Zm00001eb084320_P001, Zm00001eb084310_P001, Zm00001eb321640_P001, Zm00001eb321660_P001, Zm00001eb321650_P001, Zm00001eb321630_P001	Sobic.002G304600.1.v5.1, Sobic.002G305200.1.v5.1, Sobic.010G181900.1.v5.1, Sobic.002G305300.1.v5.1, Sobic.010G181800.2.v5.1
OG0000334	Sorghum_bicolorv5.Sb-BTX623-REFERENCE-JGI-5.1.pep.all	Zm00001eb356650_P001, Zm00001eb356650_P007, Zm00001eb356650_P003, Zm00001eb356650_P006, Zm00001eb356650_P002, Zm00001eb356650_P005, Zm00001eb356650_P004	Sobic.003G188300.3.v5.1, Sobic.003G188300.1.v5.1, Sobic.003G188300.4.v5.1, Sobic.003G188300.5.v5.1, Sobic.003G188300.2.v5.1
OG0000335	Sorghum_bicolorv5.Sb-BTX623-REFERENCE-JGI-5.1.pep.all	Zm00001eb357020_P001, Zm00001eb160480_P001, Zm00001eb160480_P005, Zm00001eb160480_P009, Zm00001eb160480_P003, Zm00001eb160480_P008, Zm00001eb160480_P010, Zm00001eb160480_P007, Zm00001eb160480_P002, Zm00001eb160480_P006, Zm00001eb160480_P004	Sobic.003G198400.1.v5.1
OG0000336	Sorghum_bicolorv5.Sb-BTX623-REFERENCE-JGI-5.1.pep.all	Zm00001eb159560_P002, Zm00001eb159560_P003, Zm00001eb159560_P005, Zm00001eb159560_P001, Zm00001eb159560_P004, Zm00001eb159560_P006	Sobic.003G224600.6.v5.1, Sobic.003G224600.5.v5.1, Sobic.003G224600.2.v5.1, Sobic.003G224600.4.v5.1, Sobic.003G224600.3.v5.1, Sobic.003G224600.1.v5.1
OG0000337	Sorghum_bicolorv5.Sb-BTX623-REFERENCE-JGI-5.1.pep.all	Zm00001eb127480_P001, Zm00001eb164110_P001, Zm00001eb034230_P001, Zm00001eb149480_P001, Zm00001eb385470_P001, Zm00001eb026230_P001, Zm00001eb247410_P001, Zm00001eb276500_P001, Zm00001eb242190_P001, Zm00001eb385440_P001	Sobic.003G311150.1.v5.1, Sobic.004G216500.1.v5.1
OG0000338	Sorghum_bicolorv5.Sb-BTX623-REFERENCE-JGI-5.1.pep.all	Zm00001eb145710_P001, Zm00001eb018330_P001, Zm00001eb259010_P001, Zm00001eb424920_P001, Zm00001eb084400_P001, Zm00001eb018340_P001, Zm00001eb207870_P001, Zm00001eb424910_P001, Zm00001eb084390_P001, Zm00001eb145700_P001, Zm00001eb424900_P001	Sobic.004G045850.1.v5.1
OG0000339	Sorghum_bicolorv5.Sb-BTX623-REFERENCE-JGI-5.1.pep.all	Zm00001eb241240_P003, Zm00001eb241240_P002, Zm00001eb241240_P004, Zm00001eb241240_P005, Zm00001eb080650_P001, Zm00001eb241240_P001	Sobic.004G149800.6.v5.1, Sobic.004G149800.3.v5.1, Sobic.004G149800.4.v5.1, Sobic.004G149800.5.v5.1, Sobic.004G149800.1.v5.1, Sobic.004G149800.2.v5.1
OG0000340	Sorghum_bicolorv5.Sb-BTX623-REFERENCE-JGI-5.1.pep.all	Zm00001eb242280_P001, Zm00001eb242280_P002, Zm00001eb277760_P001, Zm00001eb277740_P001, Zm00001eb283920_P001, Zm00001eb287040_P001, Zm00001eb337080_P001, Zm00001eb076370_P001, Zm00001eb049690_P001, Zm00001eb396850_P001, Zm00001eb221960_P001	Sobic.004G160800.1.v5.1
OG0000341	Sorghum_bicolorv5.Sb-BTX623-REFERENCE-JGI-5.1.pep.all	Zm00001eb245200_P002, Zm00001eb245200_P005, Zm00001eb325670_P001, Zm00001eb041110_P001, Zm00001eb006120_P001, Zm00001eb054560_P001, Zm00001eb330870_P001, Zm00001eb245200_P001, Zm00001eb245200_P004, Zm00001eb245200_P003	Sobic.004G192500.9.v5.1, Sobic.004G192500.5.v5.1
OG0000342	Sorghum_bicolorv5.Sb-BTX623-REFERENCE-JGI-5.1.pep.all	Zm00001eb245580_P004, Zm00001eb245580_P003, Zm00001eb411780_P001, Zm00001eb245580_P002, Zm00001eb245580_P001	Sobic.004G196700.6.v5.1, Sobic.004G196700.4.v5.1, Sobic.004G196700.1.v5.1, Sobic.004G196700.5.v5.1, Sobic.004G196700.7.v5.1, Sobic.004G196700.3.v5.1, Sobic.004G196700.2.v5.1
OG0000343	Sorghum_bicolorv5.Sb-BTX623-REFERENCE-JGI-5.1.pep.all	Zm00001eb254860_P007, Zm00001eb254860_P006, Zm00001eb254860_P001, Zm00001eb254860_P002, Zm00001eb254860_P005, Zm00001eb254860_P003, Zm00001eb116860_P001, Zm00001eb193770_P001, Zm00001eb252610_P001, Zm00001eb254860_P004	Sobic.004G237100.1.v5.1, Sobic.004G237100.2.v5.1
OG0000344	Sorghum_bicolorv5.Sb-BTX623-REFERENCE-JGI-5.1.pep.all	Zm00001eb258860_P008, Zm00001eb258860_P004, Zm00001eb258860_P007, Zm00001eb258860_P006, Zm00001eb258860_P005, Zm00001eb258860_P001, Zm00001eb258860_P003, Zm00001eb301960_P001, Zm00001eb046660_P001, Zm00001eb258860_P002	Sobic.004G344400.1.v5.1, Sobic.004G344400.2.v5.1
OG0000345	Sorghum_bicolorv5.Sb-BTX623-REFERENCE-JGI-5.1.pep.all	Zm00001eb191130_P001	Sobic.004G349175.10.v5.1, Sobic.004G349175.11.v5.1, Sobic.004G349175.7.v5.1, Sobic.004G349175.8.v5.1, Sobic.004G349175.2.v5.1, Sobic.004G349175.4.v5.1, Sobic.004G349175.9.v5.1, Sobic.004G349175.6.v5.1, Sobic.004G349175.12.v5.1, Sobic.004G349175.3.v5.1, Sobic.004G349175.5.v5.1
OG0000346	Sorghum_bicolorv5.Sb-BTX623-REFERENCE-JGI-5.1.pep.all	Zm00001eb387380_P001, Zm00001eb080660_P001, Zm00001eb408990_P001, Zm00001eb080660_P002, Zm00001eb043250_P001, Zm00001eb363780_P001, Zm00001eb132370_P001, Zm00001eb195780_P002, Zm00001eb195780_P003, Zm00001eb195780_P001	Sobic.005G018800.2.v5.1, Sobic.005G018800.1.v5.1
OG0000347	Sorghum_bicolorv5.Sb-BTX623-REFERENCE-JGI-5.1.pep.all	Zm00001eb427030_P003, Zm00001eb427030_P002, Zm00001eb427030_P001, Zm00001eb427030_P004	Sobic.005G022200.5.v5.1, Sobic.005G022200.8.v5.1, Sobic.005G022200.7.v5.1, Sobic.005G022200.9.v5.1, Sobic.005G022200.3.v5.1, Sobic.005G022200.2.v5.1, Sobic.005G022200.6.v5.1, Sobic.005G022200.4.v5.1
OG0000348	Sorghum_bicolorv5.Sb-BTX623-REFERENCE-JGI-5.1.pep.all	Zm00001eb088010_P001, Zm00001eb354070_P001, Zm00001eb073960_P001, Zm00001eb319180_P001, Zm00001eb210710_P001, Zm00001eb036830_P001, Zm00001eb238500_P001, Zm00001eb395700_P002, Zm00001eb395700_P001, Zm00001eb399170_P001, Zm00001eb009830_P001	Sobic.005G023301.1.v5.1
OG0000349	Sorghum_bicolorv5.Sb-BTX623-REFERENCE-JGI-5.1.pep.all	Zm00001eb202130_P002	Sobic.005G045100.10.v5.1, Sobic.005G045100.4.v5.1, Sobic.005G045100.3.v5.1, Sobic.005G045100.12.v5.1, Sobic.005G045100.7.v5.1, Sobic.005G045100.1.v5.1, Sobic.005G045100.5.v5.1, Sobic.005G045100.11.v5.1, Sobic.005G045100.9.v5.1, Sobic.005G045100.8.v5.1, Sobic.005G045100.6.v5.1
OG0000350	Sorghum_bicolorv5.Sb-BTX623-REFERENCE-JGI-5.1.pep.all	Zm00001eb414490_P001	Sobic.005G053900.1.v5.1, Sobic.005G053800.3.v5.1, Sobic.005G053652.1.v5.1, Sobic.005G053652.2.v5.1, Sobic.005G053800.2.v5.1, Sobic.005G053800.1.v5.1, Sobic.005G053502.1.v5.1, Sobic.005G053200.5.v5.1, Sobic.005G053350.1.v5.1, Sobic.005G053200.3.v5.1, Sobic.005G053100.1.v5.1
OG0000351	Sorghum_bicolorv5.Sb-BTX623-REFERENCE-JGI-5.1.pep.all	Zm00001eb200890_P003, Zm00001eb200890_P001, Zm00001eb200890_P002, Zm00001eb200890_P004	Sobic.005G055600.2.v5.1, Sobic.005G055600.5.v5.1, Sobic.005G055600.1.v5.1, Sobic.005G055600.3.v5.1, Sobic.005G055600.4.v5.1, Sobic.005G055600.6.v5.1, Sobic.005G055600.7.v5.1, Sobic.005G055600.8.v5.1
OG0000352	Sorghum_bicolorv5.Sb-BTX623-REFERENCE-JGI-5.1.pep.all	Zm00001eb166600_P003, Zm00001eb166590_P001, Zm00001eb166600_P002, Zm00001eb166580_P001, Zm00001eb166600_P001, Zm00001eb170070_P001, Zm00001eb166660_P001, Zm00001eb166620_P001, Zm00001eb166650_P001, Zm00001eb166670_P001, Zm00001eb166610_P001	Sobic.005G193700.2.v5.1
OG0000353	Sorghum_bicolorv5.Sb-BTX623-REFERENCE-JGI-5.1.pep.all	Zm00001eb165450_P004, Zm00001eb165450_P001, Zm00001eb165450_P005, Zm00001eb165450_P002, Zm00001eb407450_P001, Zm00001eb407450_P002, Zm00001eb165450_P003	Sobic.005G206500.3.v5.1, Sobic.005G206500.5.v5.1, Sobic.005G206500.1.v5.1, Sobic.005G206500.4.v5.1, Sobic.005G206500.2.v5.1
OG0000354	Sorghum_bicolorv5.Sb-BTX623-REFERENCE-JGI-5.1.pep.all	Zm00001eb423070_P001, Zm00001eb423070_P003, Zm00001eb423070_P002	Sobic.006G090500.5.v5.1, Sobic.006G090500.2.v5.1, Sobic.006G090500.6.v5.1, Sobic.006G090500.9.v5.1, Sobic.006G090500.8.v5.1, Sobic.006G090500.7.v5.1, Sobic.006G090500.4.v5.1, Sobic.006G090500.10.v5.1, Sobic.006G090500.3.v5.1
OG0000355	Sorghum_bicolorv5.Sb-BTX623-REFERENCE-JGI-5.1.pep.all	Zm00001eb427560_P004, Zm00001eb427560_P002, Zm00001eb427560_P001, Zm00001eb427560_P005, Zm00001eb427560_P003	Sobic.006G162000.6.v5.1, Sobic.006G162000.9.v5.1, Sobic.006G162000.8.v5.1, Sobic.006G162000.7.v5.1, Sobic.006G162000.5.v5.1, Sobic.006G162000.2.v5.1, Sobic.006G162000.4.v5.1
OG0000357	Sorghum_bicolorv5.Sb-BTX623-REFERENCE-JGI-5.1.pep.all	Zm00001eb066580_P001, Zm00001eb066580_P006, Zm00001eb066580_P002, Zm00001eb066580_P005, Zm00001eb066580_P003, Zm00001eb066580_P004	Sobic.006G263200.6.v5.1, Sobic.006G263200.5.v5.1, Sobic.006G263200.3.v5.1, Sobic.006G263200.4.v5.1, Sobic.006G263200.8.v5.1, Sobic.006G263200.7.v5.1
OG0000358	Sorghum_bicolorv5.Sb-BTX623-REFERENCE-JGI-5.1.pep.all	Zm00001eb415270_P002, Zm00001eb415270_P003, Zm00001eb415270_P001, Zm00001eb415270_P004	Sobic.007G054100.7.v5.1, Sobic.007G054100.6.v5.1, Sobic.007G054100.4.v5.1, Sobic.007G054100.3.v5.1, Sobic.007G054100.5.v5.1, Sobic.007G054100.8.v5.1, Sobic.007G054100.2.v5.1, Sobic.007G054100.1.v5.1
OG0000359	Sorghum_bicolorv5.Sb-BTX623-REFERENCE-JGI-5.1.pep.all	Zm00001eb414950_P004, Zm00001eb414950_P005, Zm00001eb414950_P007, Zm00001eb414950_P008, Zm00001eb414950_P001, Zm00001eb414950_P002, Zm00001eb414950_P003, Zm00001eb414950_P006	Sobic.007G056100.5.v5.1, Sobic.007G056100.6.v5.1, Sobic.007G056100.4.v5.1, Sobic.007G056100.2.v5.1
OG0000361	Sorghum_bicolorv5.Sb-BTX623-REFERENCE-JGI-5.1.pep.all	Zm00001eb034940_P003, Zm00001eb034940_P002, Zm00001eb034940_P004, Zm00001eb034940_P005, Zm00001eb034940_P001, Zm00001eb034940_P006	Sobic.007G211000.3.v5.1, Sobic.007G211000.1.v5.1, Sobic.007G211000.7.v5.1, Sobic.007G211000.5.v5.1, Sobic.007G211000.6.v5.1, Sobic.007G211000.4.v5.1
OG0000362	Sorghum_bicolorv5.Sb-BTX623-REFERENCE-JGI-5.1.pep.all	Zm00001eb417480_P001, Zm00001eb417480_P002, Zm00001eb417480_P003	Sobic.009G034700.8.v5.1, Sobic.009G034700.12.v5.1, Sobic.009G034700.13.v5.1, Sobic.009G034700.9.v5.1, Sobic.009G034700.1.v5.1, Sobic.009G034700.14.v5.1, Sobic.009G034700.7.v5.1, Sobic.009G034700.10.v5.1, Sobic.009G034700.11.v5.1
OG0000363	Sorghum_bicolorv5.Sb-BTX623-REFERENCE-JGI-5.1.pep.all	Zm00001eb353440_P001, Zm00001eb353440_P003, Zm00001eb322930_P001, Zm00001eb353430_P001, Zm00001eb353360_P001, Zm00001eb353440_P002, Zm00001eb353390_P001, Zm00001eb353390_P002, Zm00001eb353390_P003, Zm00001eb353390_P004	Sobic.009G201000.3.v5.1, Sobic.009G201000.2.v5.1
OG0000364	Sorghum_bicolorv5.Sb-BTX623-REFERENCE-JGI-5.1.pep.all	Zm00001eb295470_P002, Zm00001eb295470_P003, Zm00001eb295470_P005, Zm00001eb295470_P001, Zm00001eb295470_P004, Zm00001eb295470_P006, Zm00001eb313130_P001, Zm00001eb222410_P001, Zm00001eb110410_P001, Zm00001eb025810_P001, Zm00001eb421050_P001	Sobic.009G227800.1.v5.1
OG0000365	Sorghum_bicolorv5.Sb-BTX623-REFERENCE-JGI-5.1.pep.all	Zm00001eb388260_P001, Zm00001eb388260_P005, Zm00001eb388260_P002	Sobic.010G192500.4.v5.1, Sobic.010G192500.7.v5.1, Sobic.010G192500.2.v5.1, Sobic.010G192500.6.v5.1, Sobic.010G192500.1.v5.1, Sobic.010G192500.9.v5.1, Sobic.010G192500.5.v5.1, Sobic.010G192500.3.v5.1, Sobic.010G192500.8.v5.1
OG0000366	Sorghum_bicolorv5.Sb-BTX623-REFERENCE-JGI-5.1.pep.all	Zm00001eb234200_P004, Zm00001eb412080_P001, Zm00001eb336140_P001, Zm00001eb386750_P002, Zm00001eb386750_P006, Zm00001eb386750_P008, Zm00001eb386750_P001, Zm00001eb386750_P005, Zm00001eb386750_P003, Zm00001eb386750_P004, Zm00001eb386750_P007	Sobic.010G207700.1.v5.1
OG0000367	Sorghum_bicolorv5.Sb-BTX623-REFERENCE-JGI-5.1.pep.all	Zm00001eb273480_P001, Zm00001eb273480_P002, Zm00001eb345390_P001, Zm00001eb168490_P001, Zm00001eb412880_P001, Zm00001eb252080_P001, Zm00001eb293590_P001, Zm00001eb412890_P001, Zm00001eb018650_P001, Zm00001eb106560_P001, Zm00001eb077040_P001	Sobic.010G237725.1.v5.1
OG0000369	Sorghum_bicolorv5.Sb-BTX623-REFERENCE-JGI-5.1.pep.all	Zm00001eb441020_P001, Zm00001eb439080_P001, Zm00001eb441400_P001, Zm00001eb442900_P001, Zm00001eb436430_P001, Zm00001eb437820_P001, Zm00001eb434660_P001, Zm00001eb238260_P001, Zm00001eb441970_P001, Zm00001eb434780_P001, Zm00001eb440900_P001	Sobic.K022232.1.v5.1
OG0000386	Sorghum_bicolorv5.Sb-BTX623-REFERENCE-JGI-5.1.pep.all	Zm00001eb061060_P003, Zm00001eb061060_P006, Zm00001eb061060_P005, Zm00001eb061060_P009, Zm00001eb061060_P007, Zm00001eb061060_P002, Zm00001eb061060_P001, Zm00001eb061060_P004, Zm00001eb061060_P008	Sobic.001G054800.3.v5.1, Sobic.001G054800.2.v5.1
OG0000387	Sorghum_bicolorv5.Sb-BTX623-REFERENCE-JGI-5.1.pep.all	Zm00001eb413600_P001	Sobic.001G344425.1.v5.1, Sobic.003G139367.1.v5.1, Sobic.003G268401.1.v5.1, Sobic.001G196550.1.v5.1, Sobic.002G269201.1.v5.1, Sobic.008G063701.1.v5.1, Sobic.002G422750.2.v5.1, Sobic.002G422750.1.v5.1, Sobic.002G422750.3.v5.1, Sobic.001G101801.1.v5.1
OG0000388	Sorghum_bicolorv5.Sb-BTX623-REFERENCE-JGI-5.1.pep.all	Zm00001eb216510_P002, Zm00001eb216510_P003, Zm00001eb216510_P004, Zm00001eb216510_P001	Sobic.001G119800.7.v5.1, Sobic.001G119800.4.v5.1, Sobic.001G119800.5.v5.1, Sobic.001G119800.6.v5.1, Sobic.001G119800.1.v5.1, Sobic.001G119800.2.v5.1, Sobic.001G119800.3.v5.1
OG0000389	Sorghum_bicolorv5.Sb-BTX623-REFERENCE-JGI-5.1.pep.all	Zm00001eb052410_P001, Zm00001eb052370_P001, Zm00001eb052390_P001, Zm00001eb052360_P001, Zm00001eb052430_P001, Zm00001eb052350_P001, Zm00001eb052400_P001, Zm00001eb052380_P001, Zm00001eb052420_P001	Sobic.001G141932.1.v5.1, Sobic.001G142400.1.v5.1
OG0000390	Sorghum_bicolorv5.Sb-BTX623-REFERENCE-JGI-5.1.pep.all	Zm00001eb050880_P002, Zm00001eb050880_P006, Zm00001eb050880_P005, Zm00001eb050880_P001, Zm00001eb050880_P004, Zm00001eb050880_P007, Zm00001eb050880_P003	Sobic.001G159800.2.v5.1, Sobic.001G159800.5.v5.1, Sobic.001G159800.4.v5.1, Sobic.001G159800.1.v5.1
OG0000391	Sorghum_bicolorv5.Sb-BTX623-REFERENCE-JGI-5.1.pep.all	Zm00001eb048990_P001	Sobic.006G271400.3.v5.1, Sobic.006G271400.1.v5.1, Sobic.006G271400.2.v5.1, Sobic.007G122000.2.v5.1, Sobic.007G106200.1.v5.1, Sobic.007G122000.1.v5.1, Sobic.002G133200.3.v5.1, Sobic.002G133200.2.v5.1, Sobic.001G183200.1.v5.1, Sobic.001G183300.1.v5.1
OG0000392	Sorghum_bicolorv5.Sb-BTX623-REFERENCE-JGI-5.1.pep.all	Zm00001eb043770_P001, Zm00001eb043770_P003, Zm00001eb043770_P002	Sobic.001G197000.2.v5.1, Sobic.001G197000.5.v5.1, Sobic.001G197000.6.v5.1, Sobic.001G197000.8.v5.1, Sobic.001G197000.4.v5.1, Sobic.001G197000.9.v5.1, Sobic.001G197000.7.v5.1, Sobic.001G197000.3.v5.1
OG0000393	Sorghum_bicolorv5.Sb-BTX623-REFERENCE-JGI-5.1.pep.all	Zm00001eb220840_P004, Zm00001eb220840_P003, Zm00001eb220840_P002, Zm00001eb220840_P001	Sobic.001G203400.7.v5.1, Sobic.001G203400.8.v5.1, Sobic.001G203400.3.v5.1, Sobic.001G203400.5.v5.1, Sobic.001G203400.6.v5.1, Sobic.001G203400.4.v5.1, Sobic.001G203400.1.v5.1
OG0000394	Sorghum_bicolorv5.Sb-BTX623-REFERENCE-JGI-5.1.pep.all	Zm00001eb284870_P001	Sobic.001G207200.4.v5.1, Sobic.001G207200.5.v5.1, Sobic.001G207200.3.v5.1, Sobic.001G207200.6.v5.1, Sobic.009G103600.5.v5.1, Sobic.009G103600.10.v5.1, Sobic.009G103600.9.v5.1, Sobic.009G103600.11.v5.1, Sobic.009G103600.2.v5.1, Sobic.009G103600.1.v5.1
OG0000395	Sorghum_bicolorv5.Sb-BTX623-REFERENCE-JGI-5.1.pep.all	Zm00001eb221310_P002, Zm00001eb221310_P003, Zm00001eb221310_P001, Zm00001eb221310_P004	Sobic.001G214300.9.v5.1, Sobic.001G214300.6.v5.1, Sobic.001G214300.7.v5.1, Sobic.001G214300.4.v5.1, Sobic.001G214300.3.v5.1, Sobic.001G214300.5.v5.1, Sobic.001G214300.8.v5.1
OG0000397	Sorghum_bicolorv5.Sb-BTX623-REFERENCE-JGI-5.1.pep.all	Zm00001eb046100_P001, Zm00001eb046100_P003, Zm00001eb046100_P002	Sobic.001G222400.13.v5.1, Sobic.001G222400.10.v5.1, Sobic.001G222400.11.v5.1, Sobic.001G222400.9.v5.1, Sobic.001G222400.12.v5.1, Sobic.001G222400.5.v5.1, Sobic.001G222400.8.v5.1, Sobic.001G222400.6.v5.1
OG0000398	Sorghum_bicolorv5.Sb-BTX623-REFERENCE-JGI-5.1.pep.all	Zm00001eb223140_P001	Sobic.001G493200.10.v5.1, Sobic.001G493200.6.v5.1, Sobic.001G493200.9.v5.1, Sobic.001G493200.7.v5.1, Sobic.001G493200.8.v5.1, Sobic.001G493200.5.v5.1, Sobic.009G124700.1.v5.1, Sobic.003G217200.1.v5.1, Sobic.010G109600.1.v5.1, Sobic.001G251100.2.v5.1
OG0000402	Sorghum_bicolorv5.Sb-BTX623-REFERENCE-JGI-5.1.pep.all	Zm00001eb417830_P001	Sobic.009G039100.1.v5.1, Sobic.009G039000.1.v5.1
OG0000402	Sorghum_bicolorv5.Sb-BTX623-REFERENCE-JGI-5.1.pep.all	Zm00001eb375260_P001	Sobic.010G111400.1.v5.1, Sobic.010G085700.2.v5.1, Sobic.001G301100.1.v5.1, Sobic.010G109700.1.v5.1, Sobic.010G111500.1.v5.1, Sobic.010G075100.1.v5.1, Sobic.010G058000.1.v5.1
OG0000403	Sorghum_bicolorv5.Sb-BTX623-REFERENCE-JGI-5.1.pep.all	Zm00001eb021390_P003, Zm00001eb021390_P005, Zm00001eb021390_P001, Zm00001eb021390_P004, Zm00001eb021390_P009, Zm00001eb021390_P008, Zm00001eb021390_P002, Zm00001eb021390_P006, Zm00001eb021390_P007	Sobic.001G321400.1.v5.1, Sobic.001G321400.2.v5.1
OG0000404	Sorghum_bicolorv5.Sb-BTX623-REFERENCE-JGI-5.1.pep.all	Zm00001eb282100_P003, Zm00001eb282100_P007, Zm00001eb282100_P005, Zm00001eb282100_P001, Zm00001eb282100_P002, Zm00001eb282100_P006, Zm00001eb282100_P004	Sobic.009G057800.2.v5.1, Sobic.009G057800.3.v5.1, Sobic.009G057800.1.v5.1, Sobic.001G371650.1.v5.1
OG0000405	Sorghum_bicolorv5.Sb-BTX623-REFERENCE-JGI-5.1.pep.all	Zm00001eb012980_P005, Zm00001eb071220_P001, Zm00001eb266220_P001, Zm00001eb397260_P001, Zm00001eb397260_P003, Zm00001eb397260_P002, Zm00001eb012980_P001, Zm00001eb012980_P003, Zm00001eb012980_P004, Zm00001eb012980_P002	Sobic.001G412100.1.v5.1
OG0000406	Sorghum_bicolorv5.Sb-BTX623-REFERENCE-JGI-5.1.pep.all	Zm00001eb398220_P001, Zm00001eb398220_P003, Zm00001eb398220_P002	Sobic.001G430700.7.v5.1, Sobic.001G430700.1.v5.1, Sobic.001G430700.5.v5.1, Sobic.001G430700.4.v5.1, Sobic.001G430700.3.v5.1, Sobic.001G430700.6.v5.1, Sobic.001G430700.9.v5.1, Sobic.001G430700.8.v5.1
OG0000407	Sorghum_bicolorv5.Sb-BTX623-REFERENCE-JGI-5.1.pep.all	Zm00001eb009160_P004, Zm00001eb009160_P003	Sobic.001G450800.2.v5.1, Sobic.001G450800.8.v5.1, Sobic.001G450800.3.v5.1, Sobic.001G450800.6.v5.1, Sobic.001G450800.4.v5.1, Sobic.001G450800.1.v5.1, Sobic.001G450800.7.v5.1, Sobic.001G450800.9.v5.1, Sobic.001G450800.5.v5.1
OG0000408	Sorghum_bicolorv5.Sb-BTX623-REFERENCE-JGI-5.1.pep.all	Zm00001eb008160_P005, Zm00001eb008160_P003, Zm00001eb008160_P002, Zm00001eb008160_P001, Zm00001eb008160_P004	Sobic.001G470600.5.v5.1, Sobic.001G470600.6.v5.1, Sobic.001G470600.3.v5.1, Sobic.001G470600.7.v5.1, Sobic.001G470600.2.v5.1, Sobic.001G470600.4.v5.1
OG0000409	Sorghum_bicolorv5.Sb-BTX623-REFERENCE-JGI-5.1.pep.all	Zm00001eb005020_P004, Zm00001eb005020_P002, Zm00001eb005020_P005, Zm00001eb005020_P003, Zm00001eb005020_P001	Sobic.001G494000.4.v5.1, Sobic.001G494000.5.v5.1, Sobic.001G494000.7.v5.1, Sobic.001G494000.3.v5.1, Sobic.001G494000.2.v5.1, Sobic.001G494000.6.v5.1
OG0000410	Sorghum_bicolorv5.Sb-BTX623-REFERENCE-JGI-5.1.pep.all	Zm00001eb004420_P001, Zm00001eb004420_P005, Zm00001eb004420_P003, Zm00001eb004420_P002, Zm00001eb004420_P006, Zm00001eb004420_P004	Sobic.001G498200.3.v5.1, Sobic.001G498200.6.v5.1, Sobic.001G498200.7.v5.1, Sobic.001G498200.2.v5.1, Sobic.001G498200.1.v5.1
OG0000414	Sorghum_bicolorv5.Sb-BTX623-REFERENCE-JGI-5.1.pep.all	Zm00001eb017360_P001	Sobic.009G067800.1.v5.1, Sobic.010G082900.1.v5.1, Sobic.010G086700.1.v5.1, Sobic.009G073600.1.v5.1, Sobic.002G085000.1.v5.1, Sobic.002G087400.1.v5.1, Sobic.005G164400.1.v5.1, Sobic.002G346000.1.v5.1, Sobic.005G159500.2.v5.1, Sobic.002G336900.2.v5.1
OG0000415	Sorghum_bicolorv5.Sb-BTX623-REFERENCE-JGI-5.1.pep.all	Zm00001eb306360_P006	Sobic.002G124600.13.v5.1, Sobic.002G124600.11.v5.1, Sobic.002G124600.15.v5.1, Sobic.002G124600.3.v5.1, Sobic.002G124600.12.v5.1, Sobic.002G124600.8.v5.1, Sobic.002G124600.25.v5.1, Sobic.002G124600.27.v5.1, Sobic.002G124600.26.v5.1, Sobic.002G124600.19.v5.1
OG0000416	Sorghum_bicolorv5.Sb-BTX623-REFERENCE-JGI-5.1.pep.all	Zm00001eb306510_P001, Zm00001eb306510_P002, Zm00001eb096610_P001, Zm00001eb096610_P004, Zm00001eb096610_P002, Zm00001eb096610_P003	Sobic.002G127100.7.v5.1, Sobic.002G127100.9.v5.1, Sobic.002G127100.6.v5.1, Sobic.002G127100.8.v5.1, Sobic.002G127100.10.v5.1
OG0000417	Sorghum_bicolorv5.Sb-BTX623-REFERENCE-JGI-5.1.pep.all	Zm00001eb096490_P006, Zm00001eb096390_P001, Zm00001eb096490_P002, Zm00001eb096490_P005, Zm00001eb096400_P003, Zm00001eb096400_P002, Zm00001eb096400_P001, Zm00001eb096490_P001, Zm00001eb096490_P004, Zm00001eb096490_P003	Sobic.002G128600.1.v5.1
OG0000418	Sorghum_bicolorv5.Sb-BTX623-REFERENCE-JGI-5.1.pep.all	Zm00001eb095880_P002, Zm00001eb095880_P005, Zm00001eb095880_P004, Zm00001eb095880_P001, Zm00001eb095880_P003, Zm00001eb224460_P001	Sobic.002G137200.2.v5.1, Sobic.002G137200.1.v5.1, Sobic.002G137200.3.v5.1, Sobic.002G137200.5.v5.1, Sobic.002G137200.4.v5.1
OG0000419	Sorghum_bicolorv5.Sb-BTX623-REFERENCE-JGI-5.1.pep.all	Zm00001eb196070_P001, Zm00001eb196070_P002	Sobic.005G023400.1.v5.1, Sobic.005G023400.2.v5.1, Sobic.005G023700.1.v5.1, Sobic.006G099200.1.v5.1, Sobic.006G098900.1.v5.1, Sobic.002G351500.1.v5.1, Sobic.008G190300.1.v5.1, Sobic.004G166100.1.v5.1, Sobic.002G234800.1.v5.1
OG0000420	Sorghum_bicolorv5.Sb-BTX623-REFERENCE-JGI-5.1.pep.all	Zm00001eb102090_P007, Zm00001eb102090_P002, Zm00001eb102090_P001, Zm00001eb102090_P008, Zm00001eb102090_P004, Zm00001eb102090_P009, Zm00001eb102090_P003	Sobic.002G252100.2.v5.1, Sobic.002G252100.1.v5.1, Sobic.002G252100.3.v5.1, Sobic.002G252100.4.v5.1
OG0000421	Sorghum_bicolorv5.Sb-BTX623-REFERENCE-JGI-5.1.pep.all	Zm00001eb328450_P009, Zm00001eb328450_P004, Zm00001eb328450_P001, Zm00001eb328450_P003, Zm00001eb328450_P005, Zm00001eb328450_P008, Zm00001eb328450_P007, Zm00001eb328450_P002, Zm00001eb328450_P006	Sobic.002G387200.2.v5.1, Sobic.002G387200.4.v5.1
OG0000422	Sorghum_bicolorv5.Sb-BTX623-REFERENCE-JGI-5.1.pep.all	Zm00001eb336930_P004, Zm00001eb336930_P001, Zm00001eb336930_P002, Zm00001eb336930_P003, Zm00001eb200200_P001, Zm00001eb213740_P001, Zm00001eb162280_P001, Zm00001eb200190_P001, Zm00001eb056750_P001, Zm00001eb372270_P001	Sobic.003G044900.1.v5.1
OG0000423	Sorghum_bicolorv5.Sb-BTX623-REFERENCE-JGI-5.1.pep.all	Zm00001eb336820_P001, Zm00001eb122740_P003, Zm00001eb122740_P002, Zm00001eb424050_P001, Zm00001eb122740_P001, Zm00001eb170370_P001, Zm00001eb236240_P001, Zm00001eb104770_P002, Zm00001eb104770_P003, Zm00001eb104770_P001	Sobic.003G049400.1.v5.1
OG0000424	Sorghum_bicolorv5.Sb-BTX623-REFERENCE-JGI-5.1.pep.all	Zm00001eb122910_P005, Zm00001eb122910_P004, Zm00001eb122910_P001, Zm00001eb122910_P003, Zm00001eb122910_P002, Zm00001eb066550_P001, Zm00001eb028620_P001, Zm00001eb162500_P001, Zm00001eb412230_P001	Sobic.003G051000.2.v5.1, Sobic.003G051000.1.v5.1
OG0000425	Sorghum_bicolorv5.Sb-BTX623-REFERENCE-JGI-5.1.pep.all	Zm00001eb335350_P004, Zm00001eb335350_P003, Zm00001eb335350_P006, Zm00001eb335350_P002, Zm00001eb335350_P001	Sobic.003G084000.4.v5.1, Sobic.003G084000.7.v5.1, Sobic.003G084000.3.v5.1, Sobic.003G084000.5.v5.1, Sobic.003G084000.6.v5.1, Sobic.003G084000.2.v5.1
OG0000426	Sorghum_bicolorv5.Sb-BTX623-REFERENCE-JGI-5.1.pep.all	Zm00001eb127150_P004, Zm00001eb127150_P007, Zm00001eb127150_P006, Zm00001eb127150_P008, Zm00001eb127150_P005, Zm00001eb127150_P009, Zm00001eb127150_P001, Zm00001eb127150_P003, Zm00001eb127150_P002	Sobic.003G108800.1.v5.1, Sobic.003G108800.2.v5.1
OG0000427	Sorghum_bicolorv5.Sb-BTX623-REFERENCE-JGI-5.1.pep.all	Zm00001eb128190_P002, Zm00001eb128190_P001, Zm00001eb333220_P001, Zm00001eb333220_P004, Zm00001eb333220_P003, Zm00001eb333220_P002	Sobic.003G122900.2.v5.1, Sobic.003G122900.1.v5.1, Sobic.003G123000.3.v5.1, Sobic.003G123000.1.v5.1, Sobic.003G123000.2.v5.1
OG0000428	Sorghum_bicolorv5.Sb-BTX623-REFERENCE-JGI-5.1.pep.all	Zm00001eb332830_P002, Zm00001eb332830_P001, Zm00001eb332830_P003, Zm00001eb332830_P004	Sobic.003G129500.12.v5.1, Sobic.003G129500.10.v5.1, Sobic.003G129500.8.v5.1, Sobic.003G129500.9.v5.1, Sobic.003G129500.7.v5.1, Sobic.003G129500.6.v5.1, Sobic.003G129500.11.v5.1
OG0000429	Sorghum_bicolorv5.Sb-BTX623-REFERENCE-JGI-5.1.pep.all	Zm00001eb130820_P001, Zm00001eb130820_P004	Sobic.003G151300.9.v5.1, Sobic.003G151300.6.v5.1, Sobic.003G151300.3.v5.1, Sobic.003G151300.7.v5.1, Sobic.003G151300.8.v5.1, Sobic.003G151300.5.v5.1, Sobic.003G151300.10.v5.1, Sobic.003G151300.4.v5.1, Sobic.003G151300.11.v5.1
OG0000431	Sorghum_bicolorv5.Sb-BTX623-REFERENCE-JGI-5.1.pep.all	Zm00001eb341790_P004, Zm00001eb341790_P002, Zm00001eb341790_P001, Zm00001eb341790_P003, Zm00001eb132420_P003, Zm00001eb132420_P002, Zm00001eb132420_P001	Sobic.003G166200.11.v5.1, Sobic.003G166200.12.v5.1, Sobic.003G166200.13.v5.1, Sobic.003G166200.9.v5.1
OG0000433	Sorghum_bicolorv5.Sb-BTX623-REFERENCE-JGI-5.1.pep.all	Zm00001eb261230_P001	Sobic.009G012900.1.v5.1, Sobic.003G193000.1.v5.1, Sobic.004G017000.3.v5.1, Sobic.003G210500.1.v5.1, Sobic.003G210801.1.v5.1, Sobic.003G210801.2.v5.1, Sobic.005G060900.5.v5.1, Sobic.010G235100.3.v5.1, Sobic.008G018700.2.v5.1, Sobic.003G210601.1.v5.1
OG0000434	Sorghum_bicolorv5.Sb-BTX623-REFERENCE-JGI-5.1.pep.all	Zm00001eb358910_P001, Zm00001eb358910_P004, Zm00001eb358910_P003, Zm00001eb358910_P002	Sobic.003G229500.2.v5.1, Sobic.003G229500.8.v5.1, Sobic.003G229500.3.v5.1, Sobic.003G229500.11.v5.1, Sobic.003G229500.12.v5.1, Sobic.003G229500.10.v5.1, Sobic.003G229500.9.v5.1
OG0000435	Sorghum_bicolorv5.Sb-BTX623-REFERENCE-JGI-5.1.pep.all	Zm00001eb360110_P002, Zm00001eb360110_P001, Zm00001eb157090_P006, Zm00001eb388130_P001, Zm00001eb157090_P007, Zm00001eb157090_P001, Zm00001eb157090_P002, Zm00001eb157090_P003, Zm00001eb157090_P004, Zm00001eb157090_P005	Sobic.003G253400.1.v5.1
OG0000437	Sorghum_bicolorv5.Sb-BTX623-REFERENCE-JGI-5.1.pep.all	Zm00001eb148850_P007, Zm00001eb148850_P002, Zm00001eb148850_P006, Zm00001eb148850_P003, Zm00001eb148850_P005, Zm00001eb148850_P004, Zm00001eb148850_P008, Zm00001eb148850_P001, Zm00001eb368240_P002, Zm00001eb368240_P001	Sobic.003G346500.1.v5.1
OG0000438	Sorghum_bicolorv5.Sb-BTX623-REFERENCE-JGI-5.1.pep.all	Zm00001eb145580_P001, Zm00001eb145580_P002, Zm00001eb157480_P001, Zm00001eb036650_P001, Zm00001eb036650_P002, Zm00001eb207610_P001, Zm00001eb220710_P001, Zm00001eb207620_P001, Zm00001eb106400_P001, Zm00001eb096740_P001	Sobic.003G379700.1.v5.1
OG0000439	Sorghum_bicolorv5.Sb-BTX623-REFERENCE-JGI-5.1.pep.all	Zm00001eb144730_P002, Zm00001eb144730_P004, Zm00001eb144730_P003, Zm00001eb274660_P001, Zm00001eb128100_P001, Zm00001eb144730_P001, Zm00001eb144730_P005, Zm00001eb128090_P001, Zm00001eb274660_P002	Sobic.003G388100.1.v5.1, Sobic.003G388100.2.v5.1
OG0000440	Sorghum_bicolorv5.Sb-BTX623-REFERENCE-JGI-5.1.pep.all	Zm00001eb365120_P001, Zm00001eb365120_P003, Zm00001eb365120_P002, Zm00001eb365120_P004, Zm00001eb423490_P001, Zm00001eb434620_P001, Zm00001eb341560_P001, Zm00001eb434610_P001, Zm00001eb423500_P001, Zm00001eb303860_P001	Sobic.003G396300.1.v5.1
OG0000442	Sorghum_bicolorv5.Sb-BTX623-REFERENCE-JGI-5.1.pep.all	Zm00001eb141890_P005, Zm00001eb141890_P006, Zm00001eb141890_P003, Zm00001eb141890_P004, Zm00001eb141890_P002, Zm00001eb363370_P002, Zm00001eb363370_P004, Zm00001eb363370_P001, Zm00001eb363370_P003, Zm00001eb141890_P001	Sobic.003G419100.1.v5.1
OG0000443	Sorghum_bicolorv5.Sb-BTX623-REFERENCE-JGI-5.1.pep.all	Zm00001eb141280_P001, Zm00001eb141290_P001, Zm00001eb141290_P002, Zm00001eb141270_P004, Zm00001eb141270_P001, Zm00001eb141270_P003, Zm00001eb141270_P005, Zm00001eb141270_P002, Zm00001eb141260_P001	Sobic.003G424100.2.v5.1, Sobic.003G424100.1.v5.1
OG0000444	Sorghum_bicolorv5.Sb-BTX623-REFERENCE-JGI-5.1.pep.all	Zm00001eb232100_P001, Zm00001eb232100_P003	Sobic.004G037300.12.v5.1, Sobic.004G037300.13.v5.1, Sobic.004G037300.8.v5.1, Sobic.004G037300.9.v5.1, Sobic.004G037300.10.v5.1, Sobic.004G037300.14.v5.1, Sobic.004G037300.5.v5.1, Sobic.004G037300.11.v5.1, Sobic.004G037300.15.v5.1
OG0000446	Sorghum_bicolorv5.Sb-BTX623-REFERENCE-JGI-5.1.pep.all	Zm00001eb236380_P001, Zm00001eb236380_P003, Zm00001eb236380_P002, Zm00001eb236380_P004	Sobic.004G078800.4.v5.1, Sobic.004G078800.6.v5.1, Sobic.004G078800.7.v5.1, Sobic.004G078800.5.v5.1, Sobic.004G078800.2.v5.1, Sobic.004G078800.3.v5.1, Sobic.004G078800.1.v5.1
OG0000447	Sorghum_bicolorv5.Sb-BTX623-REFERENCE-JGI-5.1.pep.all	Zm00001eb236070_P002, Zm00001eb236070_P001	Sobic.004G080600.4.v5.1, Sobic.004G080600.5.v5.1, Sobic.004G080600.1.v5.1, Sobic.004G080600.3.v5.1, Sobic.004G080600.10.v5.1, Sobic.004G080600.6.v5.1, Sobic.004G080600.7.v5.1, Sobic.004G080600.9.v5.1, Sobic.004G080600.8.v5.1
OG0000449	Sorghum_bicolorv5.Sb-BTX623-REFERENCE-JGI-5.1.pep.all	Zm00001eb244150_P001, Zm00001eb244150_P002, Zm00001eb244150_P003, Zm00001eb244150_P004, Zm00001eb244150_P006, Zm00001eb244150_P005	Sobic.004G181900.1.v5.1, Sobic.004G181900.4.v5.1, Sobic.004G181900.3.v5.1, Sobic.004G181900.6.v5.1, Sobic.004G181900.5.v5.1
OG0000450	Sorghum_bicolorv5.Sb-BTX623-REFERENCE-JGI-5.1.pep.all	Zm00001eb165370_P001	Sobic.005G208100.1.v5.1, Sobic.005G219600.1.v5.1, Sobic.005G207000.1.v5.1, Sobic.005G207000.4.v5.1, Sobic.004G212600.2.v5.1, Sobic.004G212600.1.v5.1, Sobic.004G212600.4.v5.1, Sobic.004G212600.3.v5.1, Sobic.004G212600.6.v5.1, Sobic.004G212600.5.v5.1
OG0000451	Sorghum_bicolorv5.Sb-BTX623-REFERENCE-JGI-5.1.pep.all	Zm00001eb248440_P005, Zm00001eb248440_P003, Zm00001eb248440_P004, Zm00001eb185690_P004, Zm00001eb185690_P001, Zm00001eb248440_P001, Zm00001eb248440_P002, Zm00001eb185690_P002, Zm00001eb185690_P005, Zm00001eb185690_P003	Sobic.004G227500.1.v5.1
OG0000452	Sorghum_bicolorv5.Sb-BTX623-REFERENCE-JGI-5.1.pep.all	Zm00001eb254480_P004, Zm00001eb254480_P006, Zm00001eb254480_P005, Zm00001eb352620_P001, Zm00001eb343750_P001, Zm00001eb254480_P003, Zm00001eb254480_P002, Zm00001eb254480_P001	Sobic.004G238700.2.v5.1, Sobic.004G238700.3.v5.1, Sobic.004G238700.1.v5.1
OG0000453	Sorghum_bicolorv5.Sb-BTX623-REFERENCE-JGI-5.1.pep.all	Zm00001eb251020_P004, Zm00001eb251020_P001, Zm00001eb251020_P002, Zm00001eb251020_P003	Sobic.004G277800.14.v5.1, Sobic.004G277800.12.v5.1, Sobic.004G277800.13.v5.1, Sobic.004G277800.4.v5.1, Sobic.004G277800.5.v5.1, Sobic.004G277800.2.v5.1, Sobic.004G277800.3.v5.1
OG0000454	Sorghum_bicolorv5.Sb-BTX623-REFERENCE-JGI-5.1.pep.all	Zm00001eb286860_P002, Zm00001eb286860_P001, Zm00001eb286860_P003, Zm00001eb092520_P002, Zm00001eb092520_P001, Zm00001eb269750_P001, Zm00001eb047480_P001, Zm00001eb393340_P001	Sobic.009G120700.1.v5.1, Sobic.005G114300.1.v5.1, Sobic.004G278700.1.v5.1
OG0000455	Sorghum_bicolorv5.Sb-BTX623-REFERENCE-JGI-5.1.pep.all	Zm00001eb186370_P004, Zm00001eb186370_P001	Sobic.004G297000.9.v5.1, Sobic.004G297000.19.v5.1, Sobic.004G297000.6.v5.1, Sobic.004G297000.8.v5.1, Sobic.004G297000.20.v5.1, Sobic.004G297000.23.v5.1, Sobic.004G297000.22.v5.1, Sobic.004G297000.18.v5.1, Sobic.004G297000.21.v5.1
OG0000456	Sorghum_bicolorv5.Sb-BTX623-REFERENCE-JGI-5.1.pep.all	Zm00001eb257690_P004, Zm00001eb257690_P003, Zm00001eb257690_P001, Zm00001eb257690_P005, Zm00001eb257690_P002	Sobic.004G328300.6.v5.1, Sobic.004G328300.4.v5.1, Sobic.004G328300.7.v5.1, Sobic.004G328300.8.v5.1, Sobic.004G328300.1.v5.1, Sobic.004G328300.5.v5.1
OG0000457	Sorghum_bicolorv5.Sb-BTX623-REFERENCE-JGI-5.1.pep.all	Zm00001eb190740_P003, Zm00001eb190740_P006, Zm00001eb190740_P009, Zm00001eb190740_P008, Zm00001eb190740_P001, Zm00001eb190740_P007, Zm00001eb190740_P005	Sobic.004G355300.2.v5.1, Sobic.004G355300.3.v5.1, Sobic.004G355300.5.v5.1, Sobic.004G355300.7.v5.1
OG0000459	Sorghum_bicolorv5.Sb-BTX623-REFERENCE-JGI-5.1.pep.all	Zm00001eb167840_P006, Zm00001eb167840_P003, Zm00001eb167840_P004, Zm00001eb167840_P001, Zm00001eb167840_P002, Zm00001eb167840_P007, Zm00001eb167840_P005	Sobic.005G090800.3.v5.1, Sobic.005G090800.4.v5.1, Sobic.005G090800.5.v5.1, Sobic.005G090800.1.v5.1
OG0000462	Sorghum_bicolorv5.Sb-BTX623-REFERENCE-JGI-5.1.pep.all	Zm00001eb088970_P004, Zm00001eb088970_P001, Zm00001eb088970_P002, Zm00001eb088970_P003, Zm00001eb419470_P002, Zm00001eb419470_P003, Zm00001eb419470_P001	Sobic.006G012400.7.v5.1, Sobic.006G012400.5.v5.1, Sobic.006G012400.2.v5.1, Sobic.006G012400.3.v5.1
OG0000463	Sorghum_bicolorv5.Sb-BTX623-REFERENCE-JGI-5.1.pep.all	Zm00001eb088910_P002, Zm00001eb088910_P003, Zm00001eb088910_P006, Zm00001eb419440_P002, Zm00001eb419440_P003, Zm00001eb088910_P005, Zm00001eb088910_P004, Zm00001eb088910_P001, Zm00001eb419440_P005, Zm00001eb419440_P001	Sobic.006G012900.1.v5.1
OG0000464	Sorghum_bicolorv5.Sb-BTX623-REFERENCE-JGI-5.1.pep.all	Zm00001eb087870_P001	Sobic.006G025900.2.v5.1, Sobic.006G025900.4.v5.1, Sobic.006G025900.3.v5.1, Sobic.006G026000.1.v5.1, Sobic.006G026000.2.v5.1, Sobic.006G025800.1.v5.1, Sobic.006G025700.2.v5.1, Sobic.006G025400.1.v5.1, Sobic.006G025600.1.v5.1, Sobic.006G025500.1.v5.1
OG0000465	Sorghum_bicolorv5.Sb-BTX623-REFERENCE-JGI-5.1.pep.all	Zm00001eb083980_P005, Zm00001eb084020_P002, Zm00001eb083980_P006, Zm00001eb083980_P001, Zm00001eb083980_P002, Zm00001eb083980_P009, Zm00001eb083980_P008, Zm00001eb083980_P004, Zm00001eb083980_P003, Zm00001eb083980_P007	Sobic.006G068800.1.v5.1
OG0000466	Sorghum_bicolorv5.Sb-BTX623-REFERENCE-JGI-5.1.pep.all	Zm00001eb423860_P004, Zm00001eb423860_P002, Zm00001eb423860_P001, Zm00001eb423860_P003, Zm00001eb081260_P002, Zm00001eb081260_P003, Zm00001eb081260_P001, Zm00001eb081260_P005, Zm00001eb081260_P004	Sobic.006G100700.2.v5.1, Sobic.006G100700.1.v5.1
OG0000467	Sorghum_bicolorv5.Sb-BTX623-REFERENCE-JGI-5.1.pep.all	Zm00001eb424390_P002, Zm00001eb080500_P001, Zm00001eb080500_P002, Zm00001eb080500_P003, Zm00001eb424390_P005, Zm00001eb424390_P003, Zm00001eb424390_P006, Zm00001eb424390_P004, Zm00001eb424390_P001	Sobic.006G109200.2.v5.1, Sobic.006G109200.1.v5.1
OG0000468	Sorghum_bicolorv5.Sb-BTX623-REFERENCE-JGI-5.1.pep.all	Zm00001eb082960_P004, Zm00001eb091870_P001, Zm00001eb091900_P003, Zm00001eb082960_P002, Zm00001eb082930_P001, Zm00001eb091900_P001, Zm00001eb091870_P004, Zm00001eb082930_P002, Zm00001eb082960_P003	Sobic.006G216600.4.v5.1, Sobic.006G216600.1.v5.1
OG0000469	Sorghum_bicolorv5.Sb-BTX623-REFERENCE-JGI-5.1.pep.all	Zm00001eb070110_P001, Zm00001eb070110_P002, Zm00001eb070110_P004, Zm00001eb070110_P003	Sobic.006G222600.7.v5.1, Sobic.006G222600.6.v5.1, Sobic.006G222600.5.v5.1, Sobic.006G222600.8.v5.1, Sobic.006G222600.3.v5.1, Sobic.006G222600.10.v5.1, Sobic.006G222600.9.v5.1
OG0000470	Sorghum_bicolorv5.Sb-BTX623-REFERENCE-JGI-5.1.pep.all	Zm00001eb070050_P005, Zm00001eb070050_P004, Zm00001eb070050_P006, Zm00001eb070050_P001, Zm00001eb070050_P002, Zm00001eb070050_P003	Sobic.006G223300.4.v5.1, Sobic.006G223300.2.v5.1, Sobic.006G223300.3.v5.1, Sobic.006G223300.1.v5.1, Sobic.006G223300.5.v5.1
OG0000471	Sorghum_bicolorv5.Sb-BTX623-REFERENCE-JGI-5.1.pep.all	Zm00001eb069140_P006, Zm00001eb069140_P005, Zm00001eb069140_P003, Zm00001eb069140_P007, Zm00001eb069140_P004, Zm00001eb355940_P001, Zm00001eb069140_P001, Zm00001eb069140_P002	Sobic.006G233500.6.v5.1, Sobic.006G233500.4.v5.1, Sobic.006G233500.7.v5.1
OG0000472	Sorghum_bicolorv5.Sb-BTX623-REFERENCE-JGI-5.1.pep.all	Zm00001eb433020_P001, Zm00001eb433020_P003, Zm00001eb433020_P004, Zm00001eb433020_P002, Zm00001eb433020_P005	Sobic.006G255300.8.v5.1, Sobic.006G255300.7.v5.1, Sobic.006G255300.5.v5.1, Sobic.006G255300.3.v5.1, Sobic.006G255300.6.v5.1, Sobic.006G255300.1.v5.1
OG0000474	Sorghum_bicolorv5.Sb-BTX623-REFERENCE-JGI-5.1.pep.all	Zm00001eb359700_P001, Zm00001eb171250_P001, Zm00001eb408510_P001, Zm00001eb059260_P001, Zm00001eb413550_P001, Zm00001eb413550_P003, Zm00001eb413550_P004, Zm00001eb413550_P002	Sobic.007G071200.1.v5.1, Sobic.007G071200.3.v5.1, Sobic.007G071200.4.v5.1
OG0000475	Sorghum_bicolorv5.Sb-BTX623-REFERENCE-JGI-5.1.pep.all	Zm00001eb171100_P002, Zm00001eb171100_P007, Zm00001eb171100_P008, Zm00001eb171100_P010, Zm00001eb171100_P009, Zm00001eb171100_P004, Zm00001eb171100_P005, Zm00001eb171100_P003, Zm00001eb171100_P001, Zm00001eb171100_P006	Sobic.007G075900.5.v5.1
OG0000476	Sorghum_bicolorv5.Sb-BTX623-REFERENCE-JGI-5.1.pep.all	Zm00001eb136790_P001	Sobic.007G124800.5.v5.1, Sobic.007G124800.1.v5.1, Sobic.007G208900.1.v5.1, Sobic.008G185200.2.v5.1, Sobic.008G185200.3.v5.1, Sobic.009G052000.4.v5.1, Sobic.008G131900.3.v5.1, Sobic.008G131900.2.v5.1, Sobic.008G131900.4.v5.1, Sobic.008G131900.1.v5.1
OG0000477	Sorghum_bicolorv5.Sb-BTX623-REFERENCE-JGI-5.1.pep.all	Zm00001eb019060_P001, Zm00001eb381090_P001, Zm00001eb266030_P001, Zm00001eb038470_P004, Zm00001eb038470_P002, Zm00001eb266040_P001, Zm00001eb308680_P001, Zm00001eb111170_P001, Zm00001eb038470_P003, Zm00001eb038470_P001	Sobic.007G160600.3.v5.1
OG0000478	Sorghum_bicolorv5.Sb-BTX623-REFERENCE-JGI-5.1.pep.all	Zm00001eb036910_P004, Zm00001eb036910_P002, Zm00001eb036910_P003, Zm00001eb036910_P001, Zm00001eb036910_P005, Zm00001eb036910_P006, Zm00001eb036910_P007, Zm00001eb036910_P008	Sobic.007G190700.2.v5.1, Sobic.007G190700.4.v5.1, Sobic.007G190700.3.v5.1
OG0000479	Sorghum_bicolorv5.Sb-BTX623-REFERENCE-JGI-5.1.pep.all	Zm00001eb039190_P001, Zm00001eb097380_P001, Zm00001eb435640_P001, Zm00001eb439960_P001, Zm00001eb440780_P001, Zm00001eb115040_P001, Zm00001eb435100_P001, Zm00001eb439940_P001, Zm00001eb434870_P001, Zm00001eb437960_P001	Sobic.007G207100.1.v5.1
OG0000480	Sorghum_bicolorv5.Sb-BTX623-REFERENCE-JGI-5.1.pep.all	Zm00001eb092370_P001, Zm00001eb092470_P001, Zm00001eb092440_P001, Zm00001eb092310_P001, Zm00001eb092330_P001, Zm00001eb092320_P001, Zm00001eb092340_P001, Zm00001eb092400_P001, Zm00001eb092460_P001, Zm00001eb092410_P001	Sobic.008G002100.1.v5.1
OG0000481	Sorghum_bicolorv5.Sb-BTX623-REFERENCE-JGI-5.1.pep.all	Zm00001eb029740_P002, Zm00001eb029740_P004, Zm00001eb029740_P001, Zm00001eb029740_P003, Zm00001eb029700_P001	Sobic.008G053000.2.v5.1, Sobic.008G053000.4.v5.1, Sobic.008G052500.1.v5.1, Sobic.008G052500.2.v5.1, Sobic.008G007400.1.v5.1, Sobic.008G064602.1.v5.1
OG0000482	Sorghum_bicolorv5.Sb-BTX623-REFERENCE-JGI-5.1.pep.all	Zm00001eb235440_P008, Zm00001eb235440_P006, Zm00001eb235440_P001, Zm00001eb235440_P005, Zm00001eb235440_P003, Zm00001eb235440_P009, Zm00001eb235440_P004, Zm00001eb235440_P002, Zm00001eb235440_P007	Sobic.008G016500.2.v5.1, Sobic.008G016500.1.v5.1
OG0000483	Sorghum_bicolorv5.Sb-BTX623-REFERENCE-JGI-5.1.pep.all	Zm00001eb409880_P002, Zm00001eb409880_P001	Sobic.008G091300.4.v5.1, Sobic.008G091300.2.v5.1, Sobic.008G091300.7.v5.1, Sobic.008G091300.6.v5.1, Sobic.008G091300.5.v5.1, Sobic.008G091300.1.v5.1, Sobic.008G091300.9.v5.1, Sobic.010G022800.1.v5.1, Sobic.008G091300.8.v5.1
OG0000484	Sorghum_bicolorv5.Sb-BTX623-REFERENCE-JGI-5.1.pep.all	Zm00001eb109610_P001, Zm00001eb327790_P003, Zm00001eb327790_P001, Zm00001eb327790_P005, Zm00001eb327790_P004, Zm00001eb363770_P001, Zm00001eb159700_P001, Zm00001eb327790_P007, Zm00001eb327790_P002, Zm00001eb327790_P006	Sobic.008G098800.1.v5.1
OG0000485	Sorghum_bicolorv5.Sb-BTX623-REFERENCE-JGI-5.1.pep.all	Zm00001eb029580_P003, Zm00001eb029580_P004, Zm00001eb029580_P007, Zm00001eb029580_P009, Zm00001eb029580_P001, Zm00001eb029580_P002, Zm00001eb029580_P008, Zm00001eb029580_P005, Zm00001eb029580_P006	Sobic.008G140700.1.v5.1, Sobic.008G140700.2.v5.1
OG0000486	Sorghum_bicolorv5.Sb-BTX623-REFERENCE-JGI-5.1.pep.all	Zm00001eb030260_P002, Zm00001eb030260_P003, Zm00001eb030260_P005, Zm00001eb030260_P001, Zm00001eb030260_P004, Zm00001eb030260_P006	Sobic.008G145300.7.v5.1, Sobic.008G145300.9.v5.1, Sobic.008G145300.5.v5.1, Sobic.008G145300.4.v5.1, Sobic.008G145300.8.v5.1
OG0000487	Sorghum_bicolorv5.Sb-BTX623-REFERENCE-JGI-5.1.pep.all	Zm00001eb135500_P007, Zm00001eb135500_P004, Zm00001eb135500_P008, Zm00001eb135500_P006, Zm00001eb135500_P009, Zm00001eb135500_P005, Zm00001eb135500_P001	Sobic.008G156300.7.v5.1, Sobic.008G156300.6.v5.1, Sobic.008G156300.2.v5.1, Sobic.008G156300.5.v5.1
OG0000488	Sorghum_bicolorv5.Sb-BTX623-REFERENCE-JGI-5.1.pep.all	Zm00001eb134800_P001, Zm00001eb134800_P002, Zm00001eb134800_P003, Zm00001eb134800_P005, Zm00001eb134800_P004	Sobic.008G171500.9.v5.1, Sobic.008G171500.7.v5.1, Sobic.008G171500.10.v5.1, Sobic.008G171500.11.v5.1, Sobic.008G171500.8.v5.1, Sobic.008G171500.12.v5.1
OG0000489	Sorghum_bicolorv5.Sb-BTX623-REFERENCE-JGI-5.1.pep.all	Zm00001eb134490_P004, Zm00001eb134490_P005, Zm00001eb134490_P001, Zm00001eb134490_P002, Zm00001eb134490_P003	Sobic.008G176500.3.v5.1, Sobic.008G176500.5.v5.1, Sobic.008G176500.4.v5.1, Sobic.008G176500.2.v5.1, Sobic.008G176500.1.v5.1, Sobic.010G244275.2.v5.1
OG0000490	Sorghum_bicolorv5.Sb-BTX623-REFERENCE-JGI-5.1.pep.all	Zm00001eb354420_P005, Zm00001eb354420_P002, Zm00001eb354420_P001, Zm00001eb354420_P009, Zm00001eb354420_P003, Zm00001eb354420_P004, Zm00001eb354420_P006, Zm00001eb354420_P008, Zm00001eb354420_P007	Sobic.009G040400.1.v5.1, Sobic.009G040400.2.v5.1
OG0000491	Sorghum_bicolorv5.Sb-BTX623-REFERENCE-JGI-5.1.pep.all	Zm00001eb347600_P006, Zm00001eb347600_P001, Zm00001eb347600_P004, Zm00001eb347600_P005, Zm00001eb347600_P007, Zm00001eb347600_P002, Zm00001eb347600_P003	Sobic.009G101400.1.v5.1, Sobic.009G101400.3.v5.1, Sobic.009G101400.2.v5.1, Sobic.009G101400.5.v5.1
OG0000492	Sorghum_bicolorv5.Sb-BTX623-REFERENCE-JGI-5.1.pep.all	Zm00001eb353320_P001, Zm00001eb353320_P002, Zm00001eb293840_P002, Zm00001eb293840_P001, Zm00001eb293870_P001, Zm00001eb293860_P002, Zm00001eb293860_P001	Sobic.009G200500.3.v5.1, Sobic.009G200500.5.v5.1, Sobic.009G200500.4.v5.1, Sobic.009G200500.2.v5.1
OG0000494	Sorghum_bicolorv5.Sb-BTX623-REFERENCE-JGI-5.1.pep.all	Zm00001eb107280_P005, Zm00001eb107280_P006, Zm00001eb313770_P001, Zm00001eb107280_P007, Zm00001eb107280_P002, Zm00001eb107280_P004, Zm00001eb107280_P003, Zm00001eb107280_P001	Sobic.010G091200.3.v5.1, Sobic.010G091200.5.v5.1, Sobic.010G091200.4.v5.1
OG0000495	Sorghum_bicolorv5.Sb-BTX623-REFERENCE-JGI-5.1.pep.all	Zm00001eb385310_P008, Zm00001eb385310_P009, Zm00001eb385310_P002, Zm00001eb385310_P005, Zm00001eb385310_P004, Zm00001eb385310_P003, Zm00001eb385310_P007, Zm00001eb385310_P006, Zm00001eb385310_P001	Sobic.010G175000.3.v5.1, Sobic.010G175000.5.v5.1
OG0000496	Sorghum_bicolorv5.Sb-BTX623-REFERENCE-JGI-5.1.pep.all	Zm00001eb387530_P002, Zm00001eb387530_P001, Zm00001eb387530_P004, Zm00001eb387530_P003, Zm00001eb275570_P002, Zm00001eb275570_P001, Zm00001eb275570_P005, Zm00001eb275570_P003, Zm00001eb275570_P004	Sobic.010G199600.3.v5.1, Sobic.010G199600.1.v5.1
OG0000497	Sorghum_bicolorv5.Sb-BTX623-REFERENCE-JGI-5.1.pep.all	Zm00001eb273610_P002, Zm00001eb273610_P003, Zm00001eb273610_P004, Zm00001eb225260_P002, Zm00001eb225260_P005, Zm00001eb225260_P004, Zm00001eb225260_P001, Zm00001eb225260_P003, Zm00001eb273610_P006, Zm00001eb273610_P001	Sobic.010G233000.1.v5.1
OG0000498	Sorghum_bicolorv5.Sb-BTX623-REFERENCE-JGI-5.1.pep.all	Zm00001eb273340_P003, Zm00001eb273340_P001, Zm00001eb273340_P002	Sobic.010G242400.3.v5.1, Sobic.010G242400.4.v5.1, Sobic.010G242400.1.v5.1, Sobic.010G242300.1.v5.1, Sobic.010G242300.2.v5.1, Sobic.010G239700.1.v5.1, Sobic.010G239700.2.v5.1, Sobic.010G239700.4.v5.1
OG0000499	Sorghum_bicolorv5.Sb-BTX623-REFERENCE-JGI-5.1.pep.all	Zm00001eb271760_P002, Zm00001eb271760_P003, Zm00001eb271760_P001, Zm00001eb271760_P004	Sobic.010G278000.6.v5.1, Sobic.010G278000.3.v5.1, Sobic.010G278000.7.v5.1, Sobic.010G278000.4.v5.1, Sobic.010G278000.2.v5.1, Sobic.010G278000.5.v5.1, Sobic.010G278000.8.v5.1
OG0000500	Sorghum_bicolorv5.Sb-BTX623-REFERENCE-JGI-5.1.pep.all	Zm00001eb436260_P001, Zm00001eb436210_P001, Zm00001eb436450_P001, Zm00001eb441030_P001, Zm00001eb436490_P001	Sobic.K022348.1.v5.1, Sobic.K014401.1.v5.1, Sobic.K021908.1.v5.1, Sobic.K021906.1.v5.1, Sobic.K021902.1.v5.1, Sobic.K023034.1.v5.1
OG0000501	Sorghum_bicolorv5.Sb-BTX623-REFERENCE-JGI-5.1.pep.all	Zm00001eb436460_P001	Sobic.K031401.1.v5.1
OG0000501	Sorghum_bicolorv5.Sb-BTX623-REFERENCE-JGI-5.1.pep.all	Zm00001eb436270_P001, Zm00001eb436500_P001, Zm00001eb436350_P001	Sobic.K021710.1.v5.1, Sobic.K021418.1.v5.1
OG0000501	Sorghum_bicolorv5.Sb-BTX623-REFERENCE-JGI-5.1.pep.all	Zm00001eb187490_P001	Sobic.K022201.1.v5.1
OG0000529	Sorghum_bicolorv5.Sb-BTX623-REFERENCE-JGI-5.1.pep.all	Zm00001eb210370_P007, Zm00001eb210370_P008, Zm00001eb210370_P006, Zm00001eb210370_P004, Zm00001eb210370_P005, Zm00001eb210370_P001, Zm00001eb210370_P003, Zm00001eb210370_P002	Sobic.001G003200.4.v5.1, Sobic.001G003200.6.v5.1
OG0000530	Sorghum_bicolorv5.Sb-BTX623-REFERENCE-JGI-5.1.pep.all	Zm00001eb210800_P005, Zm00001eb210800_P004, Zm00001eb210800_P006, Zm00001eb210800_P003, Zm00001eb210800_P002, Zm00001eb210800_P001	Sobic.001G013000.2.v5.1, Sobic.001G013000.4.v5.1, Sobic.001G013000.3.v5.1, Sobic.001G013000.1.v5.1
OG0000531	Sorghum_bicolorv5.Sb-BTX623-REFERENCE-JGI-5.1.pep.all	Zm00001eb058740_P003, Zm00001eb058740_P004, Zm00001eb058740_P002, Zm00001eb058740_P005, Zm00001eb058740_P001	Sobic.001G076700.5.v5.1, Sobic.001G076700.3.v5.1, Sobic.001G076700.2.v5.1, Sobic.001G076700.4.v5.1, Sobic.001G076700.6.v5.1
OG0000532	Sorghum_bicolorv5.Sb-BTX623-REFERENCE-JGI-5.1.pep.all	Zm00001eb057500_P004, Zm00001eb057500_P002, Zm00001eb057500_P003, Zm00001eb057500_P006, Zm00001eb057500_P005, Zm00001eb057500_P001	Sobic.001G086900.1.v5.1, Sobic.001G086900.2.v5.1, Sobic.001G086900.3.v5.1, Sobic.001G086900.4.v5.1
OG0000533	Sorghum_bicolorv5.Sb-BTX623-REFERENCE-JGI-5.1.pep.all	Zm00001eb056950_P007, Zm00001eb056950_P004, Zm00001eb056950_P002, Zm00001eb056950_P003, Zm00001eb056950_P006, Zm00001eb056950_P008, Zm00001eb056950_P001, Zm00001eb056950_P005	Sobic.001G093500.3.v5.1, Sobic.001G093500.7.v5.1
OG0000534	Sorghum_bicolorv5.Sb-BTX623-REFERENCE-JGI-5.1.pep.all	Zm00001eb056260_P001, Zm00001eb056260_P002	Sobic.001G102300.5.v5.1, Sobic.001G102300.1.v5.1, Sobic.001G102300.8.v5.1, Sobic.001G102300.4.v5.1, Sobic.001G102300.7.v5.1, Sobic.001G102300.6.v5.1, Sobic.001G102300.3.v5.1, Sobic.001G102300.2.v5.1
OG0000535	Sorghum_bicolorv5.Sb-BTX623-REFERENCE-JGI-5.1.pep.all	Zm00001eb215550_P002, Zm00001eb215550_P001, Zm00001eb056070_P006, Zm00001eb056070_P004, Zm00001eb056070_P003, Zm00001eb056070_P005, Zm00001eb056070_P001, Zm00001eb056070_P002	Sobic.001G104100.2.v5.1, Sobic.001G104100.1.v5.1
OG0000536	Sorghum_bicolorv5.Sb-BTX623-REFERENCE-JGI-5.1.pep.all	Zm00001eb056050_P005, Zm00001eb056050_P004, Zm00001eb056050_P003, Zm00001eb056050_P002, Zm00001eb056050_P001, Zm00001eb215560_P004, Zm00001eb215560_P003, Zm00001eb215560_P002, Zm00001eb215560_P001	Sobic.001G104500.1.v5.1
OG0000537	Sorghum_bicolorv5.Sb-BTX623-REFERENCE-JGI-5.1.pep.all	Zm00001eb215660_P002, Zm00001eb215660_P003, Zm00001eb215660_P001, Zm00001eb215660_P005, Zm00001eb215660_P004, Zm00001eb172840_P001, Zm00001eb340470_P001, Zm00001eb215660_P006	Sobic.001G106300.2.v5.1, Sobic.001G106300.1.v5.1
OG0000538	Sorghum_bicolorv5.Sb-BTX623-REFERENCE-JGI-5.1.pep.all	Zm00001eb055860_P002, Zm00001eb055860_P001	Sobic.001G106900.4.v5.1, Sobic.001G106900.5.v5.1, Sobic.001G106900.7.v5.1, Sobic.001G106900.6.v5.1, Sobic.001G106900.8.v5.1, Sobic.001G106900.9.v5.1, Sobic.001G106900.3.v5.1, Sobic.001G106900.2.v5.1
OG0000539	Sorghum_bicolorv5.Sb-BTX623-REFERENCE-JGI-5.1.pep.all	Zm00001eb216090_P002, Zm00001eb216090_P001, Zm00001eb216090_P005, Zm00001eb216090_P003, Zm00001eb216090_P004, Zm00001eb055280_P002, Zm00001eb055280_P003, Zm00001eb055280_P001, Zm00001eb181520_P001	Sobic.001G113200.1.v5.1
OG0000540	Sorghum_bicolorv5.Sb-BTX623-REFERENCE-JGI-5.1.pep.all	Zm00001eb216690_P002, Zm00001eb216690_P001, Zm00001eb393760_P006, Zm00001eb002880_P001, Zm00001eb393760_P004, Zm00001eb393760_P005, Zm00001eb393760_P003, Zm00001eb393760_P001, Zm00001eb393760_P002	Sobic.001G122200.1.v5.1
OG0000541	Sorghum_bicolorv5.Sb-BTX623-REFERENCE-JGI-5.1.pep.all	Zm00001eb052830_P005, Zm00001eb052830_P007, Zm00001eb052830_P004, Zm00001eb052830_P006, Zm00001eb052830_P003, Zm00001eb052830_P008, Zm00001eb052830_P001, Zm00001eb052830_P002	Sobic.001G150300.3.v5.1, Sobic.001G150300.1.v5.1
OG0000542	Sorghum_bicolorv5.Sb-BTX623-REFERENCE-JGI-5.1.pep.all	Zm00001eb161050_P004, Zm00001eb161050_P005, Zm00001eb161050_P001, Zm00001eb161050_P002, Zm00001eb161050_P006, Zm00001eb161050_P003	Sobic.001G179560.1.v5.1, Sobic.003G205300.1.v5.1, Sobic.003G205300.2.v5.1, Sobic.003G205300.3.v5.1
OG0000543	Sorghum_bicolorv5.Sb-BTX623-REFERENCE-JGI-5.1.pep.all	Zm00001eb179630_P001, Zm00001eb220960_P001, Zm00001eb048830_P001, Zm00001eb157330_P001, Zm00001eb374030_P001, Zm00001eb394730_P001, Zm00001eb048830_P002, Zm00001eb048830_P003, Zm00001eb048830_P004	Sobic.001G186700.1.v5.1
OG0000544	Sorghum_bicolorv5.Sb-BTX623-REFERENCE-JGI-5.1.pep.all	Zm00001eb043750_P002, Zm00001eb043750_P001, Zm00001eb180840_P001, Zm00001eb085920_P001, Zm00001eb319740_P001, Zm00001eb132950_P002, Zm00001eb132950_P001, Zm00001eb283170_P001, Zm00001eb283170_P002	Sobic.001G196800.1.v5.1
OG0000545	Sorghum_bicolorv5.Sb-BTX623-REFERENCE-JGI-5.1.pep.all	Zm00001eb045560_P001, Zm00001eb045560_P003, Zm00001eb045560_P002, Zm00001eb221560_P004, Zm00001eb221560_P003, Zm00001eb221560_P005, Zm00001eb221560_P002, Zm00001eb221560_P001	Sobic.001G216600.1.v5.1, Sobic.001G216600.2.v5.1
OG0000546	Sorghum_bicolorv5.Sb-BTX623-REFERENCE-JGI-5.1.pep.all	Zm00001eb221850_P002, Zm00001eb221850_P005, Zm00001eb221850_P003, Zm00001eb221850_P001, Zm00001eb221850_P004	Sobic.001G219800.10.v5.1, Sobic.001G219800.7.v5.1, Sobic.001G219800.11.v5.1, Sobic.001G219800.8.v5.1, Sobic.001G219800.9.v5.1
OG0000547	Sorghum_bicolorv5.Sb-BTX623-REFERENCE-JGI-5.1.pep.all	Zm00001eb326350_P001	Sobic.002G361200.1.v5.1, Sobic.007G123000.1.v5.1, Sobic.002G407200.1.v5.1, Sobic.002G407300.2.v5.1, Sobic.001G244200.3.v5.1, Sobic.002G407500.1.v5.1, Sobic.002G407700.1.v5.1, Sobic.002G407400.1.v5.1, Sobic.002G407400.2.v5.1
OG0000548	Sorghum_bicolorv5.Sb-BTX623-REFERENCE-JGI-5.1.pep.all	Zm00001eb116800_P002, Zm00001eb116800_P006, Zm00001eb116800_P001, Zm00001eb116800_P005, Zm00001eb116800_P004, Zm00001eb116800_P003	Sobic.001G289700.1.v5.1, Sobic.001G289700.5.v5.1, Sobic.001G289700.2.v5.1, Sobic.002G056701.2.v5.1
OG0000550	Sorghum_bicolorv5.Sb-BTX623-REFERENCE-JGI-5.1.pep.all	Zm00001eb391740_P003, Zm00001eb391740_P002, Zm00001eb391740_P004, Zm00001eb391740_P001	Sobic.001G305500.6.v5.1, Sobic.001G305500.2.v5.1, Sobic.001G305500.1.v5.1, Sobic.001G305500.3.v5.1, Sobic.001G305500.4.v5.1, Sobic.001G305500.5.v5.1
OG0000551	Sorghum_bicolorv5.Sb-BTX623-REFERENCE-JGI-5.1.pep.all	Zm00001eb022860_P004, Zm00001eb022860_P001, Zm00001eb022860_P003, Zm00001eb022860_P002, Zm00001eb265840_P001, Zm00001eb428970_P001, Zm00001eb285820_P001, Zm00001eb127540_P001, Zm00001eb194960_P001	Sobic.001G307200.1.v5.1
OG0000553	Sorghum_bicolorv5.Sb-BTX623-REFERENCE-JGI-5.1.pep.all	Zm00001eb021760_P001	Sobic.001G316700.6.v5.1, Sobic.001G316700.7.v5.1, Sobic.001G316700.1.v5.1, Sobic.001G316700.3.v5.1, Sobic.001G316700.4.v5.1, Sobic.001G316700.10.v5.1, Sobic.001G316700.9.v5.1, Sobic.001G316700.8.v5.1, Sobic.001G316700.5.v5.1
OG0000554	Sorghum_bicolorv5.Sb-BTX623-REFERENCE-JGI-5.1.pep.all	Zm00001eb020090_P003, Zm00001eb020090_P004, Zm00001eb020090_P002, Zm00001eb020090_P001	Sobic.001G336500.4.v5.1, Sobic.001G336500.2.v5.1, Sobic.001G336500.5.v5.1, Sobic.001G336500.1.v5.1, Sobic.001G336500.6.v5.1, Sobic.001G336500.3.v5.1
OG0000555	Sorghum_bicolorv5.Sb-BTX623-REFERENCE-JGI-5.1.pep.all	Zm00001eb018030_P002, Zm00001eb018030_P003, Zm00001eb018030_P001, Zm00001eb244490_P001, Zm00001eb142240_P001, Zm00001eb105440_P001, Zm00001eb074970_P001	Sobic.001G359500.2.v5.1, Sobic.001G359500.1.v5.1, Sobic.001G359400.1.v5.1
OG0000556	Sorghum_bicolorv5.Sb-BTX623-REFERENCE-JGI-5.1.pep.all	Zm00001eb394330_P001	Sobic.005G130100.1.v5.1, Sobic.005G130400.1.v5.1, Sobic.005G130400.9.v5.1, Sobic.005G130400.4.v5.1, Sobic.005G130500.1.v5.1, Sobic.002G065500.2.v5.1, Sobic.001G363400.1.v5.1, Sobic.005G130450.1.v5.1, Sobic.002G065600.2.v5.1
OG0000557	Sorghum_bicolorv5.Sb-BTX623-REFERENCE-JGI-5.1.pep.all	Zm00001eb395190_P001, Zm00001eb395190_P002, Zm00001eb015970_P005, Zm00001eb015970_P004, Zm00001eb015970_P001, Zm00001eb015970_P003, Zm00001eb015970_P002	Sobic.001G381800.2.v5.1, Sobic.001G381800.1.v5.1, Sobic.001G381800.3.v5.1
OG0000558	Sorghum_bicolorv5.Sb-BTX623-REFERENCE-JGI-5.1.pep.all	Zm00001eb015440_P002, Zm00001eb015440_P004, Zm00001eb015440_P001, Zm00001eb015440_P003	Sobic.001G387600.5.v5.1, Sobic.001G387600.2.v5.1, Sobic.001G387600.4.v5.1, Sobic.001G387600.1.v5.1, Sobic.001G387600.6.v5.1, Sobic.001G387600.3.v5.1
OG0000559	Sorghum_bicolorv5.Sb-BTX623-REFERENCE-JGI-5.1.pep.all	Zm00001eb333180_P001, Zm00001eb309400_P001, Zm00001eb014460_P003, Zm00001eb014460_P005, Zm00001eb014460_P001, Zm00001eb014460_P002, Zm00001eb014460_P004	Sobic.001G397800.2.v5.1, Sobic.001G397800.4.v5.1, Sobic.001G397800.1.v5.1
OG0000560	Sorghum_bicolorv5.Sb-BTX623-REFERENCE-JGI-5.1.pep.all	Zm00001eb396410_P003, Zm00001eb396410_P002, Zm00001eb396410_P001, Zm00001eb127740_P001, Zm00001eb020440_P001, Zm00001eb014240_P002, Zm00001eb014240_P001	Sobic.001G398400.4.v5.1, Sobic.001G398400.3.v5.1, Sobic.001G398400.5.v5.1
OG0000561	Sorghum_bicolorv5.Sb-BTX623-REFERENCE-JGI-5.1.pep.all	Zm00001eb012930_P007, Zm00001eb012930_P005, Zm00001eb012930_P003, Zm00001eb012930_P002, Zm00001eb012930_P004, Zm00001eb012930_P008, Zm00001eb012930_P001, Zm00001eb012930_P006, Zm00001eb012930_P009	Sobic.001G412700.1.v5.1
OG0000562	Sorghum_bicolorv5.Sb-BTX623-REFERENCE-JGI-5.1.pep.all	Zm00001eb012720_P001	Sobic.001G416000.2.v5.1, Sobic.001G416000.5.v5.1, Sobic.001G416000.3.v5.1, Sobic.001G416000.9.v5.1, Sobic.001G416000.6.v5.1, Sobic.001G416000.7.v5.1, Sobic.001G416000.8.v5.1, Sobic.001G416000.1.v5.1, Sobic.001G416000.4.v5.1
OG0000563	Sorghum_bicolorv5.Sb-BTX623-REFERENCE-JGI-5.1.pep.all	Zm00001eb011960_P002, Zm00001eb011960_P001	Sobic.001G425200.7.v5.1, Sobic.001G425200.2.v5.1, Sobic.001G425200.5.v5.1, Sobic.001G425200.1.v5.1, Sobic.001G425200.8.v5.1, Sobic.001G425200.3.v5.1, Sobic.001G425200.6.v5.1, Sobic.001G425200.4.v5.1
OG0000564	Sorghum_bicolorv5.Sb-BTX623-REFERENCE-JGI-5.1.pep.all	Zm00001eb011170_P004, Zm00001eb011170_P003, Zm00001eb011170_P002, Zm00001eb011170_P005, Zm00001eb011170_P001	Sobic.001G432100.4.v5.1, Sobic.001G432100.3.v5.1, Sobic.001G432100.5.v5.1, Sobic.001G432100.1.v5.1, Sobic.001G432100.2.v5.1
OG0000565	Sorghum_bicolorv5.Sb-BTX623-REFERENCE-JGI-5.1.pep.all	Zm00001eb399930_P006, Zm00001eb399930_P001, Zm00001eb399930_P004, Zm00001eb337360_P001, Zm00001eb345820_P001, Zm00001eb008350_P001, Zm00001eb399930_P005, Zm00001eb399930_P003, Zm00001eb399930_P002	Sobic.001G453000.2.v5.1
OG0000566	Sorghum_bicolorv5.Sb-BTX623-REFERENCE-JGI-5.1.pep.all	Zm00001eb007060_P002, Zm00001eb007060_P007, Zm00001eb007060_P004, Zm00001eb007060_P008, Zm00001eb007060_P001, Zm00001eb007060_P005, Zm00001eb007060_P003, Zm00001eb007060_P006, Zm00001eb007060_P009	Sobic.001G461000.1.v5.1
OG0000567	Sorghum_bicolorv5.Sb-BTX623-REFERENCE-JGI-5.1.pep.all	Zm00001eb008090_P005, Zm00001eb008090_P003, Zm00001eb008090_P002, Zm00001eb008090_P001, Zm00001eb008090_P006, Zm00001eb008090_P007, Zm00001eb008090_P004	Sobic.001G469700.2.v5.1, Sobic.001G469700.3.v5.1, Sobic.001G469700.1.v5.1
OG0000568	Sorghum_bicolorv5.Sb-BTX623-REFERENCE-JGI-5.1.pep.all	Zm00001eb001490_P007, Zm00001eb001490_P001, Zm00001eb001490_P005, Zm00001eb001490_P004, Zm00001eb001490_P003, Zm00001eb001490_P006, Zm00001eb001490_P002	Sobic.001G528800.5.v5.1, Sobic.001G528800.7.v5.1, Sobic.001G528800.3.v5.1
OG0000569	Sorghum_bicolorv5.Sb-BTX623-REFERENCE-JGI-5.1.pep.all	Zm00001eb001500_P007, Zm00001eb001500_P004, Zm00001eb001500_P002, Zm00001eb001500_P001, Zm00001eb001500_P005, Zm00001eb001500_P006, Zm00001eb001500_P003, Zm00001eb001500_P008	Sobic.001G528900.4.v5.1, Sobic.001G528900.1.v5.1
OG0000570	Sorghum_bicolorv5.Sb-BTX623-REFERENCE-JGI-5.1.pep.all	Zm00001eb178520_P005, Zm00001eb178520_P001, Zm00001eb178520_P003, Zm00001eb178520_P002, Zm00001eb178520_P004	Sobic.007G117400.4.v5.1, Sobic.007G117400.2.v5.1, Sobic.007G117400.3.v5.1, Sobic.001G542700.2.v5.1, Sobic.001G542700.1.v5.1
OG0000571	Sorghum_bicolorv5.Sb-BTX623-REFERENCE-JGI-5.1.pep.all	Zm00001eb299860_P004, Zm00001eb299860_P003, Zm00001eb299860_P001, Zm00001eb299860_P006, Zm00001eb299860_P005, Zm00001eb299860_P002, Zm00001eb299860_P007, Zm00001eb190520_P001, Zm00001eb270260_P001	Sobic.002G031700.1.v5.1
OG0000573	Sorghum_bicolorv5.Sb-BTX623-REFERENCE-JGI-5.1.pep.all	Zm00001eb117180_P002, Zm00001eb117180_P003, Zm00001eb117180_P001, Zm00001eb300730_P002, Zm00001eb300730_P001, Zm00001eb300730_P003, Zm00001eb300730_P004	Sobic.002G043400.1.v5.1, Sobic.002G043400.3.v5.1, Sobic.002G043400.2.v5.1
OG0000574	Sorghum_bicolorv5.Sb-BTX623-REFERENCE-JGI-5.1.pep.all	Zm00001eb300770_P003, Zm00001eb300770_P002, Zm00001eb300770_P001	Sobic.002G043800.5.v5.1, Sobic.002G043800.1.v5.1, Sobic.002G043800.3.v5.1, Sobic.002G043800.4.v5.1, Sobic.002G043800.7.v5.1, Sobic.002G043800.2.v5.1, Sobic.002G043800.6.v5.1
OG0000575	Sorghum_bicolorv5.Sb-BTX623-REFERENCE-JGI-5.1.pep.all	Zm00001eb300880_P002, Zm00001eb300880_P005, Zm00001eb300880_P006, Zm00001eb300880_P004, Zm00001eb300880_P003, Zm00001eb300880_P001	Sobic.002G045200.2.v5.1, Sobic.002G045200.4.v5.1, Sobic.002G045200.1.v5.1, Sobic.002G045200.3.v5.1
OG0000576	Sorghum_bicolorv5.Sb-BTX623-REFERENCE-JGI-5.1.pep.all	Zm00001eb116570_P003, Zm00001eb116570_P002, Zm00001eb116570_P001, Zm00001eb065370_P001	Sobic.002G063900.4.v5.1, Sobic.002G063900.6.v5.1, Sobic.002G063900.9.v5.1, Sobic.002G063900.10.v5.1, Sobic.002G063900.8.v5.1, Sobic.002G063900.7.v5.1
OG0000577	Sorghum_bicolorv5.Sb-BTX623-REFERENCE-JGI-5.1.pep.all	Zm00001eb303190_P005, Zm00001eb303190_P001, Zm00001eb303190_P006, Zm00001eb303190_P004, Zm00001eb303190_P002, Zm00001eb129390_P001, Zm00001eb394620_P001, Zm00001eb303190_P003	Sobic.002G075800.3.v5.1, Sobic.002G075800.2.v5.1
OG0000578	Sorghum_bicolorv5.Sb-BTX623-REFERENCE-JGI-5.1.pep.all	Zm00001eb303250_P001, Zm00001eb303250_P002, Zm00001eb303250_P004, Zm00001eb303250_P003	Sobic.002G076600.1.v5.1, Sobic.002G076600.6.v5.1, Sobic.002G076600.5.v5.1, Sobic.002G076600.3.v5.1, Sobic.002G076600.2.v5.1, Sobic.002G076600.4.v5.1
OG0000580	Sorghum_bicolorv5.Sb-BTX623-REFERENCE-JGI-5.1.pep.all	Zm00001eb124080_P001	Sobic.003G069700.2.v5.1, Sobic.004G169100.1.v5.1, Sobic.002G086900.1.v5.1, Sobic.003G068500.1.v5.1, Sobic.003G069601.1.v5.1, Sobic.003G068400.1.v5.1, Sobic.003G068200.4.v5.1, Sobic.003G072000.3.v5.1, Sobic.003G068100.1.v5.1
OG0000581	Sorghum_bicolorv5.Sb-BTX623-REFERENCE-JGI-5.1.pep.all	Zm00001eb304090_P003, Zm00001eb304090_P006, Zm00001eb304090_P002, Zm00001eb304090_P005, Zm00001eb304090_P001, Zm00001eb268750_P002, Zm00001eb268750_P001	Sobic.002G087000.1.v5.1, Sobic.002G087000.3.v5.1, Sobic.002G087000.2.v5.1
OG0000582	Sorghum_bicolorv5.Sb-BTX623-REFERENCE-JGI-5.1.pep.all	Zm00001eb356010_P001	Sobic.009G006500.1.v5.1
OG0000582	Sorghum_bicolorv5.Sb-BTX623-REFERENCE-JGI-5.1.pep.all	Zm00001eb267210_P002, Zm00001eb267210_P001	Sobic.002G118900.3.v5.1, Sobic.002G118900.8.v5.1, Sobic.002G118900.7.v5.1, Sobic.009G006400.1.v5.1, Sobic.009G006400.2.v5.1, Sobic.009G006300.1.v5.1
OG0000583	Sorghum_bicolorv5.Sb-BTX623-REFERENCE-JGI-5.1.pep.all	Zm00001eb096580_P006, Zm00001eb096580_P003, Zm00001eb096580_P005, Zm00001eb096580_P001, Zm00001eb096580_P004, Zm00001eb096580_P002, Zm00001eb025230_P001, Zm00001eb046780_P001, Zm00001eb180090_P001	Sobic.002G126500.1.v5.1
OG0000584	Sorghum_bicolorv5.Sb-BTX623-REFERENCE-JGI-5.1.pep.all	Zm00001eb075830_P001, Zm00001eb026820_P001, Zm00001eb239870_P001, Zm00001eb140310_P001, Zm00001eb095980_P001, Zm00001eb095980_P002	Sobic.002G134600.3.v5.1, Sobic.002G134600.2.v5.1, Sobic.002G134600.1.v5.1, Sobic.002G134600.4.v5.1
OG0000585	Sorghum_bicolorv5.Sb-BTX623-REFERENCE-JGI-5.1.pep.all	Zm00001eb094520_P003, Zm00001eb094520_P001, Zm00001eb094520_P002	Sobic.002G147600.2.v5.1, Sobic.002G147600.1.v5.1, Sobic.002G147600.3.v5.1, Sobic.002G147600.6.v5.1, Sobic.002G147600.5.v5.1, Sobic.002G147600.7.v5.1, Sobic.002G147600.4.v5.1
OG0000586	Sorghum_bicolorv5.Sb-BTX623-REFERENCE-JGI-5.1.pep.all	Zm00001eb309360_P002, Zm00001eb309360_P003, Zm00001eb309360_P001, Zm00001eb097740_P001, Zm00001eb097740_P002, Zm00001eb042980_P001, Zm00001eb042980_P003, Zm00001eb042980_P004, Zm00001eb042980_P002	Sobic.002G161700.3.v5.1
OG0000587	Sorghum_bicolorv5.Sb-BTX623-REFERENCE-JGI-5.1.pep.all	Zm00001eb313980_P006, Zm00001eb313980_P007, Zm00001eb313980_P005, Zm00001eb313980_P004, Zm00001eb313980_P001, Zm00001eb313980_P003, Zm00001eb100060_P001, Zm00001eb100060_P002, Zm00001eb313980_P002	Sobic.002G214400.1.v5.1
OG0000588	Sorghum_bicolorv5.Sb-BTX623-REFERENCE-JGI-5.1.pep.all	Zm00001eb100680_P002, Zm00001eb100680_P001, Zm00001eb100680_P003, Zm00001eb314530_P001, Zm00001eb314530_P003, Zm00001eb314530_P006, Zm00001eb314530_P002, Zm00001eb314530_P005, Zm00001eb314530_P004	Sobic.002G220700.1.v5.1
OG0000589	Sorghum_bicolorv5.Sb-BTX623-REFERENCE-JGI-5.1.pep.all	Zm00001eb100990_P001, Zm00001eb315270_P002, Zm00001eb315270_P003, Zm00001eb315270_P001, Zm00001eb315270_P007, Zm00001eb315270_P008, Zm00001eb315270_P005, Zm00001eb315270_P006, Zm00001eb315270_P004	Sobic.002G229300.1.v5.1
OG0000590	Sorghum_bicolorv5.Sb-BTX623-REFERENCE-JGI-5.1.pep.all	Zm00001eb315900_P001, Zm00001eb315900_P004, Zm00001eb315900_P002, Zm00001eb315900_P003	Sobic.002G235900.3.v5.1, Sobic.002G235900.2.v5.1, Sobic.002G235900.5.v5.1, Sobic.002G235900.1.v5.1, Sobic.002G235900.4.v5.1, Sobic.002G235900.6.v5.1
OG0000591	Sorghum_bicolorv5.Sb-BTX623-REFERENCE-JGI-5.1.pep.all	Zm00001eb316870_P002, Zm00001eb316870_P004, Zm00001eb316870_P001, Zm00001eb316870_P005, Zm00001eb316870_P003, Zm00001eb316870_P007, Zm00001eb316870_P006	Sobic.002G249500.4.v5.1, Sobic.002G249500.8.v5.1, Sobic.002G249500.2.v5.1
OG0000592	Sorghum_bicolorv5.Sb-BTX623-REFERENCE-JGI-5.1.pep.all	Zm00001eb318630_P006, Zm00001eb318630_P005, Zm00001eb318630_P001, Zm00001eb318630_P002, Zm00001eb318630_P004, Zm00001eb318630_P003	Sobic.002G264500.1.v5.1, Sobic.002G264500.3.v5.1, Sobic.002G264500.4.v5.1, Sobic.002G264500.2.v5.1
OG0000593	Sorghum_bicolorv5.Sb-BTX623-REFERENCE-JGI-5.1.pep.all	Zm00001eb318560_P001, Zm00001eb318560_P003, Zm00001eb318560_P004, Zm00001eb318560_P005, Zm00001eb026170_P001, Zm00001eb318560_P006, Zm00001eb318560_P002	Sobic.002G266000.1.v5.1, Sobic.002G266000.2.v5.1, Sobic.002G266000.3.v5.1
OG0000594	Sorghum_bicolorv5.Sb-BTX623-REFERENCE-JGI-5.1.pep.all	Zm00001eb104340_P001, Zm00001eb104330_P001, Zm00001eb104360_P002, Zm00001eb104360_P001, Zm00001eb215200_P001	Sobic.002G290100.3.v5.1, Sobic.002G290100.7.v5.1, Sobic.002G290100.8.v5.1, Sobic.002G290100.9.v5.1, Sobic.002G290100.1.v5.1
OG0000596	Sorghum_bicolorv5.Sb-BTX623-REFERENCE-JGI-5.1.pep.all	Zm00001eb324490_P001, Zm00001eb223370_P001, Zm00001eb196250_P001, Zm00001eb022300_P001, Zm00001eb397420_P001, Zm00001eb408930_P001, Zm00001eb021160_P001, Zm00001eb165540_P001, Zm00001eb416010_P001	Sobic.002G341300.1.v5.1
OG0000597	Sorghum_bicolorv5.Sb-BTX623-REFERENCE-JGI-5.1.pep.all	Zm00001eb328520_P001, Zm00001eb328520_P002, Zm00001eb328520_P007, Zm00001eb328520_P003, Zm00001eb328520_P011	Sobic.002G388000.8.v5.1, Sobic.002G388000.7.v5.1, Sobic.002G388000.6.v5.1, Sobic.002G388000.5.v5.1, Sobic.002G388000.3.v5.1
OG0000598	Sorghum_bicolorv5.Sb-BTX623-REFERENCE-JGI-5.1.pep.all	Zm00001eb329850_P005	Sobic.002G404400.1.v5.1
OG0000598	Sorghum_bicolorv5.Sb-BTX623-REFERENCE-JGI-5.1.pep.all	Zm00001eb329850_P003, Zm00001eb329850_P004, Zm00001eb329850_P002, Zm00001eb329850_P001, Zm00001eb314420_P001, Zm00001eb067110_P001, Zm00001eb029460_P001	Sobic.004G001800.1.v5.1
OG0000599	Sorghum_bicolorv5.Sb-BTX623-REFERENCE-JGI-5.1.pep.all	Zm00001eb271810_P003	Sobic.002G407800.3.v5.1, Sobic.010G277700.1.v5.1, Sobic.010G277700.4.v5.1, Sobic.010G277700.10.v5.1, Sobic.010G277700.8.v5.1, Sobic.010G277700.3.v5.1, Sobic.010G277700.9.v5.1, Sobic.010G277700.12.v5.1, Sobic.010G277700.11.v5.1
OG0000600	Sorghum_bicolorv5.Sb-BTX623-REFERENCE-JGI-5.1.pep.all	Zm00001eb331290_P007, Zm00001eb331290_P006, Zm00001eb331290_P003, Zm00001eb331290_P008, Zm00001eb331290_P002, Zm00001eb331290_P009, Zm00001eb331290_P004, Zm00001eb331290_P005, Zm00001eb331290_P001	Sobic.002G426000.2.v5.1
OG0000601	Sorghum_bicolorv5.Sb-BTX623-REFERENCE-JGI-5.1.pep.all	Zm00001eb120710_P004, Zm00001eb120710_P003, Zm00001eb120710_P001, Zm00001eb120710_P002, Zm00001eb375800_P001, Zm00001eb375780_P001, Zm00001eb375760_P001	Sobic.003G027000.2.v5.1, Sobic.003G027000.1.v5.1, Sobic.003G027000.3.v5.1
OG0000602	Sorghum_bicolorv5.Sb-BTX623-REFERENCE-JGI-5.1.pep.all	Zm00001eb121400_P006, Zm00001eb121400_P002, Zm00001eb121400_P004, Zm00001eb121400_P001, Zm00001eb121400_P007, Zm00001eb121400_P005, Zm00001eb121400_P003	Sobic.003G035500.3.v5.1, Sobic.003G035500.4.v5.1, Sobic.003G035500.1.v5.1
OG0000603	Sorghum_bicolorv5.Sb-BTX623-REFERENCE-JGI-5.1.pep.all	Zm00001eb337110_P005, Zm00001eb337110_P001, Zm00001eb337110_P002, Zm00001eb337110_P004, Zm00001eb337110_P003	Sobic.003G042700.6.v5.1, Sobic.003G042700.3.v5.1, Sobic.003G042700.5.v5.1, Sobic.003G042700.1.v5.1, Sobic.003G042700.7.v5.1
OG0000604	Sorghum_bicolorv5.Sb-BTX623-REFERENCE-JGI-5.1.pep.all	Zm00001eb335690_P002, Zm00001eb335690_P004, Zm00001eb335690_P003, Zm00001eb335690_P001, Zm00001eb434840_P001, Zm00001eb143780_P001, Zm00001eb090090_P001, Zm00001eb090090_P002	Sobic.003G076500.2.v5.1, Sobic.003G076500.1.v5.1
OG0000605	Sorghum_bicolorv5.Sb-BTX623-REFERENCE-JGI-5.1.pep.all	Zm00001eb127200_P001, Zm00001eb127200_P002, Zm00001eb127200_P003	Sobic.003G110000.5.v5.1, Sobic.003G110000.2.v5.1, Sobic.003G110000.4.v5.1, Sobic.003G110000.1.v5.1, Sobic.003G110000.6.v5.1, Sobic.003G110000.7.v5.1, Sobic.003G110000.3.v5.1
OG0000606	Sorghum_bicolorv5.Sb-BTX623-REFERENCE-JGI-5.1.pep.all	Zm00001eb127840_P001, Zm00001eb127840_P002	Sobic.003G117700.5.v5.1, Sobic.003G117700.9.v5.1, Sobic.003G117700.8.v5.1, Sobic.003G117700.6.v5.1, Sobic.003G117700.3.v5.1, Sobic.003G117700.2.v5.1, Sobic.003G117700.4.v5.1, Sobic.003G117700.7.v5.1
OG0000607	Sorghum_bicolorv5.Sb-BTX623-REFERENCE-JGI-5.1.pep.all	Zm00001eb357010_P007, Zm00001eb357010_P006, Zm00001eb357010_P005, Zm00001eb357010_P002, Zm00001eb357010_P001, Zm00001eb357010_P003, Zm00001eb357010_P004	Sobic.003G198500.4.v5.1, Sobic.003G198500.2.v5.1, Sobic.003G198500.3.v5.1
OG0000608	Sorghum_bicolorv5.Sb-BTX623-REFERENCE-JGI-5.1.pep.all	Zm00001eb357790_P006, Zm00001eb357790_P004, Zm00001eb357790_P002, Zm00001eb357790_P003, Zm00001eb357790_P005, Zm00001eb357790_P001	Sobic.003G212900.4.v5.1, Sobic.003G212900.3.v5.1, Sobic.003G212900.1.v5.1, Sobic.003G212900.2.v5.1
OG0000609	Sorghum_bicolorv5.Sb-BTX623-REFERENCE-JGI-5.1.pep.all	Zm00001eb161920_P001, Zm00001eb161920_P002, Zm00001eb161920_P003, Zm00001eb161920_P005, Zm00001eb161920_P004, Zm00001eb358060_P001, Zm00001eb358060_P004, Zm00001eb358060_P002, Zm00001eb358060_P003	Sobic.003G218600.3.v5.1
OG0000610	Sorghum_bicolorv5.Sb-BTX623-REFERENCE-JGI-5.1.pep.all	Zm00001eb358500_P001, Zm00001eb358460_P001, Zm00001eb358500_P006, Zm00001eb358460_P004, Zm00001eb358500_P003, Zm00001eb358500_P005, Zm00001eb358460_P005, Zm00001eb358500_P004, Zm00001eb358460_P002	Sobic.003G225100.1.v5.1
OG0000611	Sorghum_bicolorv5.Sb-BTX623-REFERENCE-JGI-5.1.pep.all	Zm00001eb358780_P001, Zm00001eb076520_P002, Zm00001eb076520_P001, Zm00001eb159260_P001, Zm00001eb289760_P005, Zm00001eb289760_P001, Zm00001eb289760_P004, Zm00001eb289760_P002, Zm00001eb289760_P003	Sobic.003G228600.1.v5.1
OG0000612	Sorghum_bicolorv5.Sb-BTX623-REFERENCE-JGI-5.1.pep.all	Zm00001eb359840_P002, Zm00001eb359840_P001, Zm00001eb359840_P004, Zm00001eb359840_P003	Sobic.003G250400.5.v5.1, Sobic.003G250400.1.v5.1, Sobic.003G250400.6.v5.1, Sobic.003G250400.3.v5.1, Sobic.003G250400.4.v5.1, Sobic.003G250400.2.v5.1
OG0000613	Sorghum_bicolorv5.Sb-BTX623-REFERENCE-JGI-5.1.pep.all	Zm00001eb360910_P003, Zm00001eb155750_P002, Zm00001eb155750_P001, Zm00001eb360910_P006, Zm00001eb360910_P007, Zm00001eb360910_P004, Zm00001eb360910_P005, Zm00001eb360910_P002, Zm00001eb360910_P001	Sobic.003G268300.1.v5.1
OG0000614	Sorghum_bicolorv5.Sb-BTX623-REFERENCE-JGI-5.1.pep.all	Zm00001eb154860_P004, Zm00001eb154860_P007, Zm00001eb154860_P005, Zm00001eb154860_P008, Zm00001eb154860_P001, Zm00001eb154860_P006, Zm00001eb154860_P002, Zm00001eb154860_P003	Sobic.003G277200.1.v5.1, Sobic.003G277200.3.v5.1
OG0000615	Sorghum_bicolorv5.Sb-BTX623-REFERENCE-JGI-5.1.pep.all	Zm00001eb370590_P002, Zm00001eb370590_P003, Zm00001eb370590_P001	Sobic.003G301800.3.v5.1, Sobic.003G301800.5.v5.1, Sobic.003G301800.2.v5.1, Sobic.003G301800.1.v5.1, Sobic.003G301800.6.v5.1, Sobic.003G301800.7.v5.1, Sobic.003G301800.4.v5.1
OG0000616	Sorghum_bicolorv5.Sb-BTX623-REFERENCE-JGI-5.1.pep.all	Zm00001eb368950_P001, Zm00001eb149650_P003, Zm00001eb149650_P004, Zm00001eb149650_P001, Zm00001eb149650_P002, Zm00001eb149650_P005	Sobic.003G336900.1.v5.1, Sobic.003G336900.3.v5.1, Sobic.003G336900.4.v5.1, Sobic.003G336900.2.v5.1
OG0000617	Sorghum_bicolorv5.Sb-BTX623-REFERENCE-JGI-5.1.pep.all	Zm00001eb145500_P002, Zm00001eb145500_P001, Zm00001eb145500_P005, Zm00001eb145500_P004, Zm00001eb145500_P003	Sobic.003G380500.5.v5.1, Sobic.003G380500.4.v5.1, Sobic.003G380500.1.v5.1, Sobic.003G380500.3.v5.1, Sobic.003G380500.2.v5.1
OG0000618	Sorghum_bicolorv5.Sb-BTX623-REFERENCE-JGI-5.1.pep.all	Zm00001eb232050_P005, Zm00001eb232050_P001, Zm00001eb232050_P004, Zm00001eb232050_P002, Zm00001eb232050_P006, Zm00001eb232050_P003	Sobic.004G036900.2.v5.1, Sobic.004G036900.9.v5.1, Sobic.004G036900.1.v5.1, Sobic.004G036900.10.v5.1
OG0000619	Sorghum_bicolorv5.Sb-BTX623-REFERENCE-JGI-5.1.pep.all	Zm00001eb206070_P002, Zm00001eb350520_P001, Zm00001eb293920_P002, Zm00001eb293920_P001, Zm00001eb293920_P004, Zm00001eb293920_P005, Zm00001eb293920_P003, Zm00001eb313840_P002, Zm00001eb313840_P001	Sobic.004G078300.1.v5.1
OG0000620	Sorghum_bicolorv5.Sb-BTX623-REFERENCE-JGI-5.1.pep.all	Zm00001eb240020_P006, Zm00001eb240020_P002, Zm00001eb240020_P004, Zm00001eb240020_P007, Zm00001eb240020_P001, Zm00001eb240020_P005, Zm00001eb240020_P003	Sobic.004G095300.3.v5.1, Sobic.004G095300.2.v5.1, Sobic.004G095300.1.v5.1
OG0000621	Sorghum_bicolorv5.Sb-BTX623-REFERENCE-JGI-5.1.pep.all	Zm00001eb205010_P002, Zm00001eb205010_P001, Zm00001eb205010_P003	Sobic.004G099800.7.v5.1, Sobic.004G099800.1.v5.1, Sobic.004G099800.4.v5.1, Sobic.004G099800.5.v5.1, Sobic.004G099800.3.v5.1, Sobic.004G099800.2.v5.1, Sobic.004G099800.6.v5.1
OG0000623	Sorghum_bicolorv5.Sb-BTX623-REFERENCE-JGI-5.1.pep.all	Zm00001eb241130_P006, Zm00001eb241130_P007, Zm00001eb241130_P008, Zm00001eb241130_P002, Zm00001eb241130_P004, Zm00001eb241130_P003, Zm00001eb241130_P001, Zm00001eb241130_P005	Sobic.004G146500.1.v5.1, Sobic.004G146500.2.v5.1
OG0000625	Sorghum_bicolorv5.Sb-BTX623-REFERENCE-JGI-5.1.pep.all	Zm00001eb180900_P001	Sobic.004G155600.13.v5.1, Sobic.004G155600.12.v5.1, Sobic.004G155600.7.v5.1, Sobic.004G155600.3.v5.1, Sobic.004G155600.8.v5.1, Sobic.004G155600.9.v5.1, Sobic.004G155600.10.v5.1, Sobic.004G155600.2.v5.1, Sobic.004G155600.11.v5.1
OG0000627	Sorghum_bicolorv5.Sb-BTX623-REFERENCE-JGI-5.1.pep.all	Zm00001eb180680_P003, Zm00001eb180680_P006, Zm00001eb180680_P007, Zm00001eb242230_P003, Zm00001eb242230_P002, Zm00001eb393410_P002, Zm00001eb393410_P001, Zm00001eb060310_P001, Zm00001eb242230_P001	Sobic.004G160200.1.v5.1
OG0000629	Sorghum_bicolorv5.Sb-BTX623-REFERENCE-JGI-5.1.pep.all	Zm00001eb182070_P006, Zm00001eb182070_P001, Zm00001eb182070_P008, Zm00001eb182070_P002, Zm00001eb182070_P003, Zm00001eb182070_P004, Zm00001eb182070_P005, Zm00001eb182070_P007	Sobic.004G177600.2.v5.1, Sobic.004G177600.1.v5.1
OG0000630	Sorghum_bicolorv5.Sb-BTX623-REFERENCE-JGI-5.1.pep.all	Zm00001eb185330_P001, Zm00001eb185330_P002, Zm00001eb185330_P003, Zm00001eb247860_P002, Zm00001eb247860_P001, Zm00001eb247860_P003	Sobic.004G222800.6.v5.1, Sobic.004G222800.5.v5.1, Sobic.004G222800.1.v5.1, Sobic.004G222800.2.v5.1
OG0000631	Sorghum_bicolorv5.Sb-BTX623-REFERENCE-JGI-5.1.pep.all	Zm00001eb252420_P005, Zm00001eb252420_P002, Zm00001eb252420_P001, Zm00001eb252420_P006, Zm00001eb252420_P003, Zm00001eb252420_P004	Sobic.004G263400.3.v5.1, Sobic.004G263400.4.v5.1, Sobic.004G263400.6.v5.1, Sobic.004G263400.5.v5.1
OG0000632	Sorghum_bicolorv5.Sb-BTX623-REFERENCE-JGI-5.1.pep.all	Zm00001eb209900_P001, Zm00001eb384170_P001, Zm00001eb390160_P001, Zm00001eb223760_P001, Zm00001eb223750_P001, Zm00001eb187840_P004, Zm00001eb187840_P002, Zm00001eb187840_P001, Zm00001eb187840_P003	Sobic.004G273600.1.v5.1
OG0000633	Sorghum_bicolorv5.Sb-BTX623-REFERENCE-JGI-5.1.pep.all	Zm00001eb251010_P001, Zm00001eb251010_P004, Zm00001eb320720_P001, Zm00001eb043860_P001, Zm00001eb179670_P001, Zm00001eb320710_P001, Zm00001eb103430_P001, Zm00001eb251010_P003, Zm00001eb251010_P002	Sobic.004G278000.1.v5.1
OG0000634	Sorghum_bicolorv5.Sb-BTX623-REFERENCE-JGI-5.1.pep.all	Zm00001eb187020_P005, Zm00001eb187020_P001, Zm00001eb187020_P002, Zm00001eb250140_P002, Zm00001eb250140_P003, Zm00001eb187020_P004, Zm00001eb187020_P003, Zm00001eb250140_P001	Sobic.004G286500.1.v5.1, Sobic.004G286500.2.v5.1
OG0000635	Sorghum_bicolorv5.Sb-BTX623-REFERENCE-JGI-5.1.pep.all	Zm00001eb186600_P002, Zm00001eb186600_P003, Zm00001eb186600_P001, Zm00001eb249550_P001	Sobic.004G294900.7.v5.1, Sobic.004G294900.5.v5.1, Sobic.004G294900.6.v5.1, Sobic.004G294900.2.v5.1, Sobic.004G294900.3.v5.1, Sobic.004G294900.4.v5.1
OG0000636	Sorghum_bicolorv5.Sb-BTX623-REFERENCE-JGI-5.1.pep.all	Zm00001eb248700_P003, Zm00001eb248700_P002, Zm00001eb248700_P001, Zm00001eb248700_P005	Sobic.004G301900.5.v5.1, Sobic.004G301900.2.v5.1, Sobic.004G301900.3.v5.1, Sobic.004G301900.6.v5.1, Sobic.004G301900.4.v5.1, Sobic.004G301900.1.v5.1
OG0000637	Sorghum_bicolorv5.Sb-BTX623-REFERENCE-JGI-5.1.pep.all	Zm00001eb185770_P006, Zm00001eb185770_P002, Zm00001eb185770_P003, Zm00001eb185770_P005, Zm00001eb185770_P004, Zm00001eb185770_P001	Sobic.004G304900.5.v5.1, Sobic.004G304900.14.v5.1, Sobic.004G304900.15.v5.1, Sobic.004G304900.13.v5.1
OG0000639	Sorghum_bicolorv5.Sb-BTX623-REFERENCE-JGI-5.1.pep.all	Zm00001eb198960_P003, Zm00001eb198960_P001, Zm00001eb198960_P002, Zm00001eb092230_P004, Zm00001eb092230_P001, Zm00001eb092230_P003, Zm00001eb092230_P002	Sobic.005G044400.2.v5.1, Sobic.005G044400.3.v5.1, Sobic.005G044400.1.v5.1
OG0000640	Sorghum_bicolorv5.Sb-BTX623-REFERENCE-JGI-5.1.pep.all	Zm00001eb202140_P003, Zm00001eb202140_P004, Zm00001eb202140_P002, Zm00001eb202140_P001	Sobic.005G045200.2.v5.1, Sobic.005G045200.1.v5.1, Sobic.005G045200.3.v5.1, Sobic.005G045200.5.v5.1, Sobic.005G045200.6.v5.1, Sobic.005G045200.4.v5.1
OG0000642	Sorghum_bicolorv5.Sb-BTX623-REFERENCE-JGI-5.1.pep.all	Zm00001eb200920_P001, Zm00001eb091710_P002, Zm00001eb091710_P004, Zm00001eb091710_P001, Zm00001eb091710_P005, Zm00001eb091710_P003	Sobic.005G056600.4.v5.1, Sobic.005G056600.1.v5.1, Sobic.005G056600.5.v5.1, Sobic.005G056600.3.v5.1
OG0000644	Sorghum_bicolorv5.Sb-BTX623-REFERENCE-JGI-5.1.pep.all	Zm00001eb201970_P001, Zm00001eb197830_P001, Zm00001eb031490_P001, Zm00001eb031450_P001, Zm00001eb031470_P001, Zm00001eb030610_P001	Sobic.005G129732.1.v5.1, Sobic.005G129716.1.v5.1, Sobic.005G129780.1.v5.1, Sobic.005G129800.2.v5.1
OG0000645	Sorghum_bicolorv5.Sb-BTX623-REFERENCE-JGI-5.1.pep.all	Zm00001eb170540_P007, Zm00001eb170540_P006, Zm00001eb170540_P005, Zm00001eb170540_P004, Zm00001eb170540_P003, Zm00001eb170540_P001, Zm00001eb170540_P002, Zm00001eb170540_P008	Sobic.005G132000.2.v5.1, Sobic.005G132000.1.v5.1
OG0000646	Sorghum_bicolorv5.Sb-BTX623-REFERENCE-JGI-5.1.pep.all	Zm00001eb114740_P001, Zm00001eb065270_P001, Zm00001eb114520_P001, Zm00001eb114660_P001, Zm00001eb114490_P002, Zm00001eb114490_P001, Zm00001eb114600_P001, Zm00001eb114690_P001, Zm00001eb065260_P001	Sobic.005G168000.1.v5.1
OG0000647	Sorghum_bicolorv5.Sb-BTX623-REFERENCE-JGI-5.1.pep.all	Zm00001eb115120_P001, Zm00001eb166990_P001, Zm00001eb115120_P003, Zm00001eb115120_P004, Zm00001eb166990_P002, Zm00001eb228390_P001, Zm00001eb166990_P004, Zm00001eb166990_P003, Zm00001eb115120_P002	Sobic.005G184200.1.v5.1
OG0000648	Sorghum_bicolorv5.Sb-BTX623-REFERENCE-JGI-5.1.pep.all	Zm00001eb375060_P001	Sobic.010G060432.1.v5.1
OG0000648	Sorghum_bicolorv5.Sb-BTX623-REFERENCE-JGI-5.1.pep.all	Zm00001eb375100_P001	Sobic.010G060167.1.v5.1, Sobic.010G060167.4.v5.1, Sobic.010G060167.2.v5.1, Sobic.010G060167.3.v5.1, Sobic.010G060300.1.v5.1, Sobic.005G213500.1.v5.1, Sobic.010G060366.1.v5.1
OG0000649	Sorghum_bicolorv5.Sb-BTX623-REFERENCE-JGI-5.1.pep.all	Zm00001eb270570_P001	Sobic.010G037200.2.v5.1, Sobic.010G037200.1.v5.1
OG0000649	Sorghum_bicolorv5.Sb-BTX623-REFERENCE-JGI-5.1.pep.all	Zm00001eb270580_P001	Sobic.005G226200.1.v5.1, Sobic.010G130500.1.v5.1, Sobic.010G130400.1.v5.1, Sobic.010G080500.2.v5.1, Sobic.010G080500.3.v5.1, Sobic.010G080500.1.v5.1
OG0000650	Sorghum_bicolorv5.Sb-BTX623-REFERENCE-JGI-5.1.pep.all	Zm00001eb421590_P001, Zm00001eb421590_P004, Zm00001eb421590_P006, Zm00001eb421590_P005, Zm00001eb421590_P002, Zm00001eb421590_P003	Sobic.006G062200.1.v5.1, Sobic.006G062200.3.v5.1, Sobic.006G062200.6.v5.1, Sobic.006G062200.7.v5.1
OG0000651	Sorghum_bicolorv5.Sb-BTX623-REFERENCE-JGI-5.1.pep.all	Zm00001eb422960_P001, Zm00001eb082180_P003, Zm00001eb082180_P001, Zm00001eb082180_P004, Zm00001eb082180_P002, Zm00001eb295410_P002, Zm00001eb295410_P001, Zm00001eb002370_P001, Zm00001eb427980_P001	Sobic.006G089000.1.v5.1
OG0000652	Sorghum_bicolorv5.Sb-BTX623-REFERENCE-JGI-5.1.pep.all	Zm00001eb426050_P001, Zm00001eb426050_P006, Zm00001eb426050_P007, Zm00001eb426050_P005, Zm00001eb426050_P003, Zm00001eb426050_P009, Zm00001eb426050_P002, Zm00001eb426050_P004, Zm00001eb426050_P008	Sobic.006G138300.1.v5.1
OG0000653	Sorghum_bicolorv5.Sb-BTX623-REFERENCE-JGI-5.1.pep.all	Zm00001eb426420_P007, Zm00001eb426420_P006, Zm00001eb426420_P005, Zm00001eb426420_P003, Zm00001eb426420_P001, Zm00001eb426420_P002, Zm00001eb426420_P004	Sobic.006G144000.3.v5.1, Sobic.006G144000.4.v5.1, Sobic.006G144000.2.v5.1
OG0000654	Sorghum_bicolorv5.Sb-BTX623-REFERENCE-JGI-5.1.pep.all	Zm00001eb076770_P006, Zm00001eb076770_P001, Zm00001eb076770_P004, Zm00001eb076770_P003, Zm00001eb076770_P007, Zm00001eb076770_P002, Zm00001eb076770_P005, Zm00001eb076770_P009	Sobic.006G154100.1.v5.1, Sobic.006G154100.3.v5.1
OG0000655	Sorghum_bicolorv5.Sb-BTX623-REFERENCE-JGI-5.1.pep.all	Zm00001eb075250_P002, Zm00001eb075250_P005, Zm00001eb075250_P001, Zm00001eb075250_P004, Zm00001eb075250_P006, Zm00001eb075250_P003, Zm00001eb427630_P003, Zm00001eb427630_P002, Zm00001eb427630_P001	Sobic.006G163600.6.v5.1
OG0000656	Sorghum_bicolorv5.Sb-BTX623-REFERENCE-JGI-5.1.pep.all	Zm00001eb073510_P001, Zm00001eb073510_P003, Zm00001eb073510_P004, Zm00001eb073510_P002	Sobic.006G185500.2.v5.1, Sobic.006G185500.6.v5.1, Sobic.006G185500.7.v5.1, Sobic.006G185500.8.v5.1, Sobic.006G185500.1.v5.1, Sobic.006G185500.5.v5.1
OG0000657	Sorghum_bicolorv5.Sb-BTX623-REFERENCE-JGI-5.1.pep.all	Zm00001eb072170_P006, Zm00001eb072170_P005, Zm00001eb072170_P004, Zm00001eb072170_P002, Zm00001eb072170_P003, Zm00001eb072170_P001, Zm00001eb290080_P001, Zm00001eb072180_P001	Sobic.006G200100.1.v5.1, Sobic.006G200200.1.v5.1
OG0000658	Sorghum_bicolorv5.Sb-BTX623-REFERENCE-JGI-5.1.pep.all	Zm00001eb068980_P002, Zm00001eb068980_P001, Zm00001eb347870_P001, Zm00001eb068980_P004, Zm00001eb068980_P005, Zm00001eb068980_P003, Zm00001eb068980_P007, Zm00001eb068980_P006	Sobic.006G235800.2.v5.1, Sobic.006G235800.3.v5.1
OG0000659	Sorghum_bicolorv5.Sb-BTX623-REFERENCE-JGI-5.1.pep.all	Zm00001eb068520_P003, Zm00001eb068520_P001, Zm00001eb068520_P002	Sobic.006G240700.7.v5.1, Sobic.006G240700.8.v5.1, Sobic.006G240700.11.v5.1, Sobic.006G240700.9.v5.1, Sobic.006G240700.10.v5.1, Sobic.006G240700.3.v5.1, Sobic.006G240700.4.v5.1
OG0000660	Sorghum_bicolorv5.Sb-BTX623-REFERENCE-JGI-5.1.pep.all	Zm00001eb067190_P002, Zm00001eb067190_P001, Zm00001eb067190_P005, Zm00001eb067190_P006, Zm00001eb067190_P003, Zm00001eb067190_P007, Zm00001eb067190_P004	Sobic.006G256200.12.v5.1, Sobic.006G256200.11.v5.1, Sobic.006G256200.8.v5.1
OG0000662	Sorghum_bicolorv5.Sb-BTX623-REFERENCE-JGI-5.1.pep.all	Zm00001eb433930_P005, Zm00001eb433930_P006, Zm00001eb433930_P008, Zm00001eb433930_P003, Zm00001eb433930_P001, Zm00001eb433930_P004, Zm00001eb433930_P002, Zm00001eb433930_P009, Zm00001eb433930_P007	Sobic.006G270800.1.v5.1
OG0000663	Sorghum_bicolorv5.Sb-BTX623-REFERENCE-JGI-5.1.pep.all	Zm00001eb392130_P001, Zm00001eb074390_P001, Zm00001eb002770_P001, Zm00001eb416630_P001, Zm00001eb003310_P001, Zm00001eb003310_P002, Zm00001eb416600_P001, Zm00001eb416610_P001, Zm00001eb379430_P001	Sobic.007G037700.2.v5.1
OG0000664	Sorghum_bicolorv5.Sb-BTX623-REFERENCE-JGI-5.1.pep.all	Zm00001eb171270_P001, Zm00001eb376920_P001, Zm00001eb376210_P001, Zm00001eb376280_P001, Zm00001eb376960_P001, Zm00001eb376950_P001, Zm00001eb376340_P001, Zm00001eb376360_P001, Zm00001eb376240_P001	Sobic.007G069900.1.v5.1
OG0000665	Sorghum_bicolorv5.Sb-BTX623-REFERENCE-JGI-5.1.pep.all	Zm00001eb041050_P004	Sobic.007G142900.3.v5.1, Sobic.007G142900.10.v5.1, Sobic.007G142900.9.v5.1, Sobic.007G142900.4.v5.1, Sobic.007G142900.2.v5.1, Sobic.007G142900.1.v5.1, Sobic.007G142900.7.v5.1, Sobic.007G142900.8.v5.1, Sobic.007G142900.6.v5.1
OG0000666	Sorghum_bicolorv5.Sb-BTX623-REFERENCE-JGI-5.1.pep.all	Zm00001eb040700_P002, Zm00001eb040700_P005, Zm00001eb040700_P006, Zm00001eb040700_P003, Zm00001eb040700_P004, Zm00001eb040700_P001	Sobic.007G146900.3.v5.1, Sobic.007G146900.2.v5.1, Sobic.007G146900.4.v5.1, Sobic.007G146900.1.v5.1
OG0000667	Sorghum_bicolorv5.Sb-BTX623-REFERENCE-JGI-5.1.pep.all	Zm00001eb177290_P003, Zm00001eb385050_P001, Zm00001eb008540_P001, Zm00001eb193310_P001, Zm00001eb290680_P001, Zm00001eb177290_P002, Zm00001eb177290_P004, Zm00001eb177290_P001	Sobic.007G150000.1.v5.1, Sobic.007G150000.2.v5.1
OG0000668	Sorghum_bicolorv5.Sb-BTX623-REFERENCE-JGI-5.1.pep.all	Zm00001eb175980_P004, Zm00001eb175980_P002, Zm00001eb175980_P003	Sobic.007G167900.4.v5.1, Sobic.007G167900.6.v5.1, Sobic.007G167900.1.v5.1, Sobic.007G167900.8.v5.1, Sobic.007G167900.5.v5.1, Sobic.007G167900.3.v5.1, Sobic.007G167900.7.v5.1
OG0000669	Sorghum_bicolorv5.Sb-BTX623-REFERENCE-JGI-5.1.pep.all	Zm00001eb039810_P005, Zm00001eb039810_P002, Zm00001eb039810_P004, Zm00001eb039810_P006, Zm00001eb039810_P007, Zm00001eb039810_P003, Zm00001eb039810_P001	Sobic.007G173200.1.v5.1, Sobic.007G173200.2.v5.1, Sobic.007G173200.3.v5.1
OG0000670	Sorghum_bicolorv5.Sb-BTX623-REFERENCE-JGI-5.1.pep.all	Zm00001eb036950_P003, Zm00001eb036950_P002, Zm00001eb036950_P001	Sobic.007G190000.1.v5.1, Sobic.007G190000.5.v5.1, Sobic.007G190000.6.v5.1, Sobic.007G190000.7.v5.1, Sobic.007G190000.8.v5.1, Sobic.007G190000.2.v5.1, Sobic.007G190000.9.v5.1
OG0000671	Sorghum_bicolorv5.Sb-BTX623-REFERENCE-JGI-5.1.pep.all	Zm00001eb199140_P001, Zm00001eb199140_P002, Zm00001eb199140_P003, Zm00001eb033590_P002, Zm00001eb033590_P001, Zm00001eb033590_P003, Zm00001eb033590_P004, Zm00001eb033590_P005	Sobic.007G202900.1.v5.1, Sobic.007G225100.1.v5.1
OG0000672	Sorghum_bicolorv5.Sb-BTX623-REFERENCE-JGI-5.1.pep.all	Zm00001eb406610_P001, Zm00001eb368630_P001, Zm00001eb390010_P001, Zm00001eb388540_P001, Zm00001eb143860_P002, Zm00001eb143860_P001, Zm00001eb406660_P003, Zm00001eb406660_P002, Zm00001eb406660_P001	Sobic.008G036900.1.v5.1
OG0000673	Sorghum_bicolorv5.Sb-BTX623-REFERENCE-JGI-5.1.pep.all	Zm00001eb158200_P002, Zm00001eb158200_P006, Zm00001eb158200_P004, Zm00001eb158200_P003, Zm00001eb158200_P001, Zm00001eb158200_P005, Zm00001eb158200_P008, Zm00001eb158200_P007, Zm00001eb359370_P003	Sobic.008G062000.4.v5.1
OG0000674	Sorghum_bicolorv5.Sb-BTX623-REFERENCE-JGI-5.1.pep.all	Zm00001eb138310_P005, Zm00001eb138310_P006, Zm00001eb138310_P003, Zm00001eb138310_P002, Zm00001eb138310_P001, Zm00001eb138310_P004	Sobic.008G074500.5.v5.1, Sobic.008G074500.1.v5.1, Sobic.008G074500.3.v5.1, Sobic.008G074500.4.v5.1
OG0000675	Sorghum_bicolorv5.Sb-BTX623-REFERENCE-JGI-5.1.pep.all	Zm00001eb438340_P001, Zm00001eb435440_P001, Zm00001eb437220_P001, Zm00001eb435710_P001, Zm00001eb434990_P001, Zm00001eb441560_P001, Zm00001eb436790_P001, Zm00001eb441000_P001, Zm00001eb440800_P001	Sobic.008G120266.1.v5.1
OG0000677	Sorghum_bicolorv5.Sb-BTX623-REFERENCE-JGI-5.1.pep.all	Zm00001eb030300_P003, Zm00001eb030300_P001, Zm00001eb030300_P002, Zm00001eb030300_P005, Zm00001eb030300_P004	Sobic.008G145800.6.v5.1, Sobic.008G145800.8.v5.1, Sobic.008G145800.7.v5.1, Sobic.008G145800.2.v5.1, Sobic.008G145800.5.v5.1
OG0000678	Sorghum_bicolorv5.Sb-BTX623-REFERENCE-JGI-5.1.pep.all	Zm00001eb238870_P001, Zm00001eb238870_P002, Zm00001eb238870_P003, Zm00001eb238870_P004, Zm00001eb238870_P005, Zm00001eb195320_P001, Zm00001eb266200_P003, Zm00001eb266200_P001, Zm00001eb266200_P002	Sobic.008G166700.1.v5.1
OG0000679	Sorghum_bicolorv5.Sb-BTX623-REFERENCE-JGI-5.1.pep.all	Zm00001eb135780_P001, Zm00001eb135790_P001, Zm00001eb135790_P002, Zm00001eb135770_P001, Zm00001eb267730_P001, Zm00001eb267730_P003, Zm00001eb267730_P002, Zm00001eb267730_P004	Sobic.009G000100.2.v5.1, Sobic.009G000100.1.v5.1
OG0000680	Sorghum_bicolorv5.Sb-BTX623-REFERENCE-JGI-5.1.pep.all	Zm00001eb267020_P001, Zm00001eb267020_P002	Sobic.009G009000.1.v5.1, Sobic.009G009300.3.v5.1, Sobic.009G009300.4.v5.1, Sobic.009G009300.6.v5.1, Sobic.009G009300.1.v5.1, Sobic.009G009300.5.v5.1, Sobic.009G009200.1.v5.1, Sobic.009G009200.2.v5.1
OG0000681	Sorghum_bicolorv5.Sb-BTX623-REFERENCE-JGI-5.1.pep.all	Zm00001eb266720_P002, Zm00001eb266720_P003, Zm00001eb266720_P006, Zm00001eb266720_P001, Zm00001eb266720_P005, Zm00001eb266720_P008, Zm00001eb266720_P007, Zm00001eb266720_P004	Sobic.009G014500.3.v5.1, Sobic.009G014500.2.v5.1
OG0000682	Sorghum_bicolorv5.Sb-BTX623-REFERENCE-JGI-5.1.pep.all	Zm00001eb354730_P003, Zm00001eb354730_P002, Zm00001eb354730_P005, Zm00001eb354730_P004, Zm00001eb354730_P001	Sobic.009G032200.5.v5.1, Sobic.009G032200.7.v5.1, Sobic.009G032200.6.v5.1, Sobic.009G032200.4.v5.1, Sobic.009G032200.1.v5.1
OG0000683	Sorghum_bicolorv5.Sb-BTX623-REFERENCE-JGI-5.1.pep.all	Zm00001eb282080_P002, Zm00001eb282080_P004, Zm00001eb282080_P006, Zm00001eb282080_P003, Zm00001eb282080_P005, Zm00001eb282080_P001	Sobic.009G057900.1.v5.1, Sobic.009G057900.4.v5.1, Sobic.009G057900.5.v5.1, Sobic.009G057900.6.v5.1
OG0000684	Sorghum_bicolorv5.Sb-BTX623-REFERENCE-JGI-5.1.pep.all	Zm00001eb288650_P001, Zm00001eb288650_P003, Zm00001eb286080_P001, Zm00001eb286080_P002, Zm00001eb286080_P005, Zm00001eb286080_P004, Zm00001eb286080_P003, Zm00001eb288650_P004, Zm00001eb288650_P005	Sobic.009G105100.1.v5.1
OG0000685	Sorghum_bicolorv5.Sb-BTX623-REFERENCE-JGI-5.1.pep.all	Zm00001eb346160_P001, Zm00001eb346160_P002	Sobic.009G120400.16.v5.1, Sobic.009G120400.13.v5.1, Sobic.009G120400.15.v5.1, Sobic.009G120400.12.v5.1, Sobic.009G120400.14.v5.1, Sobic.009G120400.6.v5.1, Sobic.009G120400.5.v5.1, Sobic.009G120400.3.v5.1
OG0000686	Sorghum_bicolorv5.Sb-BTX623-REFERENCE-JGI-5.1.pep.all	Zm00001eb286890_P003, Zm00001eb286890_P004, Zm00001eb286890_P001, Zm00001eb286890_P002	Sobic.009G121100.4.v5.1, Sobic.009G121100.3.v5.1, Sobic.009G121100.6.v5.1, Sobic.009G121100.5.v5.1, Sobic.009G121100.7.v5.1, Sobic.009G121100.8.v5.1
OG0000687	Sorghum_bicolorv5.Sb-BTX623-REFERENCE-JGI-5.1.pep.all	Zm00001eb349760_P002, Zm00001eb349760_P001	Sobic.009G134300.7.v5.1, Sobic.009G134300.8.v5.1, Sobic.009G134300.1.v5.1, Sobic.009G134300.4.v5.1, Sobic.009G133900.1.v5.1, Sobic.009G133900.14.v5.1, Sobic.009G133800.2.v5.1, Sobic.009G133800.1.v5.1
OG0000688	Sorghum_bicolorv5.Sb-BTX623-REFERENCE-JGI-5.1.pep.all	Zm00001eb288430_P002, Zm00001eb288430_P001, Zm00001eb348980_P004, Zm00001eb348980_P001, Zm00001eb348980_P002, Zm00001eb348980_P006, Zm00001eb348980_P007, Zm00001eb348980_P005, Zm00001eb348980_P003	Sobic.009G143900.2.v5.1
OG0000689	Sorghum_bicolorv5.Sb-BTX623-REFERENCE-JGI-5.1.pep.all	Zm00001eb348890_P001, Zm00001eb348890_P003, Zm00001eb348890_P004, Zm00001eb348890_P006, Zm00001eb348890_P005, Zm00001eb348890_P002	Sobic.009G145900.7.v5.1, Sobic.009G145900.4.v5.1, Sobic.009G145900.8.v5.1, Sobic.009G145900.9.v5.1
OG0000690	Sorghum_bicolorv5.Sb-BTX623-REFERENCE-JGI-5.1.pep.all	Zm00001eb348240_P001, Zm00001eb348240_P004, Zm00001eb348240_P003, Zm00001eb348240_P002	Sobic.009G155600.6.v5.1, Sobic.009G155600.1.v5.1, Sobic.009G155600.2.v5.1, Sobic.009G155600.5.v5.1, Sobic.009G155600.4.v5.1, Sobic.009G155600.3.v5.1
OG0000692	Sorghum_bicolorv5.Sb-BTX623-REFERENCE-JGI-5.1.pep.all	Zm00001eb289820_P005, Zm00001eb289820_P004, Zm00001eb289820_P002, Zm00001eb289820_P001, Zm00001eb289820_P003, Zm00001eb351500_P001, Zm00001eb351500_P003, Zm00001eb351500_P002, Zm00001eb351500_P004	Sobic.009G165700.1.v5.1
OG0000693	Sorghum_bicolorv5.Sb-BTX623-REFERENCE-JGI-5.1.pep.all	Zm00001eb290750_P002, Zm00001eb290750_P001, Zm00001eb285120_P001, Zm00001eb138760_P001, Zm00001eb367910_P001, Zm00001eb287170_P001, Zm00001eb290750_P004, Zm00001eb290750_P003	Sobic.009G175100.2.v5.1, Sobic.009G175100.1.v5.1
OG0000694	Sorghum_bicolorv5.Sb-BTX623-REFERENCE-JGI-5.1.pep.all	Zm00001eb353340_P001, Zm00001eb353340_P004, Zm00001eb353340_P002, Zm00001eb353340_P003	Sobic.009G200800.6.v5.1, Sobic.009G200800.8.v5.1, Sobic.009G200800.4.v5.1, Sobic.009G200800.7.v5.1, Sobic.009G200800.5.v5.1, Sobic.009G200800.9.v5.1
OG0000695	Sorghum_bicolorv5.Sb-BTX623-REFERENCE-JGI-5.1.pep.all	Zm00001eb342390_P001, Zm00001eb342390_P002	Sobic.009G215100.4.v5.1, Sobic.009G215100.5.v5.1, Sobic.009G215100.6.v5.1, Sobic.009G215100.7.v5.1, Sobic.009G215100.8.v5.1, Sobic.009G215100.2.v5.1, Sobic.009G215100.3.v5.1, Sobic.009G215100.1.v5.1
OG0000696	Sorghum_bicolorv5.Sb-BTX623-REFERENCE-JGI-5.1.pep.all	Zm00001eb342430_P006, Zm00001eb342430_P004, Zm00001eb342430_P005, Zm00001eb342430_P001, Zm00001eb294430_P005, Zm00001eb294430_P002, Zm00001eb342430_P007, Zm00001eb342430_P003, Zm00001eb342430_P002	Sobic.009G215400.1.v5.1
OG0000697	Sorghum_bicolorv5.Sb-BTX623-REFERENCE-JGI-5.1.pep.all	Zm00001eb294600_P003, Zm00001eb294600_P004, Zm00001eb294600_P002, Zm00001eb294600_P005	Sobic.009G217400.6.v5.1, Sobic.009G217400.7.v5.1, Sobic.009G217400.4.v5.1, Sobic.009G217400.8.v5.1, Sobic.009G217400.1.v5.1, Sobic.009G217400.5.v5.1
OG0000698	Sorghum_bicolorv5.Sb-BTX623-REFERENCE-JGI-5.1.pep.all	Zm00001eb295010_P002, Zm00001eb295150_P001, Zm00001eb295010_P003, Zm00001eb342970_P003, Zm00001eb342970_P004, Zm00001eb295010_P004, Zm00001eb295010_P001, Zm00001eb295010_P005	Sobic.009G223500.1.v5.1, Sobic.009G223500.2.v5.1
OG0000699	Sorghum_bicolorv5.Sb-BTX623-REFERENCE-JGI-5.1.pep.all	Zm00001eb296340_P003, Zm00001eb296340_P001, Zm00001eb296340_P002, Zm00001eb296340_P004, Zm00001eb129290_P001, Zm00001eb296340_P007, Zm00001eb296340_P006, Zm00001eb296340_P005	Sobic.009G237600.2.v5.1, Sobic.009G237600.1.v5.1
OG0000700	Sorghum_bicolorv5.Sb-BTX623-REFERENCE-JGI-5.1.pep.all	Zm00001eb297530_P001, Zm00001eb345110_P001, Zm00001eb345110_P003, Zm00001eb345110_P004, Zm00001eb345110_P002, Zm00001eb345140_P001	Sobic.009G252300.1.v5.1, Sobic.009G252300.5.v5.1, Sobic.009G252300.2.v5.1, Sobic.009G252300.3.v5.1
OG0000701	Sorghum_bicolorv5.Sb-BTX623-REFERENCE-JGI-5.1.pep.all	Zm00001eb345350_P001, Zm00001eb345350_P003, Zm00001eb345350_P008, Zm00001eb345350_P002, Zm00001eb345350_P007, Zm00001eb345350_P009, Zm00001eb345350_P004, Zm00001eb345350_P005, Zm00001eb345350_P006	Sobic.009G256500.1.v5.1
OG0000702	Sorghum_bicolorv5.Sb-BTX623-REFERENCE-JGI-5.1.pep.all	Zm00001eb268610_P003, Zm00001eb268610_P004, Zm00001eb268610_P001, Zm00001eb268610_P005, Zm00001eb268610_P002	Sobic.010G004100.7.v5.1, Sobic.010G004100.4.v5.1, Sobic.010G004100.3.v5.1, Sobic.010G004100.5.v5.1, Sobic.010G004100.6.v5.1
OG0000703	Sorghum_bicolorv5.Sb-BTX623-REFERENCE-JGI-5.1.pep.all	Zm00001eb378990_P001, Zm00001eb378990_P002	Sobic.010G009200.14.v5.1, Sobic.010G009200.15.v5.1, Sobic.010G009200.13.v5.1, Sobic.010G009200.17.v5.1, Sobic.010G009200.16.v5.1, Sobic.010G009200.18.v5.1, Sobic.010G009200.19.v5.1, Sobic.010G009200.20.v5.1
OG0000704	Sorghum_bicolorv5.Sb-BTX623-REFERENCE-JGI-5.1.pep.all	Zm00001eb200630_P003, Zm00001eb200630_P002, Zm00001eb200630_P001, Zm00001eb378790_P005, Zm00001eb378790_P001, Zm00001eb378790_P002, Zm00001eb378790_P003, Zm00001eb378790_P004, Zm00001eb200630_P004	Sobic.010G014001.1.v5.1
OG0000705	Sorghum_bicolorv5.Sb-BTX623-REFERENCE-JGI-5.1.pep.all	Zm00001eb378330_P004, Zm00001eb378330_P002, Zm00001eb378330_P008, Zm00001eb378330_P003, Zm00001eb378330_P006, Zm00001eb378330_P007, Zm00001eb378330_P005, Zm00001eb378330_P001	Sobic.010G020700.4.v5.1, Sobic.010G020700.1.v5.1
OG0000706	Sorghum_bicolorv5.Sb-BTX623-REFERENCE-JGI-5.1.pep.all	Zm00001eb376600_P002, Zm00001eb376600_P005, Zm00001eb376600_P004, Zm00001eb376600_P001, Zm00001eb376600_P003, Zm00001eb341700_P001	Sobic.010G043600.1.v5.1, Sobic.010G043600.3.v5.1, Sobic.010G043600.2.v5.1, Sobic.010G043600.4.v5.1
OG0000707	Sorghum_bicolorv5.Sb-BTX623-REFERENCE-JGI-5.1.pep.all	Zm00001eb270830_P001	Sobic.010G151900.4.v5.1
OG0000707	Sorghum_bicolorv5.Sb-BTX623-REFERENCE-JGI-5.1.pep.all	Zm00001eb290190_P002, Zm00001eb290190_P001, Zm00001eb290190_P003	Sobic.010G151900.6.v5.1, Sobic.010G151900.9.v5.1, Sobic.010G151900.3.v5.1, Sobic.010G151900.8.v5.1, Sobic.010G151900.7.v5.1
OG0000708	Sorghum_bicolorv5.Sb-BTX623-REFERENCE-JGI-5.1.pep.all	Zm00001eb384110_P002, Zm00001eb384110_P001, Zm00001eb384110_P008, Zm00001eb384110_P009, Zm00001eb384110_P004, Zm00001eb384110_P007, Zm00001eb384110_P005, Zm00001eb384110_P003, Zm00001eb384110_P006	Sobic.010G170300.1.v5.1
OG0000709	Sorghum_bicolorv5.Sb-BTX623-REFERENCE-JGI-5.1.pep.all	Zm00001eb287220_P001, Zm00001eb287220_P003, Zm00001eb287220_P002	Sobic.010G209000.7.v5.1, Sobic.010G209000.6.v5.1, Sobic.010G209000.3.v5.1, Sobic.010G209000.1.v5.1, Sobic.010G209000.5.v5.1, Sobic.010G209000.2.v5.1, Sobic.010G209000.4.v5.1
OG0000710	Sorghum_bicolorv5.Sb-BTX623-REFERENCE-JGI-5.1.pep.all	Zm00001eb194600_P001, Zm00001eb414500_P002, Zm00001eb414500_P001, Zm00001eb414510_P001, Zm00001eb350110_P001, Zm00001eb225500_P001, Zm00001eb194610_P001, Zm00001eb225500_P002	Sobic.010G235200.2.v5.1, Sobic.010G235200.3.v5.1
OG0000711	Sorghum_bicolorv5.Sb-BTX623-REFERENCE-JGI-5.1.pep.all	Zm00001eb229140_P005, Zm00001eb229140_P003, Zm00001eb229140_P001, Zm00001eb229140_P002, Zm00001eb229140_P004	Sobic.010G279800.5.v5.1, Sobic.010G279800.9.v5.1, Sobic.010G279800.7.v5.1, Sobic.010G279800.3.v5.1, Sobic.010G279800.8.v5.1
OG0000712	Sorghum_bicolorv5.Sb-BTX623-REFERENCE-JGI-5.1.pep.all	Zm00001eb440790_P001, Zm00001eb435650_P001, Zm00001eb435060_P001, Zm00001eb435390_P001, Zm00001eb435180_P001, Zm00001eb039150_P001	Sobic.K021806.1.v5.1, Sobic.K016129.1.v5.1, Sobic.K021808.1.v5.1, Sobic.K023134.1.v5.1
OG0000748	Sorghum_bicolorv5.Sb-BTX623-REFERENCE-JGI-5.1.pep.all	Zm00001eb210360_P004, Zm00001eb210360_P003, Zm00001eb210360_P002, Zm00001eb210360_P005, Zm00001eb210360_P001, Zm00001eb210360_P007, Zm00001eb210360_P006	Sobic.001G003000.2.v5.1, Sobic.001G003000.3.v5.1
OG0000749	Sorghum_bicolorv5.Sb-BTX623-REFERENCE-JGI-5.1.pep.all	Zm00001eb064990_P005, Zm00001eb064990_P001, Zm00001eb064990_P004, Zm00001eb064990_P002, Zm00001eb064990_P003, Zm00001eb064990_P006, Zm00001eb065020_P001, Zm00001eb065010_P001	Sobic.001G005200.4.v5.1
OG0000750	Sorghum_bicolorv5.Sb-BTX623-REFERENCE-JGI-5.1.pep.all	Zm00001eb210850_P007, Zm00001eb210850_P005, Zm00001eb210850_P004, Zm00001eb210850_P001, Zm00001eb210850_P003, Zm00001eb210850_P002	Sobic.001G013500.1.v5.1, Sobic.001G013500.2.v5.1, Sobic.001G014500.1.v5.1
OG0000751	Sorghum_bicolorv5.Sb-BTX623-REFERENCE-JGI-5.1.pep.all	Zm00001eb064120_P002, Zm00001eb064120_P005, Zm00001eb064120_P003, Zm00001eb064120_P001, Zm00001eb064120_P004	Sobic.001G017100.4.v5.1, Sobic.001G017100.6.v5.1, Sobic.001G017100.7.v5.1, Sobic.001G017100.2.v5.1
OG0000752	Sorghum_bicolorv5.Sb-BTX623-REFERENCE-JGI-5.1.pep.all	Zm00001eb208640_P001, Zm00001eb208620_P001, Zm00001eb208660_P001, Zm00001eb388230_P001, Zm00001eb180780_P001, Zm00001eb210990_P001	Sobic.001G045500.1.v5.1, Sobic.001G018700.1.v5.1, Sobic.001G018350.1.v5.1
OG0000753	Sorghum_bicolorv5.Sb-BTX623-REFERENCE-JGI-5.1.pep.all	Zm00001eb062820_P002, Zm00001eb062820_P001	Sobic.001G032550.4.v5.1, Sobic.001G021100.2.v5.1, Sobic.001G034000.2.v5.1, Sobic.001G033900.6.v5.1, Sobic.001G029000.1.v5.1, Sobic.010G041100.1.v5.1, Sobic.002G179800.1.v5.1
OG0000754	Sorghum_bicolorv5.Sb-BTX623-REFERENCE-JGI-5.1.pep.all	Zm00001eb316980_P001, Zm00001eb129610_P001, Zm00001eb160420_P002, Zm00001eb160420_P001, Zm00001eb115310_P001, Zm00001eb115320_P001, Zm00001eb006650_P001, Zm00001eb063730_P001	Sobic.001G022400.1.v5.1
OG0000755	Sorghum_bicolorv5.Sb-BTX623-REFERENCE-JGI-5.1.pep.all	Zm00001eb053490_P002, Zm00001eb053490_P004, Zm00001eb053490_P005	Sobic.001G132000.1.v5.1
OG0000755	Sorghum_bicolorv5.Sb-BTX623-REFERENCE-JGI-5.1.pep.all	Zm00001eb063500_P004, Zm00001eb063500_P005, Zm00001eb063500_P001, Zm00001eb063500_P002	Sobic.001G025400.1.v5.1
OG0000756	Sorghum_bicolorv5.Sb-BTX623-REFERENCE-JGI-5.1.pep.all	Zm00001eb062220_P007, Zm00001eb062220_P003, Zm00001eb062220_P002, Zm00001eb062220_P006, Zm00001eb062220_P004, Zm00001eb062220_P005, Zm00001eb062220_P001, Zm00001eb062220_P008	Sobic.001G039600.1.v5.1
OG0000757	Sorghum_bicolorv5.Sb-BTX623-REFERENCE-JGI-5.1.pep.all	Zm00001eb186360_P001	Sobic.002G119000.2.v5.1, Sobic.002G119000.1.v5.1, Sobic.010G107602.1.v5.1, Sobic.006G072301.1.v5.1, Sobic.002G338600.1.v5.1, Sobic.001G040850.1.v5.1, Sobic.002G317900.1.v5.1, Sobic.005G151800.1.v5.1
OG0000758	Sorghum_bicolorv5.Sb-BTX623-REFERENCE-JGI-5.1.pep.all	Zm00001eb212420_P003, Zm00001eb212420_P001, Zm00001eb212420_P002	Sobic.001G044600.8.v5.1, Sobic.001G044600.5.v5.1, Sobic.001G044600.3.v5.1, Sobic.001G044600.6.v5.1, Sobic.001G044600.7.v5.1, Sobic.001G044600.4.v5.1
OG0000759	Sorghum_bicolorv5.Sb-BTX623-REFERENCE-JGI-5.1.pep.all	Zm00001eb212480_P001, Zm00001eb212480_P004, Zm00001eb212480_P005, Zm00001eb372580_P001, Zm00001eb212480_P007, Zm00001eb212480_P002, Zm00001eb212480_P003, Zm00001eb212480_P006	Sobic.001G046500.1.v5.1
OG0000760	Sorghum_bicolorv5.Sb-BTX623-REFERENCE-JGI-5.1.pep.all	Zm00001eb212750_P002, Zm00001eb212750_P003, Zm00001eb212750_P004, Zm00001eb212750_P001	Sobic.001G052800.2.v5.1, Sobic.001G398800.3.v5.1, Sobic.001G398800.2.v5.1, Sobic.001G398800.4.v5.1, Sobic.001G398800.1.v5.1
OG0000761	Sorghum_bicolorv5.Sb-BTX623-REFERENCE-JGI-5.1.pep.all	Zm00001eb213250_P002, Zm00001eb213250_P003, Zm00001eb213250_P001, Zm00001eb213250_P005, Zm00001eb265170_P001, Zm00001eb213250_P004	Sobic.001G063400.2.v5.1, Sobic.001G063400.3.v5.1, Sobic.001G063400.1.v5.1
OG0000763	Sorghum_bicolorv5.Sb-BTX623-REFERENCE-JGI-5.1.pep.all	Zm00001eb307860_P003, Zm00001eb307860_P001, Zm00001eb307860_P002, Zm00001eb307860_P004, Zm00001eb307860_P005	Sobic.001G071400.3.v5.1, Sobic.001G071400.5.v5.1, Sobic.001G071400.6.v5.1, Sobic.001G071400.4.v5.1
OG0000764	Sorghum_bicolorv5.Sb-BTX623-REFERENCE-JGI-5.1.pep.all	Zm00001eb058760_P001, Zm00001eb058760_P002, Zm00001eb058760_P004, Zm00001eb058760_P003	Sobic.001G076400.7.v5.1, Sobic.001G076400.5.v5.1, Sobic.001G076400.4.v5.1, Sobic.001G076400.2.v5.1, Sobic.001G076400.6.v5.1
OG0000765	Sorghum_bicolorv5.Sb-BTX623-REFERENCE-JGI-5.1.pep.all	Zm00001eb214790_P004, Zm00001eb214790_P005, Zm00001eb214790_P003, Zm00001eb214790_P007, Zm00001eb214790_P002, Zm00001eb214790_P006, Zm00001eb214790_P008, Zm00001eb214790_P001	Sobic.001G087000.1.v5.1
OG0000766	Sorghum_bicolorv5.Sb-BTX623-REFERENCE-JGI-5.1.pep.all	Zm00001eb057250_P006, Zm00001eb057250_P007, Zm00001eb057250_P004, Zm00001eb057250_P009, Zm00001eb057250_P010, Zm00001eb057250_P008	Sobic.001G089000.2.v5.1, Sobic.001G089000.5.v5.1, Sobic.001G089000.6.v5.1
OG0000767	Sorghum_bicolorv5.Sb-BTX623-REFERENCE-JGI-5.1.pep.all	Zm00001eb216520_P003, Zm00001eb216520_P001, Zm00001eb054650_P001, Zm00001eb054650_P002, Zm00001eb216520_P002, Zm00001eb216520_P004, Zm00001eb054650_P003	Sobic.001G119900.2.v5.1, Sobic.001G119900.1.v5.1
OG0000768	Sorghum_bicolorv5.Sb-BTX623-REFERENCE-JGI-5.1.pep.all	Zm00001eb330830_P001, Zm00001eb330830_P002	Sobic.002G420300.1.v5.1, Sobic.002G420300.6.v5.1, Sobic.002G420300.5.v5.1, Sobic.002G420300.4.v5.1, Sobic.002G420300.2.v5.1, Sobic.002G420300.3.v5.1, Sobic.001G128800.1.v5.1
OG0000769	Sorghum_bicolorv5.Sb-BTX623-REFERENCE-JGI-5.1.pep.all	Zm00001eb053610_P002, Zm00001eb053610_P001, Zm00001eb053610_P004, Zm00001eb053610_P005, Zm00001eb053610_P003, Zm00001eb211940_P001	Sobic.001G130700.4.v5.1, Sobic.001G130700.2.v5.1, Sobic.001G130700.3.v5.1
OG0000770	Sorghum_bicolorv5.Sb-BTX623-REFERENCE-JGI-5.1.pep.all	Zm00001eb050790_P002, Zm00001eb050790_P001, Zm00001eb050790_P003, Zm00001eb342780_P001, Zm00001eb342810_P001	Sobic.001G158900.2.v5.1, Sobic.001G158900.6.v5.1, Sobic.001G158900.1.v5.1, Sobic.001G158900.5.v5.1
OG0000771	Sorghum_bicolorv5.Sb-BTX623-REFERENCE-JGI-5.1.pep.all	Zm00001eb218980_P002, Zm00001eb218980_P005, Zm00001eb218980_P006, Zm00001eb218980_P001, Zm00001eb218980_P004, Zm00001eb218980_P007, Zm00001eb218980_P003	Sobic.001G164700.2.v5.1, Sobic.001G164700.1.v5.1
OG0000772	Sorghum_bicolorv5.Sb-BTX623-REFERENCE-JGI-5.1.pep.all	Zm00001eb051330_P002, Zm00001eb051330_P001	Sobic.001G165200.1.v5.1, Sobic.001G165000.1.v5.1, Sobic.001G165100.6.v5.1, Sobic.001G165100.1.v5.1, Sobic.001G165100.7.v5.1, Sobic.001G165100.10.v5.1, Sobic.001G165100.9.v5.1
OG0000774	Sorghum_bicolorv5.Sb-BTX623-REFERENCE-JGI-5.1.pep.all	Zm00001eb049720_P001	Sobic.009G177700.1.v5.1
OG0000774	Sorghum_bicolorv5.Sb-BTX623-REFERENCE-JGI-5.1.pep.all	Zm00001eb219320_P001, Zm00001eb219320_P005, Zm00001eb352180_P001, Zm00001eb352180_P003, Zm00001eb352180_P002	Sobic.001G175300.2.v5.1, Sobic.001G175300.1.v5.1
OG0000777	Sorghum_bicolorv5.Sb-BTX623-REFERENCE-JGI-5.1.pep.all	Zm00001eb044390_P001, Zm00001eb044390_P004, Zm00001eb044450_P003, Zm00001eb044450_P001, Zm00001eb044390_P002, Zm00001eb044390_P003, Zm00001eb044390_P005, Zm00001eb044450_P002	Sobic.001G204000.1.v5.1
OG0000781	Sorghum_bicolorv5.Sb-BTX623-REFERENCE-JGI-5.1.pep.all	Zm00001eb047150_P004, Zm00001eb047150_P003, Zm00001eb047150_P002, Zm00001eb047150_P001, Zm00001eb047150_P005, Zm00001eb047150_P006	Sobic.001G236200.2.v5.1, Sobic.001G236200.3.v5.1, Sobic.001G236200.1.v5.1
OG0000782	Sorghum_bicolorv5.Sb-BTX623-REFERENCE-JGI-5.1.pep.all	Zm00001eb048660_P002, Zm00001eb048660_P003, Zm00001eb223490_P001, Zm00001eb223490_P005, Zm00001eb048660_P001, Zm00001eb223490_P002, Zm00001eb223490_P003, Zm00001eb223490_P004	Sobic.001G257300.1.v5.1
OG0000783	Sorghum_bicolorv5.Sb-BTX623-REFERENCE-JGI-5.1.pep.all	Zm00001eb048730_P002, Zm00001eb048730_P003, Zm00001eb048730_P001	Sobic.001G259100.6.v5.1, Sobic.001G259100.4.v5.1, Sobic.001G259100.2.v5.1, Sobic.001G259100.5.v5.1, Sobic.001G259100.1.v5.1, Sobic.001G259100.3.v5.1
OG0000784	Sorghum_bicolorv5.Sb-BTX623-REFERENCE-JGI-5.1.pep.all	Zm00001eb223670_P008, Zm00001eb223670_P007, Zm00001eb223670_P006, Zm00001eb223670_P003, Zm00001eb223670_P002, Zm00001eb223670_P001, Zm00001eb223670_P005, Zm00001eb223670_P004	Sobic.001G260701.2.v5.1
OG0000785	Sorghum_bicolorv5.Sb-BTX623-REFERENCE-JGI-5.1.pep.all	Zm00001eb419130_P002, Zm00001eb419130_P001	Sobic.001G261493.2.v5.1, Sobic.001G261493.1.v5.1, Sobic.001G261493.7.v5.1, Sobic.001G261493.5.v5.1, Sobic.001G261493.6.v5.1, Sobic.001G261493.3.v5.1, Sobic.001G261493.4.v5.1
OG0000787	Sorghum_bicolorv5.Sb-BTX623-REFERENCE-JGI-5.1.pep.all	Zm00001eb378950_P001	Sobic.010G010500.2.v5.1, Sobic.004G198550.1.v5.1, Sobic.008G126300.1.v5.1, Sobic.008G120450.1.v5.1, Sobic.008G120300.1.v5.1, Sobic.010G010600.1.v5.1, Sobic.010G010400.1.v5.1, Sobic.001G270600.1.v5.1
OG0000788	Sorghum_bicolorv5.Sb-BTX623-REFERENCE-JGI-5.1.pep.all	Zm00001eb023350_P005, Zm00001eb023350_P002, Zm00001eb023350_P001, Zm00001eb023350_P003, Zm00001eb023350_P006, Zm00001eb023350_P004	Sobic.001G300201.4.v5.1, Sobic.001G300201.2.v5.1, Sobic.001G300201.3.v5.1
OG0000789	Sorghum_bicolorv5.Sb-BTX623-REFERENCE-JGI-5.1.pep.all	Zm00001eb391730_P001, Zm00001eb391730_P002, Zm00001eb162190_P001, Zm00001eb162190_P002, Zm00001eb020800_P001, Zm00001eb184060_P001, Zm00001eb279800_P001, Zm00001eb279800_P002	Sobic.001G305100.1.v5.1
OG0000792	Sorghum_bicolorv5.Sb-BTX623-REFERENCE-JGI-5.1.pep.all	Zm00001eb018380_P002, Zm00001eb392190_P001, Zm00001eb392190_P004, Zm00001eb018380_P001, Zm00001eb018380_P003, Zm00001eb392190_P005, Zm00001eb392190_P003, Zm00001eb392190_P002	Sobic.001G356200.1.v5.1
OG0000793	Sorghum_bicolorv5.Sb-BTX623-REFERENCE-JGI-5.1.pep.all	Zm00001eb394410_P001, Zm00001eb394410_P004, Zm00001eb277440_P001, Zm00001eb394410_P005, Zm00001eb394410_P003, Zm00001eb394410_P002	Sobic.001G365900.2.v5.1, Sobic.001G365900.1.v5.1, Sobic.001G365900.3.v5.1
OG0000794	Sorghum_bicolorv5.Sb-BTX623-REFERENCE-JGI-5.1.pep.all	Zm00001eb017110_P001, Zm00001eb017030_P001, Zm00001eb017030_P003, Zm00001eb017030_P005, Zm00001eb017030_P004, Zm00001eb017030_P002	Sobic.001G369600.5.v5.1, Sobic.001G369600.4.v5.1, Sobic.001G369600.2.v5.1
OG0000795	Sorghum_bicolorv5.Sb-BTX623-REFERENCE-JGI-5.1.pep.all	Zm00001eb014020_P006, Zm00001eb014020_P002, Zm00001eb014020_P001, Zm00001eb014020_P007, Zm00001eb014020_P003, Zm00001eb014020_P005, Zm00001eb014020_P004	Sobic.001G400400.2.v5.1, Sobic.001G400400.1.v5.1
OG0000796	Sorghum_bicolorv5.Sb-BTX623-REFERENCE-JGI-5.1.pep.all	Zm00001eb014000_P001, Zm00001eb013990_P001	Sobic.001G400700.1.v5.1, Sobic.001G400800.1.v5.1, Sobic.001G401300.1.v5.1, Sobic.001G401000.1.v5.1, Sobic.001G400900.1.v5.1, Sobic.001G401100.1.v5.1, Sobic.001G401200.1.v5.1
OG0000797	Sorghum_bicolorv5.Sb-BTX623-REFERENCE-JGI-5.1.pep.all	Zm00001eb396540_P003, Zm00001eb396540_P002, Zm00001eb396540_P001, Zm00001eb013970_P004, Zm00001eb013970_P001, Zm00001eb013970_P003, Zm00001eb013970_P002	Sobic.001G401500.1.v5.1, Sobic.001G401500.2.v5.1
OG0000798	Sorghum_bicolorv5.Sb-BTX623-REFERENCE-JGI-5.1.pep.all	Zm00001eb097790_P005, Zm00001eb097790_P001, Zm00001eb097790_P004, Zm00001eb097790_P002, Zm00001eb097790_P003	Sobic.001G407700.5.v5.1, Sobic.001G407700.1.v5.1, Sobic.001G407700.4.v5.1, Sobic.001G407700.3.v5.1
OG0000799	Sorghum_bicolorv5.Sb-BTX623-REFERENCE-JGI-5.1.pep.all	Zm00001eb012800_P004, Zm00001eb012800_P001, Zm00001eb012800_P002, Zm00001eb012800_P003, Zm00001eb012800_P005	Sobic.001G414400.2.v5.1, Sobic.001G414400.4.v5.1, Sobic.001G414400.1.v5.1, Sobic.001G414400.3.v5.1
OG0000800	Sorghum_bicolorv5.Sb-BTX623-REFERENCE-JGI-5.1.pep.all	Zm00001eb012310_P004, Zm00001eb012310_P001, Zm00001eb012310_P002, Zm00001eb237130_P001, Zm00001eb012310_P003, Zm00001eb012310_P005	Sobic.001G421500.1.v5.1, Sobic.001G421500.4.v5.1, Sobic.001G421500.3.v5.1
OG0000802	Sorghum_bicolorv5.Sb-BTX623-REFERENCE-JGI-5.1.pep.all	Zm00001eb006040_P003, Zm00001eb006040_P001, Zm00001eb006040_P002, Zm00001eb006040_P004	Sobic.001G482100.2.v5.1, Sobic.001G482100.4.v5.1, Sobic.001G482100.3.v5.1, Sobic.001G482100.1.v5.1, Sobic.001G482100.5.v5.1
OG0000803	Sorghum_bicolorv5.Sb-BTX623-REFERENCE-JGI-5.1.pep.all	Zm00001eb402180_P006, Zm00001eb402180_P005, Zm00001eb402180_P001, Zm00001eb402180_P004, Zm00001eb402180_P007, Zm00001eb402180_P002, Zm00001eb402180_P003	Sobic.001G488500.4.v5.1, Sobic.001G488500.5.v5.1
OG0000804	Sorghum_bicolorv5.Sb-BTX623-REFERENCE-JGI-5.1.pep.all	Zm00001eb004850_P001	Sobic.001G495117.1.v5.1, Sobic.001G495164.1.v5.1, Sobic.001G495132.1.v5.1, Sobic.001G494650.1.v5.1, Sobic.001G495100.1.v5.1, Sobic.001G495180.1.v5.1, Sobic.001G495148.2.v5.1, Sobic.001G495190.1.v5.1
OG0000806	Sorghum_bicolorv5.Sb-BTX623-REFERENCE-JGI-5.1.pep.all	Zm00001eb402770_P001, Zm00001eb402770_P002, Zm00001eb402770_P004, Zm00001eb402770_P005, Zm00001eb402770_P003	Sobic.001G511500.1.v5.1, Sobic.001G511500.4.v5.1, Sobic.001G511500.3.v5.1, Sobic.001G511500.5.v5.1
OG0000808	Sorghum_bicolorv5.Sb-BTX623-REFERENCE-JGI-5.1.pep.all	Zm00001eb118340_P005, Zm00001eb118660_P001, Zm00001eb118340_P006, Zm00001eb118340_P002, Zm00001eb118340_P004, Zm00001eb118340_P001, Zm00001eb118340_P003, Zm00001eb118340_P007	Sobic.002G002200.1.v5.1
OG0000809	Sorghum_bicolorv5.Sb-BTX623-REFERENCE-JGI-5.1.pep.all	Zm00001eb151190_P005, Zm00001eb151190_P002, Zm00001eb151190_P003, Zm00001eb151190_P004, Zm00001eb151190_P001	Sobic.003G320800.1.v5.1
OG0000809	Sorghum_bicolorv5.Sb-BTX623-REFERENCE-JGI-5.1.pep.all	Zm00001eb298230_P001, Zm00001eb017940_P001	Sobic.002G003601.1.v5.1
OG0000810	Sorghum_bicolorv5.Sb-BTX623-REFERENCE-JGI-5.1.pep.all	Zm00001eb298490_P005, Zm00001eb298490_P004, Zm00001eb298490_P003, Zm00001eb298490_P008, Zm00001eb298490_P002, Zm00001eb298490_P001, Zm00001eb298490_P006, Zm00001eb298490_P007	Sobic.002G007300.1.v5.1
OG0000811	Sorghum_bicolorv5.Sb-BTX623-REFERENCE-JGI-5.1.pep.all	Zm00001eb299770_P008, Zm00001eb299770_P007, Zm00001eb299770_P006, Zm00001eb299770_P002, Zm00001eb299770_P005, Zm00001eb299770_P001, Zm00001eb299770_P003, Zm00001eb299770_P004	Sobic.002G030300.1.v5.1
OG0000813	Sorghum_bicolorv5.Sb-BTX623-REFERENCE-JGI-5.1.pep.all	Zm00001eb095020_P004, Zm00001eb095020_P002, Zm00001eb095020_P001, Zm00001eb095020_P003	Sobic.002G083000.1.v5.1, Sobic.002G083000.7.v5.1, Sobic.002G083000.4.v5.1, Sobic.002G083000.6.v5.1, Sobic.002G083000.5.v5.1
OG0000814	Sorghum_bicolorv5.Sb-BTX623-REFERENCE-JGI-5.1.pep.all	Zm00001eb306980_P002, Zm00001eb306980_P004, Zm00001eb306980_P005, Zm00001eb306980_P003, Zm00001eb306980_P001	Sobic.002G132300.5.v5.1, Sobic.002G132300.4.v5.1, Sobic.002G132300.7.v5.1, Sobic.002G132300.6.v5.1
OG0000815	Sorghum_bicolorv5.Sb-BTX623-REFERENCE-JGI-5.1.pep.all	Zm00001eb096080_P001	Sobic.002G133400.14.v5.1, Sobic.002G133400.10.v5.1, Sobic.002G133400.12.v5.1, Sobic.002G133400.9.v5.1, Sobic.002G133400.13.v5.1, Sobic.002G133400.15.v5.1, Sobic.002G133400.4.v5.1, Sobic.002G133400.11.v5.1
OG0000816	Sorghum_bicolorv5.Sb-BTX623-REFERENCE-JGI-5.1.pep.all	Zm00001eb029860_P001, Zm00001eb029860_P002	Sobic.002G142300.3.v5.1, Sobic.002G142300.2.v5.1, Sobic.008G142400.5.v5.1, Sobic.008G142400.1.v5.1, Sobic.008G142400.14.v5.1, Sobic.008G142400.3.v5.1, Sobic.008G142400.4.v5.1
OG0000817	Sorghum_bicolorv5.Sb-BTX623-REFERENCE-JGI-5.1.pep.all	Zm00001eb307290_P004, Zm00001eb307290_P002, Zm00001eb307290_P003, Zm00001eb307290_P001	Sobic.002G142500.5.v5.1, Sobic.002G142500.4.v5.1, Sobic.002G142500.3.v5.1, Sobic.002G142500.1.v5.1, Sobic.002G142500.2.v5.1
OG0000818	Sorghum_bicolorv5.Sb-BTX623-REFERENCE-JGI-5.1.pep.all	Zm00001eb095560_P004, Zm00001eb095560_P002, Zm00001eb095560_P005, Zm00001eb095560_P001, Zm00001eb095560_P003	Sobic.002G145800.2.v5.1, Sobic.002G145800.7.v5.1, Sobic.002G145800.3.v5.1, Sobic.002G145800.8.v5.1
OG0000819	Sorghum_bicolorv5.Sb-BTX623-REFERENCE-JGI-5.1.pep.all	Zm00001eb097650_P001, Zm00001eb097650_P002, Zm00001eb022520_P001, Zm00001eb097650_P003, Zm00001eb097650_P004	Sobic.002G159200.2.v5.1, Sobic.002G159200.4.v5.1, Sobic.002G159200.6.v5.1, Sobic.002G159200.5.v5.1
OG0000820	Sorghum_bicolorv5.Sb-BTX623-REFERENCE-JGI-5.1.pep.all	Zm00001eb077330_P001, Zm00001eb077310_P001, Zm00001eb277650_P001, Zm00001eb077740_P001, Zm00001eb077290_P001	Sobic.002G169200.1.v5.1, Sobic.006G148500.1.v5.1, Sobic.006G148400.3.v5.1, Sobic.006G148400.2.v5.1
OG0000822	Sorghum_bicolorv5.Sb-BTX623-REFERENCE-JGI-5.1.pep.all	Zm00001eb101980_P004, Zm00001eb101980_P003, Zm00001eb101980_P005, Zm00001eb101980_P002, Zm00001eb101980_P001	Sobic.002G249000.1.v5.1, Sobic.002G249000.3.v5.1, Sobic.002G249000.5.v5.1, Sobic.002G249000.4.v5.1
OG0000823	Sorghum_bicolorv5.Sb-BTX623-REFERENCE-JGI-5.1.pep.all	Zm00001eb364600_P001, Zm00001eb087110_P001, Zm00001eb102050_P001, Zm00001eb102050_P002, Zm00001eb102050_P003	Sobic.002G250550.3.v5.1, Sobic.002G250550.1.v5.1, Sobic.002G250550.2.v5.1, Sobic.002G250550.4.v5.1
OG0000824	Sorghum_bicolorv5.Sb-BTX623-REFERENCE-JGI-5.1.pep.all	Zm00001eb317030_P002, Zm00001eb317030_P001, Zm00001eb317030_P003, Zm00001eb317030_P004	Sobic.002G251100.4.v5.1, Sobic.002G251100.3.v5.1, Sobic.002G251100.5.v5.1, Sobic.002G251100.1.v5.1, Sobic.002G251100.2.v5.1
OG0000825	Sorghum_bicolorv5.Sb-BTX623-REFERENCE-JGI-5.1.pep.all	Zm00001eb318370_P002, Zm00001eb224290_P001, Zm00001eb318370_P003, Zm00001eb318370_P001, Zm00001eb318370_P004, Zm00001eb318370_P005	Sobic.002G263200.3.v5.1, Sobic.002G263200.1.v5.1, Sobic.002G263200.4.v5.1
OG0000826	Sorghum_bicolorv5.Sb-BTX623-REFERENCE-JGI-5.1.pep.all	Zm00001eb319410_P003, Zm00001eb319410_P005, Zm00001eb319410_P002, Zm00001eb319410_P001, Zm00001eb319410_P007, Zm00001eb319410_P004, Zm00001eb319410_P006	Sobic.002G273200.5.v5.1, Sobic.002G273200.3.v5.1
OG0000827	Sorghum_bicolorv5.Sb-BTX623-REFERENCE-JGI-5.1.pep.all	Zm00001eb293550_P001, Zm00001eb293550_P003, Zm00001eb293550_P002	Sobic.002G279800.6.v5.1, Sobic.002G279800.9.v5.1, Sobic.002G279800.7.v5.1, Sobic.002G279800.5.v5.1, Sobic.002G279800.8.v5.1, Sobic.009G204400.1.v5.1
OG0000828	Sorghum_bicolorv5.Sb-BTX623-REFERENCE-JGI-5.1.pep.all	Zm00001eb104750_P007, Zm00001eb104750_P003, Zm00001eb104750_P006, Zm00001eb104750_P001, Zm00001eb104750_P005, Zm00001eb104750_P004, Zm00001eb104750_P002	Sobic.002G297200.2.v5.1, Sobic.002G297200.1.v5.1
OG0000829	Sorghum_bicolorv5.Sb-BTX623-REFERENCE-JGI-5.1.pep.all	Zm00001eb322480_P005, Zm00001eb322480_P001, Zm00001eb322480_P002, Zm00001eb062650_P001, Zm00001eb322480_P004, Zm00001eb322480_P003, Zm00001eb322480_P006	Sobic.002G314900.2.v5.1, Sobic.002G314900.1.v5.1
OG0000830	Sorghum_bicolorv5.Sb-BTX623-REFERENCE-JGI-5.1.pep.all	Zm00001eb296380_P001, Zm00001eb296370_P001, Zm00001eb055100_P001, Zm00001eb296370_P002, Zm00001eb112880_P001	Sobic.002G331700.2.v5.1, Sobic.002G331700.1.v5.1, Sobic.002G331700.4.v5.1, Sobic.002G331700.3.v5.1
OG0000831	Sorghum_bicolorv5.Sb-BTX623-REFERENCE-JGI-5.1.pep.all	Zm00001eb323810_P001, Zm00001eb323810_P002	Sobic.002G335600.2.v5.1, Sobic.002G335600.6.v5.1, Sobic.002G335600.8.v5.1, Sobic.002G335600.5.v5.1, Sobic.002G335600.9.v5.1, Sobic.002G335600.4.v5.1, Sobic.002G335600.7.v5.1
OG0000832	Sorghum_bicolorv5.Sb-BTX623-REFERENCE-JGI-5.1.pep.all	Zm00001eb324640_P005, Zm00001eb324640_P001, Zm00001eb324640_P004, Zm00001eb324640_P002, Zm00001eb324640_P003	Sobic.002G343200.5.v5.1, Sobic.002G343200.4.v5.1, Sobic.002G343200.3.v5.1, Sobic.002G343200.6.v5.1
OG0000833	Sorghum_bicolorv5.Sb-BTX623-REFERENCE-JGI-5.1.pep.all	Zm00001eb107250_P001, Zm00001eb107250_P004, Zm00001eb107250_P003, Zm00001eb107250_P002	Sobic.002G346200.5.v5.1, Sobic.002G346200.6.v5.1, Sobic.002G346200.3.v5.1, Sobic.002G346200.4.v5.1, Sobic.002G346200.2.v5.1
OG0000834	Sorghum_bicolorv5.Sb-BTX623-REFERENCE-JGI-5.1.pep.all	Zm00001eb264860_P001, Zm00001eb272340_P001, Zm00001eb329080_P003, Zm00001eb329080_P002, Zm00001eb329080_P001, Zm00001eb329080_P004	Sobic.002G394500.3.v5.1, Sobic.002G394500.1.v5.1, Sobic.002G394500.4.v5.1
OG0000835	Sorghum_bicolorv5.Sb-BTX623-REFERENCE-JGI-5.1.pep.all	Zm00001eb110810_P003, Zm00001eb110810_P001, Zm00001eb110810_P002	Sobic.002G405100.6.v5.1, Sobic.002G405100.5.v5.1, Sobic.002G405100.3.v5.1, Sobic.002G405100.7.v5.1, Sobic.002G405100.2.v5.1, Sobic.002G405100.4.v5.1
OG0000836	Sorghum_bicolorv5.Sb-BTX623-REFERENCE-JGI-5.1.pep.all	Zm00001eb330380_P001, Zm00001eb330380_P006, Zm00001eb330380_P002, Zm00001eb330380_P004, Zm00001eb330380_P005, Zm00001eb330380_P003	Sobic.002G412700.3.v5.1, Sobic.002G412700.5.v5.1, Sobic.002G412700.4.v5.1
OG0000837	Sorghum_bicolorv5.Sb-BTX623-REFERENCE-JGI-5.1.pep.all	Zm00001eb331140_P002, Zm00001eb331140_P001	Sobic.002G423400.11.v5.1, Sobic.002G423400.10.v5.1, Sobic.002G423400.2.v5.1, Sobic.002G423400.8.v5.1, Sobic.002G423400.12.v5.1, Sobic.002G423400.9.v5.1, Sobic.002G423400.3.v5.1
OG0000839	Sorghum_bicolorv5.Sb-BTX623-REFERENCE-JGI-5.1.pep.all	Zm00001eb120090_P005, Zm00001eb120090_P002, Zm00001eb120090_P003, Zm00001eb120090_P004, Zm00001eb120090_P006, Zm00001eb120090_P001	Sobic.003G018000.4.v5.1, Sobic.003G018000.2.v5.1, Sobic.003G018000.3.v5.1
OG0000840	Sorghum_bicolorv5.Sb-BTX623-REFERENCE-JGI-5.1.pep.all	Zm00001eb168800_P001	Sobic.005G165950.1.v5.1, Sobic.005G163200.2.v5.1, Sobic.005G163301.2.v5.1, Sobic.005G163301.3.v5.1, Sobic.005G163301.4.v5.1, Sobic.005G166000.2.v5.1, Sobic.005G166000.3.v5.1, Sobic.003G031750.1.v5.1
OG0000841	Sorghum_bicolorv5.Sb-BTX623-REFERENCE-JGI-5.1.pep.all	Zm00001eb121590_P006, Zm00001eb121590_P008, Zm00001eb121590_P002, Zm00001eb121590_P001, Zm00001eb121590_P005, Zm00001eb121590_P003, Zm00001eb121590_P007, Zm00001eb121590_P004	Sobic.003G037300.1.v5.1
OG0000842	Sorghum_bicolorv5.Sb-BTX623-REFERENCE-JGI-5.1.pep.all	Zm00001eb122690_P003, Zm00001eb122690_P001, Zm00001eb122690_P004, Zm00001eb122690_P002, Zm00001eb122690_P006, Zm00001eb122690_P005	Sobic.003G048500.3.v5.1, Sobic.003G048500.1.v5.1, Sobic.003G048500.4.v5.1
OG0000843	Sorghum_bicolorv5.Sb-BTX623-REFERENCE-JGI-5.1.pep.all	Zm00001eb334820_P004, Zm00001eb334820_P003, Zm00001eb334820_P001, Zm00001eb334820_P002, Zm00001eb126340_P003, Zm00001eb126340_P002, Zm00001eb126340_P001	Sobic.003G093900.1.v5.1, Sobic.003G093900.2.v5.1
OG0000844	Sorghum_bicolorv5.Sb-BTX623-REFERENCE-JGI-5.1.pep.all	Zm00001eb334180_P002, Zm00001eb334180_P001, Zm00001eb126890_P001, Zm00001eb126890_P005, Zm00001eb126890_P006, Zm00001eb126890_P003, Zm00001eb126890_P002, Zm00001eb126890_P004	Sobic.003G105600.1.v5.1
OG0000845	Sorghum_bicolorv5.Sb-BTX623-REFERENCE-JGI-5.1.pep.all	Zm00001eb127900_P004, Zm00001eb127900_P007, Zm00001eb127900_P003, Zm00001eb127900_P006, Zm00001eb127900_P005, Zm00001eb127900_P001, Zm00001eb127900_P002	Sobic.003G118400.1.v5.1, Sobic.003G118400.2.v5.1
OG0000846	Sorghum_bicolorv5.Sb-BTX623-REFERENCE-JGI-5.1.pep.all	Zm00001eb128670_P001, Zm00001eb128670_P002, Zm00001eb333020_P006, Zm00001eb333020_P001, Zm00001eb333020_P005, Zm00001eb333020_P002, Zm00001eb333020_P003, Zm00001eb333020_P004	Sobic.003G126600.1.v5.1
OG0000847	Sorghum_bicolorv5.Sb-BTX623-REFERENCE-JGI-5.1.pep.all	Zm00001eb332450_P003, Zm00001eb332450_P002, Zm00001eb332450_P001, Zm00001eb341330_P001, Zm00001eb186580_P001, Zm00001eb399510_P001, Zm00001eb057800_P001, Zm00001eb332450_P004	Sobic.003G136400.1.v5.1
OG0000848	Sorghum_bicolorv5.Sb-BTX623-REFERENCE-JGI-5.1.pep.all	Zm00001eb129520_P001, Zm00001eb129520_P002, Zm00001eb129520_P003	Sobic.003G136900.1.v5.1, Sobic.003G136900.3.v5.1, Sobic.003G136900.7.v5.1, Sobic.003G136900.4.v5.1, Sobic.003G136900.6.v5.1, Sobic.003G136900.5.v5.1
OG0000849	Sorghum_bicolorv5.Sb-BTX623-REFERENCE-JGI-5.1.pep.all	Zm00001eb167270_P001	Sobic.005G179900.1.v5.1, Sobic.005G179700.1.v5.1, Sobic.005G180400.2.v5.1, Sobic.005G180200.1.v5.1, Sobic.003G137500.1.v5.1, Sobic.005G180100.2.v5.1, Sobic.005G179800.1.v5.1, Sobic.005G180000.1.v5.1
OG0000850	Sorghum_bicolorv5.Sb-BTX623-REFERENCE-JGI-5.1.pep.all	Zm00001eb332290_P006, Zm00001eb332290_P002, Zm00001eb332290_P005, Zm00001eb332290_P007, Zm00001eb332290_P001	Sobic.003G138500.3.v5.1, Sobic.003G138500.9.v5.1, Sobic.003G138500.7.v5.1, Sobic.003G138500.8.v5.1
OG0000851	Sorghum_bicolorv5.Sb-BTX623-REFERENCE-JGI-5.1.pep.all	Zm00001eb435730_P001, Zm00001eb438330_P001, Zm00001eb442740_P001, Zm00001eb435460_P001, Zm00001eb436810_P001, Zm00001eb441010_P001, Zm00001eb435250_P001, Zm00001eb437240_P001	Sobic.003G142900.1.v5.1
OG0000854	Sorghum_bicolorv5.Sb-BTX623-REFERENCE-JGI-5.1.pep.all	Zm00001eb161420_P007, Zm00001eb161420_P002, Zm00001eb161420_P005, Zm00001eb161420_P003, Zm00001eb161420_P006, Zm00001eb161420_P004, Zm00001eb161420_P001	Sobic.003G210900.2.v5.1, Sobic.003G210900.1.v5.1
OG0000855	Sorghum_bicolorv5.Sb-BTX623-REFERENCE-JGI-5.1.pep.all	Zm00001eb159060_P002, Zm00001eb159060_P006, Zm00001eb159060_P001, Zm00001eb159060_P004, Zm00001eb159060_P003, Zm00001eb159060_P005	Sobic.003G230500.4.v5.1, Sobic.003G230500.6.v5.1, Sobic.003G230500.5.v5.1
OG0000856	Sorghum_bicolorv5.Sb-BTX623-REFERENCE-JGI-5.1.pep.all	Zm00001eb157160_P002, Zm00001eb157160_P003, Zm00001eb157160_P001, Zm00001eb360010_P002, Zm00001eb157160_P005, Zm00001eb157160_P006, Zm00001eb157160_P004, Zm00001eb360010_P001	Sobic.003G252400.1.v5.1
OG0000857	Sorghum_bicolorv5.Sb-BTX623-REFERENCE-JGI-5.1.pep.all	Zm00001eb156930_P003, Zm00001eb156930_P001, Zm00001eb156930_P002, Zm00001eb156930_P004, Zm00001eb360230_P003, Zm00001eb360230_P001, Zm00001eb360230_P002	Sobic.003G254600.2.v5.1, Sobic.003G254600.1.v5.1
OG0000858	Sorghum_bicolorv5.Sb-BTX623-REFERENCE-JGI-5.1.pep.all	Zm00001eb361990_P001	Sobic.003G286000.2.v5.1, Sobic.003G286000.3.v5.1, Sobic.003G286000.4.v5.1, Sobic.003G286000.6.v5.1, Sobic.003G286000.14.v5.1, Sobic.003G286000.10.v5.1, Sobic.003G286000.8.v5.1, Sobic.003G286000.13.v5.1
OG0000859	Sorghum_bicolorv5.Sb-BTX623-REFERENCE-JGI-5.1.pep.all	Zm00001eb153660_P002, Zm00001eb153660_P001	Sobic.003G291200.6.v5.1, Sobic.003G291200.9.v5.1, Sobic.003G291200.8.v5.1, Sobic.003G291200.10.v5.1, Sobic.003G291200.5.v5.1, Sobic.003G291200.1.v5.1, Sobic.003G291200.7.v5.1
OG0000860	Sorghum_bicolorv5.Sb-BTX623-REFERENCE-JGI-5.1.pep.all	Zm00001eb371100_P001, Zm00001eb371100_P004, Zm00001eb371100_P003, Zm00001eb371100_P002, Zm00001eb371100_P005	Sobic.003G292933.3.v5.1, Sobic.003G292933.2.v5.1, Sobic.003G292933.1.v5.1, Sobic.008G146100.2.v5.1
OG0000861	Sorghum_bicolorv5.Sb-BTX623-REFERENCE-JGI-5.1.pep.all	Zm00001eb153100_P001, Zm00001eb153100_P002, Zm00001eb153100_P003	Sobic.003G294600.1.v5.1, Sobic.003G294600.6.v5.1, Sobic.003G294600.5.v5.1, Sobic.003G294600.3.v5.1, Sobic.003G294600.4.v5.1, Sobic.003G294600.2.v5.1
OG0000862	Sorghum_bicolorv5.Sb-BTX623-REFERENCE-JGI-5.1.pep.all	Zm00001eb370920_P001, Zm00001eb370920_P003, Zm00001eb370920_P002, Zm00001eb370920_P005, Zm00001eb370920_P004, Zm00001eb153370_P001, Zm00001eb153370_P003, Zm00001eb153370_P002	Sobic.003G296700.1.v5.1
OG0000863	Sorghum_bicolorv5.Sb-BTX623-REFERENCE-JGI-5.1.pep.all	Zm00001eb152250_P001, Zm00001eb370320_P006, Zm00001eb370320_P005, Zm00001eb370320_P004, Zm00001eb370320_P003, Zm00001eb370320_P001, Zm00001eb370320_P002	Sobic.003G306100.2.v5.1, Sobic.003G306100.1.v5.1
OG0000864	Sorghum_bicolorv5.Sb-BTX623-REFERENCE-JGI-5.1.pep.all	Zm00001eb152080_P002, Zm00001eb152080_P001	Sobic.003G308200.7.v5.1, Sobic.003G308200.6.v5.1, Sobic.003G308200.2.v5.1, Sobic.003G308200.5.v5.1, Sobic.003G308200.1.v5.1, Sobic.003G308200.3.v5.1, Sobic.003G308200.4.v5.1
OG0000865	Sorghum_bicolorv5.Sb-BTX623-REFERENCE-JGI-5.1.pep.all	Zm00001eb151550_P003, Zm00001eb151550_P004, Zm00001eb151550_P001, Zm00001eb151550_P002, Zm00001eb151550_P005	Sobic.003G315700.1.v5.1, Sobic.003G315700.4.v5.1, Sobic.003G315700.5.v5.1, Sobic.003G315700.3.v5.1
OG0000866	Sorghum_bicolorv5.Sb-BTX623-REFERENCE-JGI-5.1.pep.all	Zm00001eb151510_P003, Zm00001eb151510_P002, Zm00001eb151510_P001	Sobic.003G316300.2.v5.1, Sobic.003G316300.6.v5.1, Sobic.003G316300.4.v5.1, Sobic.003G316300.5.v5.1, Sobic.003G316300.3.v5.1, Sobic.003G316300.1.v5.1
OG0000867	Sorghum_bicolorv5.Sb-BTX623-REFERENCE-JGI-5.1.pep.all	Zm00001eb148060_P006, Zm00001eb148060_P005, Zm00001eb148060_P007, Zm00001eb148060_P002, Zm00001eb148060_P001, Zm00001eb148060_P003, Zm00001eb148060_P004	Sobic.003G355000.1.v5.1, Sobic.003G355000.2.v5.1
OG0000868	Sorghum_bicolorv5.Sb-BTX623-REFERENCE-JGI-5.1.pep.all	Zm00001eb147220_P003, Zm00001eb147220_P004, Zm00001eb147220_P001, Zm00001eb147220_P005, Zm00001eb147220_P002, Zm00001eb147220_P006	Sobic.003G363600.4.v5.1, Sobic.003G363600.1.v5.1, Sobic.003G363600.5.v5.1
OG0000869	Sorghum_bicolorv5.Sb-BTX623-REFERENCE-JGI-5.1.pep.all	Zm00001eb366560_P003, Zm00001eb366560_P001	Sobic.003G372800.3.v5.1
OG0000869	Sorghum_bicolorv5.Sb-BTX623-REFERENCE-JGI-5.1.pep.all	Zm00001eb146270_P001, Zm00001eb146270_P002, Zm00001eb146270_P003, Zm00001eb366560_P002	Sobic.003G372800.2.v5.1, Sobic.003G372800.4.v5.1
OG0000870	Sorghum_bicolorv5.Sb-BTX623-REFERENCE-JGI-5.1.pep.all	Zm00001eb364960_P002, Zm00001eb364960_P001	Sobic.003G374500.12.v5.1, Sobic.003G374500.17.v5.1, Sobic.003G374500.15.v5.1, Sobic.003G374500.13.v5.1, Sobic.003G374500.11.v5.1, Sobic.003G374500.14.v5.1, Sobic.003G374500.16.v5.1
OG0000871	Sorghum_bicolorv5.Sb-BTX623-REFERENCE-JGI-5.1.pep.all	Zm00001eb145050_P002, Zm00001eb145050_P005, Zm00001eb145050_P003, Zm00001eb145050_P007, Zm00001eb145050_P001, Zm00001eb145050_P004, Zm00001eb145050_P006	Sobic.003G385000.2.v5.1, Sobic.003G385000.1.v5.1
OG0000872	Sorghum_bicolorv5.Sb-BTX623-REFERENCE-JGI-5.1.pep.all	Zm00001eb365010_P006, Zm00001eb365010_P003, Zm00001eb365010_P004, Zm00001eb365010_P002, Zm00001eb365010_P001, Zm00001eb365010_P005	Sobic.003G398400.1.v5.1, Sobic.003G398400.3.v5.1, Sobic.003G398400.2.v5.1
OG0000873	Sorghum_bicolorv5.Sb-BTX623-REFERENCE-JGI-5.1.pep.all	Zm00001eb143110_P003, Zm00001eb143110_P005, Zm00001eb143110_P004, Zm00001eb143110_P002, Zm00001eb143110_P001, Zm00001eb364360_P001, Zm00001eb364360_P002, Zm00001eb364360_P003	Sobic.003G406600.1.v5.1
OG0000874	Sorghum_bicolorv5.Sb-BTX623-REFERENCE-JGI-5.1.pep.all	Zm00001eb363820_P002, Zm00001eb363820_P001, Zm00001eb142580_P002, Zm00001eb142580_P004, Zm00001eb142580_P003, Zm00001eb142580_P001, Zm00001eb142580_P005	Sobic.003G411600.1.v5.1, Sobic.003G411600.2.v5.1
OG0000875	Sorghum_bicolorv5.Sb-BTX623-REFERENCE-JGI-5.1.pep.all	Zm00001eb141330_P004, Zm00001eb141330_P005, Zm00001eb141330_P001, Zm00001eb141330_P002, Zm00001eb141330_P003	Sobic.003G423800.1.v5.1, Sobic.003G423800.3.v5.1, Sobic.003G423800.4.v5.1, Sobic.003G423800.2.v5.1
OG0000877	Sorghum_bicolorv5.Sb-BTX623-REFERENCE-JGI-5.1.pep.all	Zm00001eb209640_P002, Zm00001eb209650_P002, Zm00001eb209640_P001, Zm00001eb209640_P003, Zm00001eb209650_P001, Zm00001eb209650_P003	Sobic.004G010200.5.v5.1, Sobic.004G010200.2.v5.1, Sobic.004G010200.4.v5.1
OG0000878	Sorghum_bicolorv5.Sb-BTX623-REFERENCE-JGI-5.1.pep.all	Zm00001eb208200_P003, Zm00001eb208200_P002, Zm00001eb208200_P005, Zm00001eb208200_P001, Zm00001eb208200_P004, Zm00001eb208200_P006	Sobic.004G017500.2.v5.1, Sobic.004G017500.3.v5.1, Sobic.004G017500.1.v5.1
OG0000879	Sorghum_bicolorv5.Sb-BTX623-REFERENCE-JGI-5.1.pep.all	Zm00001eb208580_P008, Zm00001eb208580_P004, Zm00001eb208580_P005, Zm00001eb208580_P006, Zm00001eb208580_P003, Zm00001eb208580_P007, Zm00001eb208580_P002, Zm00001eb208580_P001	Sobic.004G023200.1.v5.1
OG0000880	Sorghum_bicolorv5.Sb-BTX623-REFERENCE-JGI-5.1.pep.all	Zm00001eb208980_P004, Zm00001eb208980_P001, Zm00001eb208980_P003, Zm00001eb208980_P002, Zm00001eb208980_P006, Zm00001eb208980_P005	Sobic.004G029100.3.v5.1, Sobic.004G029100.1.v5.1, Sobic.004G029100.4.v5.1
OG0000881	Sorghum_bicolorv5.Sb-BTX623-REFERENCE-JGI-5.1.pep.all	Zm00001eb207990_P003, Zm00001eb207990_P002, Zm00001eb207990_P005, Zm00001eb207990_P006, Zm00001eb207990_P004, Zm00001eb207990_P001, Zm00001eb232390_P001, Zm00001eb232390_P002	Sobic.004G041800.3.v5.1
OG0000882	Sorghum_bicolorv5.Sb-BTX623-REFERENCE-JGI-5.1.pep.all	Zm00001eb203670_P004, Zm00001eb203670_P005, Zm00001eb203670_P003, Zm00001eb203670_P006, Zm00001eb203670_P001, Zm00001eb203670_P002, Zm00001eb205330_P001, Zm00001eb205330_P002	Sobic.004G090100.1.v5.1
OG0000883	Sorghum_bicolorv5.Sb-BTX623-REFERENCE-JGI-5.1.pep.all	Zm00001eb240010_P002, Zm00001eb240010_P001, Zm00001eb240010_P003, Zm00001eb240010_P004	Sobic.004G095400.4.v5.1, Sobic.004G095400.3.v5.1, Sobic.004G095400.5.v5.1, Sobic.004G095400.1.v5.1, Sobic.004G095400.2.v5.1
OG0000884	Sorghum_bicolorv5.Sb-BTX623-REFERENCE-JGI-5.1.pep.all	Zm00001eb054940_P001, Zm00001eb054940_P003, Zm00001eb054940_P002, Zm00001eb378780_P001, Zm00001eb378780_P003, Zm00001eb279950_P001, Zm00001eb378780_P002, Zm00001eb378780_P004	Sobic.004G118600.3.v5.1
OG0000885	Sorghum_bicolorv5.Sb-BTX623-REFERENCE-JGI-5.1.pep.all	Zm00001eb203200_P003, Zm00001eb203200_P004, Zm00001eb203200_P002, Zm00001eb203200_P006, Zm00001eb203200_P005, Zm00001eb203200_P007, Zm00001eb203200_P001	Sobic.004G137500.1.v5.1, Sobic.004G137500.3.v5.1
OG0000886	Sorghum_bicolorv5.Sb-BTX623-REFERENCE-JGI-5.1.pep.all	Zm00001eb088870_P004, Zm00001eb088870_P002, Zm00001eb088870_P003, Zm00001eb088870_P005, Zm00001eb088870_P007, Zm00001eb088870_P006, Zm00001eb088870_P001	Sobic.004G146700.5.v5.1, Sobic.006G013200.2.v5.1
OG0000887	Sorghum_bicolorv5.Sb-BTX623-REFERENCE-JGI-5.1.pep.all	Zm00001eb182310_P006, Zm00001eb182310_P002, Zm00001eb182310_P001, Zm00001eb182310_P005, Zm00001eb182310_P003, Zm00001eb182310_P007, Zm00001eb182310_P004	Sobic.004G180400.1.v5.1, Sobic.004G180400.2.v5.1
OG0000888	Sorghum_bicolorv5.Sb-BTX623-REFERENCE-JGI-5.1.pep.all	Zm00001eb244960_P004, Zm00001eb244960_P002, Zm00001eb244960_P001, Zm00001eb244960_P003, Zm00001eb183100_P004, Zm00001eb183100_P002, Zm00001eb183100_P003, Zm00001eb183100_P001	Sobic.004G190700.3.v5.1
OG0000889	Sorghum_bicolorv5.Sb-BTX623-REFERENCE-JGI-5.1.pep.all	Zm00001eb183880_P005, Zm00001eb183880_P001, Zm00001eb183880_P007, Zm00001eb183880_P004, Zm00001eb183880_P006, Zm00001eb183880_P002	Sobic.004G203600.3.v5.1, Sobic.004G203600.1.v5.1, Sobic.004G203600.4.v5.1
OG0000890	Sorghum_bicolorv5.Sb-BTX623-REFERENCE-JGI-5.1.pep.all	Zm00001eb184780_P002, Zm00001eb184780_P008, Zm00001eb184780_P006, Zm00001eb184780_P004, Zm00001eb184780_P003, Zm00001eb184780_P001, Zm00001eb184780_P005, Zm00001eb184780_P007	Sobic.004G215000.1.v5.1
OG0000891	Sorghum_bicolorv5.Sb-BTX623-REFERENCE-JGI-5.1.pep.all	Zm00001eb194730_P003, Zm00001eb194730_P009, Zm00001eb194730_P001, Zm00001eb194730_P005, Zm00001eb194730_P004, Zm00001eb194730_P002, Zm00001eb194730_P008	Sobic.004G242400.2.v5.1, Sobic.004G242400.1.v5.1
OG0000892	Sorghum_bicolorv5.Sb-BTX623-REFERENCE-JGI-5.1.pep.all	Zm00001eb189420_P001, Zm00001eb189420_P004, Zm00001eb189420_P002, Zm00001eb189420_P003	Sobic.004G258700.5.v5.1, Sobic.004G258700.4.v5.1, Sobic.004G258700.8.v5.1, Sobic.004G258700.7.v5.1, Sobic.004G258700.6.v5.1
OG0000893	Sorghum_bicolorv5.Sb-BTX623-REFERENCE-JGI-5.1.pep.all	Zm00001eb251920_P002, Zm00001eb251920_P004	Sobic.004G269100.6.v5.1, Sobic.004G269100.8.v5.1, Sobic.004G269100.7.v5.1, Sobic.004G269100.3.v5.1, Sobic.004G269100.1.v5.1, Sobic.004G269100.9.v5.1, Sobic.004G269100.5.v5.1
OG0000894	Sorghum_bicolorv5.Sb-BTX623-REFERENCE-JGI-5.1.pep.all	Zm00001eb250300_P003, Zm00001eb250300_P006, Zm00001eb250300_P005, Zm00001eb250300_P007, Zm00001eb250300_P001, Zm00001eb250300_P004, Zm00001eb250300_P002	Sobic.004G285200.2.v5.1, Sobic.004G285200.1.v5.1
OG0000895	Sorghum_bicolorv5.Sb-BTX623-REFERENCE-JGI-5.1.pep.all	Zm00001eb250240_P003, Zm00001eb250240_P002, Zm00001eb250240_P001, Zm00001eb250240_P004	Sobic.004G285400.6.v5.1, Sobic.004G285400.7.v5.1, Sobic.004G285400.8.v5.1, Sobic.004G285400.5.v5.1, Sobic.004G285400.2.v5.1
OG0000896	Sorghum_bicolorv5.Sb-BTX623-REFERENCE-JGI-5.1.pep.all	Zm00001eb249690_P002, Zm00001eb249690_P004, Zm00001eb249690_P003, Zm00001eb249690_P001	Sobic.004G293500.2.v5.1, Sobic.004G293500.6.v5.1, Sobic.004G293500.3.v5.1, Sobic.004G293500.7.v5.1, Sobic.004G293500.5.v5.1
OG0000897	Sorghum_bicolorv5.Sb-BTX623-REFERENCE-JGI-5.1.pep.all	Zm00001eb258000_P001	Sobic.004G332800.1.v5.1, Sobic.004G332800.3.v5.1, Sobic.004G332800.2.v5.1, Sobic.004G332800.4.v5.1, Sobic.009G043400.1.v5.1, Sobic.009G043100.1.v5.1, Sobic.004G332600.1.v5.1, Sobic.004G332600.3.v5.1
OG0000898	Sorghum_bicolorv5.Sb-BTX623-REFERENCE-JGI-5.1.pep.all	Zm00001eb239290_P002, Zm00001eb239290_P001, Zm00001eb239230_P001, Zm00001eb239290_P003, Zm00001eb239250_P001, Zm00001eb239260_P001, Zm00001eb239280_P001, Zm00001eb167600_P001	Sobic.004G350400.1.v5.1
OG0000899	Sorghum_bicolorv5.Sb-BTX623-REFERENCE-JGI-5.1.pep.all	Zm00001eb190820_P005, Zm00001eb259310_P002, Zm00001eb259310_P003, Zm00001eb259310_P001, Zm00001eb190820_P001, Zm00001eb190820_P002, Zm00001eb190820_P003, Zm00001eb190820_P004	Sobic.004G353300.1.v5.1
OG0000900	Sorghum_bicolorv5.Sb-BTX623-REFERENCE-JGI-5.1.pep.all	Zm00001eb190530_P001	Sobic.004G358700.8.v5.1, Sobic.004G358700.10.v5.1, Sobic.004G358700.6.v5.1, Sobic.004G358700.5.v5.1, Sobic.004G358700.9.v5.1, Sobic.004G358700.12.v5.1, Sobic.004G358700.3.v5.1, Sobic.004G358700.11.v5.1
OG0000902	Sorghum_bicolorv5.Sb-BTX623-REFERENCE-JGI-5.1.pep.all	Zm00001eb195020_P005, Zm00001eb195020_P006, Zm00001eb195020_P002, Zm00001eb195020_P004, Zm00001eb195020_P001, Zm00001eb195020_P003, Zm00001eb025660_P001	Sobic.008G004900.1.v5.1, Sobic.005G004600.1.v5.1
OG0000903	Sorghum_bicolorv5.Sb-BTX623-REFERENCE-JGI-5.1.pep.all	Zm00001eb203180_P001, Zm00001eb276360_P001, Zm00001eb276290_P001, Zm00001eb276300_P001	Sobic.005G007600.1.v5.1, Sobic.005G007500.1.v5.1, Sobic.005G007200.1.v5.1, Sobic.005G006400.1.v5.1, Sobic.005G006100.1.v5.1
OG0000904	Sorghum_bicolorv5.Sb-BTX623-REFERENCE-JGI-5.1.pep.all	Zm00001eb183180_P001, Zm00001eb195840_P001, Zm00001eb195840_P003, Zm00001eb195840_P005, Zm00001eb195840_P002, Zm00001eb195840_P004	Sobic.005G020000.7.v5.1, Sobic.005G020000.1.v5.1, Sobic.005G020000.8.v5.1
OG0000905	Sorghum_bicolorv5.Sb-BTX623-REFERENCE-JGI-5.1.pep.all	Zm00001eb195860_P005, Zm00001eb195860_P003, Zm00001eb195860_P001, Zm00001eb195860_P006, Zm00001eb195860_P004	Sobic.005G020300.4.v5.1, Sobic.005G020300.7.v5.1, Sobic.005G020300.5.v5.1, Sobic.005G020300.6.v5.1
OG0000907	Sorghum_bicolorv5.Sb-BTX623-REFERENCE-JGI-5.1.pep.all	Zm00001eb197030_P003, Zm00001eb197030_P004, Zm00001eb197030_P005, Zm00001eb197030_P001, Zm00001eb092690_P004, Zm00001eb197030_P006, Zm00001eb197030_P007, Zm00001eb197030_P002	Sobic.005G038600.1.v5.1
OG0000911	Sorghum_bicolorv5.Sb-BTX623-REFERENCE-JGI-5.1.pep.all	Zm00001eb168070_P004, Zm00001eb168070_P002, Zm00001eb168070_P003, Zm00001eb168070_P001	Sobic.005G087300.6.v5.1, Sobic.005G087300.5.v5.1, Sobic.005G087300.4.v5.1, Sobic.005G087300.7.v5.1, Sobic.005G087300.3.v5.1
OG0000912	Sorghum_bicolorv5.Sb-BTX623-REFERENCE-JGI-5.1.pep.all	Zm00001eb164890_P001, Zm00001eb164870_P001, Zm00001eb164900_P001, Zm00001eb164880_P001, Zm00001eb164930_P001, Zm00001eb164920_P001, Zm00001eb439670_P001, Zm00001eb164910_P001	Sobic.005G110514.2.v5.1
OG0000913	Sorghum_bicolorv5.Sb-BTX623-REFERENCE-JGI-5.1.pep.all	Zm00001eb198050_P001	Sobic.005G135300.3.v5.1, Sobic.005G135600.1.v5.1, Sobic.005G135300.1.v5.1, Sobic.005G135000.2.v5.1, Sobic.005G135400.1.v5.1, Sobic.005G135700.1.v5.1, Sobic.005G135500.1.v5.1, Sobic.005G135800.1.v5.1
OG0000915	Sorghum_bicolorv5.Sb-BTX623-REFERENCE-JGI-5.1.pep.all	Zm00001eb114200_P003, Zm00001eb114200_P002, Zm00001eb114200_P001, Zm00001eb114200_P005, Zm00001eb114200_P006, Zm00001eb114200_P004, Zm00001eb114200_P007	Sobic.005G159600.1.v5.1, Sobic.005G159600.2.v5.1
OG0000916	Sorghum_bicolorv5.Sb-BTX623-REFERENCE-JGI-5.1.pep.all	Zm00001eb112750_P001, Zm00001eb112750_P002, Zm00001eb112750_P003, Zm00001eb114370_P002, Zm00001eb114370_P004, Zm00001eb114370_P005, Zm00001eb114370_P001, Zm00001eb114370_P003	Sobic.005G165400.1.v5.1
OG0000917	Sorghum_bicolorv5.Sb-BTX623-REFERENCE-JGI-5.1.pep.all	Zm00001eb167150_P007, Zm00001eb167150_P001, Zm00001eb167150_P003, Zm00001eb167150_P005, Zm00001eb167150_P002, Zm00001eb167150_P004, Zm00001eb167150_P006	Sobic.005G182400.1.v5.1, Sobic.005G182400.3.v5.1
OG0000918	Sorghum_bicolorv5.Sb-BTX623-REFERENCE-JGI-5.1.pep.all	Zm00001eb165890_P002, Zm00001eb165890_P003, Zm00001eb165890_P004, Zm00001eb165890_P001	Sobic.005G200300.1.v5.1, Sobic.005G200300.4.v5.1, Sobic.005G200300.3.v5.1, Sobic.005G200300.2.v5.1, Sobic.005G200300.5.v5.1
OG0000919	Sorghum_bicolorv5.Sb-BTX623-REFERENCE-JGI-5.1.pep.all	Zm00001eb165710_P005, Zm00001eb165710_P002, Zm00001eb165710_P001, Zm00001eb165710_P004, Zm00001eb165710_P003	Sobic.005G204100.4.v5.1, Sobic.005G204100.1.v5.1, Sobic.005G204100.3.v5.1, Sobic.005G204100.5.v5.1
OG0000921	Sorghum_bicolorv5.Sb-BTX623-REFERENCE-JGI-5.1.pep.all	Zm00001eb420080_P003, Zm00001eb420080_P001, Zm00001eb420080_P004, Zm00001eb420080_P002	Sobic.006G032700.6.v5.1, Sobic.006G032700.7.v5.1, Sobic.006G032700.3.v5.1, Sobic.006G032700.5.v5.1, Sobic.006G032700.2.v5.1
OG0000922	Sorghum_bicolorv5.Sb-BTX623-REFERENCE-JGI-5.1.pep.all	Zm00001eb085940_P003, Zm00001eb085940_P002, Zm00001eb085940_P001, Zm00001eb085870_P001	Sobic.006G049900.5.v5.1, Sobic.006G049900.7.v5.1, Sobic.006G049900.1.v5.1, Sobic.006G049900.8.v5.1, Sobic.006G049900.6.v5.1
OG0000924	Sorghum_bicolorv5.Sb-BTX623-REFERENCE-JGI-5.1.pep.all	Zm00001eb312570_P001, Zm00001eb198060_P001, Zm00001eb421860_P002, Zm00001eb421860_P005, Zm00001eb421860_P003, Zm00001eb421860_P001, Zm00001eb421860_P004	Sobic.006G067500.1.v5.1, Sobic.006G067400.1.v5.1
OG0000925	Sorghum_bicolorv5.Sb-BTX623-REFERENCE-JGI-5.1.pep.all	Zm00001eb083810_P002	Sobic.006G071362.5.v5.1, Sobic.006G071362.8.v5.1, Sobic.006G071362.1.v5.1, Sobic.006G071362.3.v5.1, Sobic.006G071362.2.v5.1, Sobic.006G071362.6.v5.1, Sobic.006G071362.7.v5.1, Sobic.006G071362.4.v5.1
OG0000926	Sorghum_bicolorv5.Sb-BTX623-REFERENCE-JGI-5.1.pep.all	Zm00001eb421980_P004, Zm00001eb421980_P003, Zm00001eb421980_P001, Zm00001eb421980_P006, Zm00001eb421980_P005, Zm00001eb421980_P002	Sobic.006G073200.4.v5.1, Sobic.006G073200.3.v5.1, Sobic.006G073200.2.v5.1
OG0000927	Sorghum_bicolorv5.Sb-BTX623-REFERENCE-JGI-5.1.pep.all	Zm00001eb423930_P003, Zm00001eb423930_P001, Zm00001eb423930_P002	Sobic.006G094201.3.v5.1, Sobic.006G094201.2.v5.1, Sobic.006G101800.1.v5.1, Sobic.006G101800.4.v5.1, Sobic.006G101800.5.v5.1, Sobic.006G101800.2.v5.1
OG0000928	Sorghum_bicolorv5.Sb-BTX623-REFERENCE-JGI-5.1.pep.all	Zm00001eb424000_P001, Zm00001eb424000_P005, Zm00001eb424000_P003, Zm00001eb424000_P002, Zm00001eb424000_P004, Zm00001eb423990_P003, Zm00001eb423990_P001, Zm00001eb423990_P002	Sobic.006G104800.1.v5.1
OG0000929	Sorghum_bicolorv5.Sb-BTX623-REFERENCE-JGI-5.1.pep.all	Zm00001eb077140_P002, Zm00001eb364250_P001, Zm00001eb418830_P001, Zm00001eb171420_P001, Zm00001eb077140_P001	Sobic.006G149800.2.v5.1
OG0000929	Sorghum_bicolorv5.Sb-BTX623-REFERENCE-JGI-5.1.pep.all	Zm00001eb418820_P001, Zm00001eb364250_P002	Sobic.006G149800.1.v5.1
OG0000930	Sorghum_bicolorv5.Sb-BTX623-REFERENCE-JGI-5.1.pep.all	Zm00001eb075200_P002, Zm00001eb075200_P003, Zm00001eb075200_P001	Sobic.006G164200.2.v5.1, Sobic.006G164200.5.v5.1, Sobic.006G164200.6.v5.1, Sobic.006G164200.7.v5.1, Sobic.006G164200.1.v5.1, Sobic.006G164200.8.v5.1
OG0000931	Sorghum_bicolorv5.Sb-BTX623-REFERENCE-JGI-5.1.pep.all	Zm00001eb073880_P001, Zm00001eb073880_P002, Zm00001eb073880_P003	Sobic.006G179900.1.v5.1, Sobic.006G179900.6.v5.1, Sobic.006G179900.4.v5.1, Sobic.006G179900.5.v5.1, Sobic.006G179900.7.v5.1, Sobic.006G179900.8.v5.1
OG0000932	Sorghum_bicolorv5.Sb-BTX623-REFERENCE-JGI-5.1.pep.all	Zm00001eb073830_P004, Zm00001eb073830_P003, Zm00001eb073830_P002, Zm00001eb073830_P001	Sobic.006G180900.6.v5.1, Sobic.006G180900.1.v5.1, Sobic.006G180900.8.v5.1, Sobic.006G180900.7.v5.1, Sobic.006G180900.2.v5.1
OG0000933	Sorghum_bicolorv5.Sb-BTX623-REFERENCE-JGI-5.1.pep.all	Zm00001eb428840_P002, Zm00001eb428840_P003, Zm00001eb428840_P004, Zm00001eb428840_P001, Zm00001eb428840_P006, Zm00001eb428840_P005	Sobic.006G182000.1.v5.1, Sobic.006G182000.3.v5.1, Sobic.006G182000.2.v5.1
OG0000934	Sorghum_bicolorv5.Sb-BTX623-REFERENCE-JGI-5.1.pep.all	Zm00001eb035080_P001	Sobic.006G185200.4.v5.1, Sobic.006G185200.5.v5.1, Sobic.006G185200.6.v5.1, Sobic.006G185200.10.v5.1, Sobic.006G185200.7.v5.1, Sobic.006G185200.3.v5.1, Sobic.006G185200.8.v5.1, Sobic.006G185200.9.v5.1
OG0000935	Sorghum_bicolorv5.Sb-BTX623-REFERENCE-JGI-5.1.pep.all	Zm00001eb072720_P003, Zm00001eb072720_P006, Zm00001eb072720_P001, Zm00001eb072720_P002, Zm00001eb072720_P005, Zm00001eb072720_P004	Sobic.006G193200.2.v5.1, Sobic.006G193200.4.v5.1, Sobic.006G193200.3.v5.1
OG0000936	Sorghum_bicolorv5.Sb-BTX623-REFERENCE-JGI-5.1.pep.all	Zm00001eb070160_P001	Sobic.008G021601.1.v5.1, Sobic.008G021500.2.v5.1, Sobic.006G222300.2.v5.1, Sobic.006G222300.1.v5.1, Sobic.006G221700.1.v5.1, Sobic.006G222200.1.v5.1, Sobic.006G222000.2.v5.1, Sobic.006G221900.1.v5.1
OG0000937	Sorghum_bicolorv5.Sb-BTX623-REFERENCE-JGI-5.1.pep.all	Zm00001eb067720_P002, Zm00001eb067720_P003, Zm00001eb067720_P001	Sobic.006G247900.4.v5.1, Sobic.006G247900.1.v5.1, Sobic.006G247900.6.v5.1, Sobic.006G247900.5.v5.1, Sobic.006G247900.2.v5.1, Sobic.006G247900.3.v5.1
OG0000938	Sorghum_bicolorv5.Sb-BTX623-REFERENCE-JGI-5.1.pep.all	Zm00001eb067410_P002, Zm00001eb067410_P005, Zm00001eb067410_P001, Zm00001eb067410_P004, Zm00001eb067410_P003	Sobic.006G252900.2.v5.1, Sobic.006G252900.4.v5.1, Sobic.006G252900.5.v5.1, Sobic.006G252900.6.v5.1
OG0000939	Sorghum_bicolorv5.Sb-BTX623-REFERENCE-JGI-5.1.pep.all	Zm00001eb185120_P001, Zm00001eb146870_P001, Zm00001eb058400_P001, Zm00001eb066500_P004, Zm00001eb066500_P003, Zm00001eb066500_P001, Zm00001eb066500_P002	Sobic.006G264100.1.v5.1, Sobic.006G264100.2.v5.1
OG0000940	Sorghum_bicolorv5.Sb-BTX623-REFERENCE-JGI-5.1.pep.all	Zm00001eb174370_P004, Zm00001eb174370_P003, Zm00001eb174370_P002, Zm00001eb174370_P005, Zm00001eb174370_P001	Sobic.007G005300.6.v5.1, Sobic.007G005300.2.v5.1, Sobic.007G005300.5.v5.1, Sobic.007G005300.4.v5.1
OG0000941	Sorghum_bicolorv5.Sb-BTX623-REFERENCE-JGI-5.1.pep.all	Zm00001eb261300_P003, Zm00001eb261300_P004, Zm00001eb261300_P001, Zm00001eb261300_P002	Sobic.007G024700.5.v5.1, Sobic.007G024700.7.v5.1, Sobic.007G024700.4.v5.1, Sobic.007G024700.1.v5.1, Sobic.007G024700.6.v5.1
OG0000942	Sorghum_bicolorv5.Sb-BTX623-REFERENCE-JGI-5.1.pep.all	Zm00001eb180130_P005, Zm00001eb180130_P004, Zm00001eb180130_P002, Zm00001eb180130_P001, Zm00001eb180130_P003, Zm00001eb172910_P001, Zm00001eb379780_P001	Sobic.007G024900.1.v5.1, Sobic.007G094100.1.v5.1
OG0000943	Sorghum_bicolorv5.Sb-BTX623-REFERENCE-JGI-5.1.pep.all	Zm00001eb171990_P002, Zm00001eb171990_P001, Zm00001eb414760_P001, Zm00001eb414760_P005, Zm00001eb414760_P002, Zm00001eb414760_P003, Zm00001eb414760_P004	Sobic.007G059900.3.v5.1, Sobic.007G059900.1.v5.1
OG0000944	Sorghum_bicolorv5.Sb-BTX623-REFERENCE-JGI-5.1.pep.all	Zm00001eb171110_P002, Zm00001eb171110_P001, Zm00001eb171110_P003, Zm00001eb413810_P004, Zm00001eb413810_P003, Zm00001eb413810_P001, Zm00001eb413810_P002	Sobic.007G075800.2.v5.1, Sobic.007G075800.1.v5.1
OG0000945	Sorghum_bicolorv5.Sb-BTX623-REFERENCE-JGI-5.1.pep.all	Zm00001eb414260_P002, Zm00001eb414260_P004, Zm00001eb414260_P001, Zm00001eb414260_P003, Zm00001eb178120_P001, Zm00001eb178120_P002	Sobic.007G084200.4.v5.1, Sobic.007G084200.3.v5.1, Sobic.007G084200.2.v5.1
OG0000946	Sorghum_bicolorv5.Sb-BTX623-REFERENCE-JGI-5.1.pep.all	Zm00001eb414540_P002, Zm00001eb414540_P005, Zm00001eb414540_P001, Zm00001eb414540_P003, Zm00001eb414540_P004	Sobic.007G086900.5.v5.1, Sobic.007G086900.2.v5.1, Sobic.007G086900.1.v5.1, Sobic.007G086900.3.v5.1
OG0000947	Sorghum_bicolorv5.Sb-BTX623-REFERENCE-JGI-5.1.pep.all	Zm00001eb412930_P001, Zm00001eb189350_P001, Zm00001eb412930_P004, Zm00001eb412930_P002, Zm00001eb412930_P003, Zm00001eb412930_P005, Zm00001eb178070_P001, Zm00001eb178070_P002	Sobic.007G092200.1.v5.1
OG0000948	Sorghum_bicolorv5.Sb-BTX623-REFERENCE-JGI-5.1.pep.all	Zm00001eb412050_P004, Zm00001eb412050_P001, Zm00001eb412050_P002, Zm00001eb412050_P006, Zm00001eb412050_P005, Zm00001eb412050_P003, Zm00001eb412050_P007	Sobic.007G097000.2.v5.1, Sobic.007G097000.1.v5.1
OG0000949	Sorghum_bicolorv5.Sb-BTX623-REFERENCE-JGI-5.1.pep.all	Zm00001eb412110_P001, Zm00001eb412110_P005, Zm00001eb412110_P002, Zm00001eb412110_P003, Zm00001eb412110_P004	Sobic.007G097700.15.v5.1, Sobic.007G097700.4.v5.1, Sobic.007G097700.13.v5.1, Sobic.007G097700.14.v5.1
OG0000950	Sorghum_bicolorv5.Sb-BTX623-REFERENCE-JGI-5.1.pep.all	Zm00001eb177380_P002, Zm00001eb177380_P004, Zm00001eb177380_P003, Zm00001eb177380_P001	Sobic.007G103600.1.v5.1, Sobic.007G103600.4.v5.1, Sobic.007G103600.3.v5.1, Sobic.007G103600.5.v5.1, Sobic.007G103600.2.v5.1
OG0000951	Sorghum_bicolorv5.Sb-BTX623-REFERENCE-JGI-5.1.pep.all	Zm00001eb170610_P004, Zm00001eb170610_P003, Zm00001eb170610_P001, Zm00001eb170610_P002, Zm00001eb042830_P004, Zm00001eb042830_P002, Zm00001eb042830_P001, Zm00001eb042830_P003	Sobic.007G108100.1.v5.1
OG0000952	Sorghum_bicolorv5.Sb-BTX623-REFERENCE-JGI-5.1.pep.all	Zm00001eb337400_P001, Zm00001eb239800_P001, Zm00001eb042350_P002, Zm00001eb042350_P001	Sobic.007G125900.2.v5.1, Sobic.007G125900.6.v5.1, Sobic.007G125900.4.v5.1, Sobic.007G125900.7.v5.1, Sobic.007G125900.5.v5.1
OG0000953	Sorghum_bicolorv5.Sb-BTX623-REFERENCE-JGI-5.1.pep.all	Zm00001eb179290_P001, Zm00001eb179290_P003, Zm00001eb179290_P002, Zm00001eb041890_P002, Zm00001eb041890_P004, Zm00001eb041890_P001, Zm00001eb041890_P003, Zm00001eb041890_P005	Sobic.007G132000.1.v5.1
OG0000954	Sorghum_bicolorv5.Sb-BTX623-REFERENCE-JGI-5.1.pep.all	Zm00001eb038210_P006, Zm00001eb038210_P007, Zm00001eb038210_P001, Zm00001eb038210_P003, Zm00001eb038210_P002, Zm00001eb038210_P004, Zm00001eb038210_P008, Zm00001eb038210_P005	Sobic.007G158100.1.v5.1
OG0000955	Sorghum_bicolorv5.Sb-BTX623-REFERENCE-JGI-5.1.pep.all	Zm00001eb176200_P005, Zm00001eb176200_P003, Zm00001eb176200_P004, Zm00001eb176200_P002, Zm00001eb176200_P001	Sobic.007G171100.1.v5.1, Sobic.007G171100.5.v5.1, Sobic.007G171100.4.v5.1, Sobic.007G171100.3.v5.1
OG0000956	Sorghum_bicolorv5.Sb-BTX623-REFERENCE-JGI-5.1.pep.all	Zm00001eb035730_P002, Zm00001eb035730_P001, Zm00001eb174670_P002, Zm00001eb174670_P001, Zm00001eb132690_P001, Zm00001eb380370_P001, Zm00001eb022880_P001, Zm00001eb174670_P003	Sobic.007G201800.1.v5.1
OG0000957	Sorghum_bicolorv5.Sb-BTX623-REFERENCE-JGI-5.1.pep.all	Zm00001eb199940_P007, Zm00001eb199940_P004, Zm00001eb199940_P002, Zm00001eb199940_P006, Zm00001eb199940_P005	Sobic.007G207900.3.v5.1, Sobic.007G207900.4.v5.1, Sobic.007G207900.2.v5.1, Sobic.007G207900.1.v5.1
OG0000958	Sorghum_bicolorv5.Sb-BTX623-REFERENCE-JGI-5.1.pep.all	Zm00001eb034980_P002, Zm00001eb034980_P001	Sobic.007G210700.11.v5.1, Sobic.007G210700.13.v5.1, Sobic.007G210700.6.v5.1, Sobic.007G210700.12.v5.1, Sobic.007G210700.10.v5.1, Sobic.007G210700.9.v5.1, Sobic.007G210700.8.v5.1
OG0000959	Sorghum_bicolorv5.Sb-BTX623-REFERENCE-JGI-5.1.pep.all	Zm00001eb405210_P004, Zm00001eb405210_P005, Zm00001eb405210_P003, Zm00001eb405210_P002, Zm00001eb405210_P001	Sobic.008G014500.5.v5.1, Sobic.008G014500.7.v5.1, Sobic.008G014500.6.v5.1, Sobic.008G014500.4.v5.1
OG0000960	Sorghum_bicolorv5.Sb-BTX623-REFERENCE-JGI-5.1.pep.all	Zm00001eb438900_P001, Zm00001eb440440_P001, Zm00001eb405510_P001, Zm00001eb440400_P001, Zm00001eb440420_P001, Zm00001eb438930_P001, Zm00001eb405470_P001, Zm00001eb438950_P001	Sobic.008G020600.1.v5.1
OG0000961	Sorghum_bicolorv5.Sb-BTX623-REFERENCE-JGI-5.1.pep.all	Zm00001eb406010_P002, Zm00001eb406010_P004, Zm00001eb406010_P001, Zm00001eb406010_P005, Zm00001eb406010_P003	Sobic.008G028700.1.v5.1, Sobic.008G028700.2.v5.1, Sobic.008G028700.3.v5.1, Sobic.008G028700.4.v5.1
OG0000962	Sorghum_bicolorv5.Sb-BTX623-REFERENCE-JGI-5.1.pep.all	Zm00001eb407240_P001	Sobic.008G044000.4.v5.1, Sobic.008G044000.3.v5.1, Sobic.008G044000.2.v5.1, Sobic.008G044000.6.v5.1, Sobic.008G044000.5.v5.1, Sobic.008G044000.9.v5.1, Sobic.008G044000.8.v5.1, Sobic.008G044000.7.v5.1
OG0000963	Sorghum_bicolorv5.Sb-BTX623-REFERENCE-JGI-5.1.pep.all	Zm00001eb139110_P002, Zm00001eb139110_P001	Sobic.008G052300.6.v5.1, Sobic.008G052300.1.v5.1, Sobic.008G052300.2.v5.1, Sobic.008G052300.7.v5.1, Sobic.008G052300.5.v5.1, Sobic.008G052300.8.v5.1, Sobic.008G052300.4.v5.1
OG0000965	Sorghum_bicolorv5.Sb-BTX623-REFERENCE-JGI-5.1.pep.all	Zm00001eb264300_P005, Zm00001eb264300_P003, Zm00001eb264300_P004, Zm00001eb264300_P001, Zm00001eb264300_P002	Sobic.008G070500.4.v5.1, Sobic.008G070500.3.v5.1, Sobic.008G070500.1.v5.1, Sobic.008G070500.2.v5.1
OG0000966	Sorghum_bicolorv5.Sb-BTX623-REFERENCE-JGI-5.1.pep.all	Zm00001eb409300_P002, Zm00001eb409390_P001, Zm00001eb409350_P001, Zm00001eb409300_P001, Zm00001eb409320_P001, Zm00001eb409280_P001, Zm00001eb409280_P002	Sobic.008G104400.2.v5.1, Sobic.008G104400.1.v5.1
OG0000967	Sorghum_bicolorv5.Sb-BTX623-REFERENCE-JGI-5.1.pep.all	Zm00001eb410800_P002, Zm00001eb410800_P001, Zm00001eb410760_P001, Zm00001eb410760_P002, Zm00001eb440220_P001, Zm00001eb410800_P003, Zm00001eb410760_P003, Zm00001eb410780_P001	Sobic.008G113700.1.v5.1
OG0000968	Sorghum_bicolorv5.Sb-BTX623-REFERENCE-JGI-5.1.pep.all	Zm00001eb029640_P003, Zm00001eb029640_P001, Zm00001eb029640_P002	Sobic.008G141200.6.v5.1, Sobic.008G141200.4.v5.1, Sobic.008G141200.3.v5.1, Sobic.008G141200.7.v5.1, Sobic.008G141200.5.v5.1, Sobic.008G141200.8.v5.1
OG0000969	Sorghum_bicolorv5.Sb-BTX623-REFERENCE-JGI-5.1.pep.all	Zm00001eb032030_P005, Zm00001eb032030_P002, Zm00001eb032030_P006, Zm00001eb032030_P001, Zm00001eb032030_P004, Zm00001eb032030_P003	Sobic.008G174900.1.v5.1, Sobic.008G174900.4.v5.1, Sobic.008G174900.3.v5.1
OG0000970	Sorghum_bicolorv5.Sb-BTX623-REFERENCE-JGI-5.1.pep.all	Zm00001eb134650_P001, Zm00001eb134650_P004, Zm00001eb134650_P003, Zm00001eb031100_P001, Zm00001eb165960_P001, Zm00001eb184970_P001, Zm00001eb134650_P002, Zm00001eb134650_P005	Sobic.008G174966.1.v5.1
OG0000971	Sorghum_bicolorv5.Sb-BTX623-REFERENCE-JGI-5.1.pep.all	Zm00001eb134200_P002	Sobic.008G187100.3.v5.1, Sobic.008G187100.9.v5.1, Sobic.008G187100.5.v5.1, Sobic.008G187100.6.v5.1, Sobic.008G187100.10.v5.1, Sobic.008G187100.7.v5.1, Sobic.008G187100.4.v5.1, Sobic.008G187100.8.v5.1
OG0000972	Sorghum_bicolorv5.Sb-BTX623-REFERENCE-JGI-5.1.pep.all	Zm00001eb133880_P002, Zm00001eb133880_P001	Sobic.008G192600.5.v5.1, Sobic.008G192600.6.v5.1, Sobic.008G192600.2.v5.1, Sobic.008G192600.3.v5.1, Sobic.008G192600.4.v5.1, Sobic.008G192600.7.v5.1, Sobic.008G192600.1.v5.1
OG0000973	Sorghum_bicolorv5.Sb-BTX623-REFERENCE-JGI-5.1.pep.all	Zm00001eb267600_P004, Zm00001eb267600_P002, Zm00001eb267600_P001, Zm00001eb267600_P003	Sobic.009G001300.3.v5.1, Sobic.009G001300.6.v5.1, Sobic.009G001300.1.v5.1, Sobic.009G001300.7.v5.1, Sobic.009G001300.2.v5.1
OG0000974	Sorghum_bicolorv5.Sb-BTX623-REFERENCE-JGI-5.1.pep.all	Zm00001eb265660_P003, Zm00001eb265660_P002, Zm00001eb265660_P001	Sobic.009G024100.3.v5.1, Sobic.009G024100.4.v5.1, Sobic.009G024100.5.v5.1, Sobic.009G024100.1.v5.1, Sobic.009G024100.2.v5.1, Sobic.009G024100.6.v5.1
OG0000975	Sorghum_bicolorv5.Sb-BTX623-REFERENCE-JGI-5.1.pep.all	Zm00001eb417960_P001, Zm00001eb417960_P002	Sobic.009G041700.6.v5.1, Sobic.009G041700.7.v5.1, Sobic.009G041700.1.v5.1, Sobic.009G041700.5.v5.1, Sobic.009G041700.3.v5.1, Sobic.009G041700.4.v5.1, Sobic.009G041700.2.v5.1
OG0000976	Sorghum_bicolorv5.Sb-BTX623-REFERENCE-JGI-5.1.pep.all	Zm00001eb282290_P002, Zm00001eb282290_P007, Zm00001eb282290_P004, Zm00001eb282290_P006, Zm00001eb282290_P008, Zm00001eb282290_P005, Zm00001eb282290_P003, Zm00001eb282290_P001	Sobic.009G056500.1.v5.1
OG0000977	Sorghum_bicolorv5.Sb-BTX623-REFERENCE-JGI-5.1.pep.all	Zm00001eb350370_P003, Zm00001eb350370_P004, Zm00001eb350370_P002, Zm00001eb350370_P005, Zm00001eb350370_P006, Zm00001eb350370_P001, Zm00001eb284310_P002, Zm00001eb284310_P001	Sobic.009G085100.2.v5.1
OG0000978	Sorghum_bicolorv5.Sb-BTX623-REFERENCE-JGI-5.1.pep.all	Zm00001eb284330_P001, Zm00001eb284330_P002, Zm00001eb284330_P003, Zm00001eb284330_P006, Zm00001eb284330_P005, Zm00001eb284330_P004, Zm00001eb240360_P001, Zm00001eb383040_P001	Sobic.009G085500.1.v5.1
OG0000979	Sorghum_bicolorv5.Sb-BTX623-REFERENCE-JGI-5.1.pep.all	Zm00001eb286490_P003, Zm00001eb286490_P004, Zm00001eb350280_P001, Zm00001eb350280_P002, Zm00001eb430950_P001, Zm00001eb286490_P001, Zm00001eb286490_P002	Sobic.009G100500.2.v5.1, Sobic.009G100500.1.v5.1
OG0000980	Sorghum_bicolorv5.Sb-BTX623-REFERENCE-JGI-5.1.pep.all	Zm00001eb285890_P006, Zm00001eb285890_P008, Zm00001eb285890_P002, Zm00001eb285890_P007, Zm00001eb285890_P005, Zm00001eb285890_P004, Zm00001eb285890_P003, Zm00001eb285890_P001	Sobic.009G108700.1.v5.1
OG0000981	Sorghum_bicolorv5.Sb-BTX623-REFERENCE-JGI-5.1.pep.all	Zm00001eb352890_P004, Zm00001eb352890_P005, Zm00001eb352890_P001, Zm00001eb352890_P003, Zm00001eb352890_P002	Sobic.009G191000.5.v5.1, Sobic.009G191000.6.v5.1, Sobic.009G191000.4.v5.1, Sobic.009G191000.2.v5.1
OG0000982	Sorghum_bicolorv5.Sb-BTX623-REFERENCE-JGI-5.1.pep.all	Zm00001eb292410_P006, Zm00001eb292410_P001, Zm00001eb292410_P003, Zm00001eb292410_P004, Zm00001eb292410_P005	Sobic.009G191800.6.v5.1, Sobic.009G191800.5.v5.1, Sobic.009G191800.7.v5.1, Sobic.009G191800.4.v5.1
OG0000984	Sorghum_bicolorv5.Sb-BTX623-REFERENCE-JGI-5.1.pep.all	Zm00001eb356480_P001, Zm00001eb356480_P002, Zm00001eb356480_P005, Zm00001eb356480_P003, Zm00001eb356480_P004	Sobic.009G212100.2.v5.1, Sobic.009G212100.4.v5.1, Sobic.009G212100.3.v5.1, Sobic.009G212100.1.v5.1
OG0000985	Sorghum_bicolorv5.Sb-BTX623-REFERENCE-JGI-5.1.pep.all	Zm00001eb342490_P001, Zm00001eb342490_P005, Zm00001eb342490_P004, Zm00001eb342490_P003, Zm00001eb342490_P002, Zm00001eb210070_P001	Sobic.009G215500.3.v5.1, Sobic.009G215500.5.v5.1, Sobic.009G215500.6.v5.1
OG0000986	Sorghum_bicolorv5.Sb-BTX623-REFERENCE-JGI-5.1.pep.all	Zm00001eb295370_P005, Zm00001eb295370_P003, Zm00001eb295370_P004, Zm00001eb295370_P002, Zm00001eb295370_P001, Zm00001eb295370_P006, Zm00001eb295370_P008, Zm00001eb295370_P007	Sobic.009G226800.2.v5.1
OG0000987	Sorghum_bicolorv5.Sb-BTX623-REFERENCE-JGI-5.1.pep.all	Zm00001eb343770_P004, Zm00001eb343770_P002, Zm00001eb343770_P003, Zm00001eb379650_P001, Zm00001eb343770_P001, Zm00001eb343770_P005	Sobic.009G232800.3.v5.1, Sobic.009G232800.1.v5.1, Sobic.009G232800.2.v5.1
OG0000988	Sorghum_bicolorv5.Sb-BTX623-REFERENCE-JGI-5.1.pep.all	Zm00001eb344110_P006, Zm00001eb344110_P002, Zm00001eb313910_P001, Zm00001eb344110_P001, Zm00001eb344110_P007, Zm00001eb344110_P004, Zm00001eb344110_P005, Zm00001eb344110_P003	Sobic.009G237000.1.v5.1
OG0000989	Sorghum_bicolorv5.Sb-BTX623-REFERENCE-JGI-5.1.pep.all	Zm00001eb268530_P001, Zm00001eb268530_P002, Zm00001eb268530_P003, Zm00001eb270010_P001, Zm00001eb201480_P001, Zm00001eb268550_P002, Zm00001eb268550_P001	Sobic.010G002800.3.v5.1, Sobic.010G002800.2.v5.1
OG0000990	Sorghum_bicolorv5.Sb-BTX623-REFERENCE-JGI-5.1.pep.all	Zm00001eb377910_P004, Zm00001eb377910_P003, Zm00001eb377910_P005, Zm00001eb377910_P002, Zm00001eb377910_P006, Zm00001eb377910_P001	Sobic.010G025300.2.v5.1, Sobic.010G025300.1.v5.1, Sobic.010G025850.4.v5.1
OG0000991	Sorghum_bicolorv5.Sb-BTX623-REFERENCE-JGI-5.1.pep.all	Zm00001eb004600_P001, Zm00001eb054870_P001, Zm00001eb089900_P001, Zm00001eb334300_P001, Zm00001eb191810_P001, Zm00001eb366210_P001, Zm00001eb191810_P002, Zm00001eb377810_P001	Sobic.010G027700.1.v5.1
OG0000992	Sorghum_bicolorv5.Sb-BTX623-REFERENCE-JGI-5.1.pep.all	Zm00001eb375410_P007, Zm00001eb375410_P001, Zm00001eb375410_P003, Zm00001eb375410_P002, Zm00001eb375410_P006, Zm00001eb375410_P004, Zm00001eb375410_P005	Sobic.010G055700.1.v5.1, Sobic.010G055700.2.v5.1
OG0000993	Sorghum_bicolorv5.Sb-BTX623-REFERENCE-JGI-5.1.pep.all	Zm00001eb130330_P001, Zm00001eb354120_P001, Zm00001eb421750_P001, Zm00001eb053270_P001, Zm00001eb385550_P001, Zm00001eb084640_P001, Zm00001eb029820_P001, Zm00001eb132810_P001	Sobic.010G056700.1.v5.1
OG0000994	Sorghum_bicolorv5.Sb-BTX623-REFERENCE-JGI-5.1.pep.all	Zm00001eb280480_P001, Zm00001eb280490_P001, Zm00001eb308090_P001, Zm00001eb280480_P002	Sobic.010G111800.4.v5.1, Sobic.010G111800.2.v5.1, Sobic.010G111800.3.v5.1, Sobic.010G111800.1.v5.1, Sobic.010G111800.5.v5.1
OG0000995	Sorghum_bicolorv5.Sb-BTX623-REFERENCE-JGI-5.1.pep.all	Zm00001eb381490_P002, Zm00001eb381490_P001, Zm00001eb281230_P003, Zm00001eb281230_P006, Zm00001eb281230_P005, Zm00001eb281230_P001, Zm00001eb281230_P002, Zm00001eb281230_P004	Sobic.010G130000.1.v5.1
OG0000996	Sorghum_bicolorv5.Sb-BTX623-REFERENCE-JGI-5.1.pep.all	Zm00001eb381600_P005, Zm00001eb381600_P004, Zm00001eb381600_P002, Zm00001eb381600_P003, Zm00001eb381600_P006, Zm00001eb381600_P001	Sobic.010G131900.2.v5.1, Sobic.010G131900.3.v5.1, Sobic.010G131900.1.v5.1
OG0000997	Sorghum_bicolorv5.Sb-BTX623-REFERENCE-JGI-5.1.pep.all	Zm00001eb205290_P004, Zm00001eb202930_P001, Zm00001eb222180_P001, Zm00001eb297650_P001, Zm00001eb257550_P001, Zm00001eb160150_P001, Zm00001eb385490_P001, Zm00001eb385490_P002	Sobic.010G176300.1.v5.1
OG0000998	Sorghum_bicolorv5.Sb-BTX623-REFERENCE-JGI-5.1.pep.all	Zm00001eb071200_P001, Zm00001eb386060_P001, Zm00001eb245860_P001, Zm00001eb245850_P001, Zm00001eb386070_P001, Zm00001eb245850_P002, Zm00001eb108580_P001, Zm00001eb245870_P001	Sobic.010G178100.3.v5.1
OG0000999	Sorghum_bicolorv5.Sb-BTX623-REFERENCE-JGI-5.1.pep.all	Zm00001eb274650_P001, Zm00001eb274650_P004, Zm00001eb274650_P003, Zm00001eb274650_P005, Zm00001eb274650_P007, Zm00001eb274650_P006, Zm00001eb274650_P002	Sobic.010G217600.2.v5.1, Sobic.010G217600.3.v5.1
OG0001001	Sorghum_bicolorv5.Sb-BTX623-REFERENCE-JGI-5.1.pep.all	Zm00001eb438850_P001	Sobic.K031701.1.v5.1
OG0001001	Sorghum_bicolorv5.Sb-BTX623-REFERENCE-JGI-5.1.pep.all	Zm00001eb126090_P001, Zm00001eb436400_P001	Sobic.K005760.1.v5.1
OG0001001	Sorghum_bicolorv5.Sb-BTX623-REFERENCE-JGI-5.1.pep.all	Zm00001eb440640_P001	Sobic.K022001.1.v5.1
OG0001003	Sorghum_bicolorv5.Sb-BTX623-REFERENCE-JGI-5.1.pep.all	Zm00001eb437480_P001	Sobic.K021624.1.v5.1, Sobic.K021449.1.v5.1, Sobic.K021416.1.v5.1, Sobic.K022532.1.v5.1, Sobic.K021425.1.v5.1, Sobic.K021607.1.v5.1, Sobic.K021845.1.v5.1, Sobic.K021406.1.v5.1
OG0001061	Sorghum_bicolorv5.Sb-BTX623-REFERENCE-JGI-5.1.pep.all	Zm00001eb210510_P001, Zm00001eb210510_P003, Zm00001eb210510_P002, Zm00001eb210510_P004	Sobic.001G006700.6.v5.1, Sobic.001G006700.7.v5.1, Sobic.001G006700.4.v5.1, Sobic.001G006700.5.v5.1
OG0001062	Sorghum_bicolorv5.Sb-BTX623-REFERENCE-JGI-5.1.pep.all	Zm00001eb064680_P001, Zm00001eb210680_P002, Zm00001eb210680_P003, Zm00001eb210680_P004, Zm00001eb210680_P001	Sobic.001G009800.2.v5.1, Sobic.001G009800.3.v5.1, Sobic.001G009800.1.v5.1
OG0001064	Sorghum_bicolorv5.Sb-BTX623-REFERENCE-JGI-5.1.pep.all	Zm00001eb371200_P003, Zm00001eb371200_P002	Sobic.003G291500.1.v5.1, Sobic.001G021400.1.v5.1, Sobic.001G021300.2.v5.1, Sobic.001G021300.3.v5.1, Sobic.001G021300.1.v5.1, Sobic.001G021400.2.v5.1
OG0001065	Sorghum_bicolorv5.Sb-BTX623-REFERENCE-JGI-5.1.pep.all	Zm00001eb062810_P001	Sobic.001G032700.19.v5.1, Sobic.001G032700.15.v5.1, Sobic.001G032700.18.v5.1, Sobic.001G032700.13.v5.1, Sobic.001G032700.16.v5.1, Sobic.001G032700.10.v5.1, Sobic.001G032700.17.v5.1
OG0001066	Sorghum_bicolorv5.Sb-BTX623-REFERENCE-JGI-5.1.pep.all	Zm00001eb062450_P001	Sobic.003G346600.1.v5.1
OG0001066	Sorghum_bicolorv5.Sb-BTX623-REFERENCE-JGI-5.1.pep.all	Zm00001eb289870_P001, Zm00001eb351630_P001, Zm00001eb148830_P001	Sobic.001G036900.1.v5.1
OG0001066	Sorghum_bicolorv5.Sb-BTX623-REFERENCE-JGI-5.1.pep.all	Zm00001eb211900_P001	Sobic.009G166500.1.v5.1
OG0001068	Sorghum_bicolorv5.Sb-BTX623-REFERENCE-JGI-5.1.pep.all	Zm00001eb060140_P001, Zm00001eb060140_P003, Zm00001eb213240_P001, Zm00001eb213240_P003, Zm00001eb213240_P004, Zm00001eb213240_P002, Zm00001eb060140_P002	Sobic.001G063300.1.v5.1
OG0001069	Sorghum_bicolorv5.Sb-BTX623-REFERENCE-JGI-5.1.pep.all	Zm00001eb213600_P002, Zm00001eb213510_P003, Zm00001eb213600_P001, Zm00001eb213510_P001, Zm00001eb213510_P002, Zm00001eb149210_P001, Zm00001eb367480_P001	Sobic.001G069400.1.v5.1
OG0001070	Sorghum_bicolorv5.Sb-BTX623-REFERENCE-JGI-5.1.pep.all	Zm00001eb057270_P001, Zm00001eb307210_P001, Zm00001eb096050_P001, Zm00001eb155770_P001, Zm00001eb185280_P001, Zm00001eb334640_P001, Zm00001eb298070_P001	Sobic.001G088800.1.v5.1
OG0001071	Sorghum_bicolorv5.Sb-BTX623-REFERENCE-JGI-5.1.pep.all	Zm00001eb056780_P001, Zm00001eb056780_P003, Zm00001eb056780_P002, Zm00001eb215190_P001, Zm00001eb215190_P002	Sobic.001G095500.2.v5.1, Sobic.001G095500.3.v5.1, Sobic.001G095500.1.v5.1
OG0001072	Sorghum_bicolorv5.Sb-BTX623-REFERENCE-JGI-5.1.pep.all	Zm00001eb055230_P001, Zm00001eb055230_P004, Zm00001eb055230_P003, Zm00001eb055230_P005, Zm00001eb055230_P002	Sobic.001G113500.2.v5.1, Sobic.001G113500.3.v5.1, Sobic.001G113500.1.v5.1
OG0001073	Sorghum_bicolorv5.Sb-BTX623-REFERENCE-JGI-5.1.pep.all	Zm00001eb054400_P001, Zm00001eb054400_P003, Zm00001eb054400_P004, Zm00001eb054400_P002	Sobic.001G122100.3.v5.1, Sobic.001G122100.6.v5.1, Sobic.001G122100.1.v5.1, Sobic.001G122100.2.v5.1
OG0001074	Sorghum_bicolorv5.Sb-BTX623-REFERENCE-JGI-5.1.pep.all	Zm00001eb217000_P001, Zm00001eb217000_P003, Zm00001eb349380_P001, Zm00001eb060740_P001, Zm00001eb217000_P002, Zm00001eb217000_P004, Zm00001eb053770_P001	Sobic.001G128600.1.v5.1
OG0001075	Sorghum_bicolorv5.Sb-BTX623-REFERENCE-JGI-5.1.pep.all	Zm00001eb053340_P002, Zm00001eb053340_P001, Zm00001eb217220_P004, Zm00001eb217220_P001, Zm00001eb217220_P002, Zm00001eb053340_P003, Zm00001eb217220_P003	Sobic.001G134500.1.v5.1
OG0001076	Sorghum_bicolorv5.Sb-BTX623-REFERENCE-JGI-5.1.pep.all	Zm00001eb050290_P001, Zm00001eb050290_P002	Sobic.001G154200.3.v5.1, Sobic.001G154200.8.v5.1, Sobic.001G154200.9.v5.1, Sobic.001G154200.7.v5.1, Sobic.001G154200.5.v5.1, Sobic.001G154200.6.v5.1
OG0001077	Sorghum_bicolorv5.Sb-BTX623-REFERENCE-JGI-5.1.pep.all	Zm00001eb051080_P001, Zm00001eb051080_P003, Zm00001eb051080_P002, Zm00001eb051080_P004, Zm00001eb051080_P005	Sobic.001G161800.3.v5.1, Sobic.001G161800.2.v5.1, Sobic.001G161800.1.v5.1
OG0001078	Sorghum_bicolorv5.Sb-BTX623-REFERENCE-JGI-5.1.pep.all	Zm00001eb218970_P002, Zm00001eb218960_P001, Zm00001eb218970_P001	Sobic.001G164200.2.v5.1, Sobic.001G164200.1.v5.1, Sobic.001G164100.2.v5.1, Sobic.001G164100.1.v5.1, Sobic.001G164200.3.v5.1
OG0001079	Sorghum_bicolorv5.Sb-BTX623-REFERENCE-JGI-5.1.pep.all	Zm00001eb051580_P004, Zm00001eb051580_P001	Sobic.001G168800.8.v5.1, Sobic.001G168800.4.v5.1, Sobic.001G168800.6.v5.1, Sobic.001G168800.7.v5.1, Sobic.001G168800.9.v5.1, Sobic.001G168800.5.v5.1
OG0001080	Sorghum_bicolorv5.Sb-BTX623-REFERENCE-JGI-5.1.pep.all	Zm00001eb104150_P001, Zm00001eb104120_P001	Sobic.001G184400.1.v5.1, Sobic.002G285525.1.v5.1, Sobic.002G284951.1.v5.1, Sobic.001G184650.1.v5.1, Sobic.002G285700.1.v5.1, Sobic.002G284801.1.v5.1
OG0001081	Sorghum_bicolorv5.Sb-BTX623-REFERENCE-JGI-5.1.pep.all	Zm00001eb219870_P001	Sobic.007G090457.1.v5.1, Sobic.005G158200.1.v5.1, Sobic.005G157600.1.v5.1, Sobic.001G187400.1.v5.1, Sobic.001G187500.1.v5.1, Sobic.001G187600.2.v5.1, Sobic.001G187600.1.v5.1
OG0001084	Sorghum_bicolorv5.Sb-BTX623-REFERENCE-JGI-5.1.pep.all	Zm00001eb323780_P001	Sobic.002G335100.1.v5.1
OG0001084	Sorghum_bicolorv5.Sb-BTX623-REFERENCE-JGI-5.1.pep.all	Zm00001eb044970_P001	Sobic.002G030725.2.v5.1, Sobic.002G335200.1.v5.1, Sobic.002G363901.1.v5.1, Sobic.004G182000.2.v5.1, Sobic.001G209800.1.v5.1
OG0001085	Sorghum_bicolorv5.Sb-BTX623-REFERENCE-JGI-5.1.pep.all	Zm00001eb044980_P003, Zm00001eb044980_P004, Zm00001eb044980_P002, Zm00001eb044980_P001	Sobic.001G210000.4.v5.1, Sobic.001G210000.2.v5.1, Sobic.001G210000.5.v5.1, Sobic.001G210000.3.v5.1
OG0001086	Sorghum_bicolorv5.Sb-BTX623-REFERENCE-JGI-5.1.pep.all	Zm00001eb047810_P004, Zm00001eb047810_P005, Zm00001eb047810_P006, Zm00001eb047810_P007, Zm00001eb047810_P003, Zm00001eb047810_P001, Zm00001eb047810_P002	Sobic.001G244300.1.v5.1
OG0001089	Sorghum_bicolorv5.Sb-BTX623-REFERENCE-JGI-5.1.pep.all	Zm00001eb418600_P001	Sobic.006G006200.1.v5.1, Sobic.010G154300.1.v5.1, Sobic.010G154400.1.v5.1, Sobic.001G256750.1.v5.1, Sobic.006G007001.1.v5.1, Sobic.006G006000.1.v5.1, Sobic.006G006100.1.v5.1
OG0001090	Sorghum_bicolorv5.Sb-BTX623-REFERENCE-JGI-5.1.pep.all	Zm00001eb028110_P004, Zm00001eb028110_P006, Zm00001eb028110_P002, Zm00001eb028110_P003, Zm00001eb028110_P005, Zm00001eb028110_P001	Sobic.001G260400.1.v5.1, Sobic.001G260400.2.v5.1
OG0001091	Sorghum_bicolorv5.Sb-BTX623-REFERENCE-JGI-5.1.pep.all	Zm00001eb025880_P002, Zm00001eb025880_P004, Zm00001eb025880_P001, Zm00001eb025880_P003	Sobic.001G276300.2.v5.1, Sobic.001G276300.3.v5.1, Sobic.001G276400.5.v5.1, Sobic.001G276400.6.v5.1
OG0001092	Sorghum_bicolorv5.Sb-BTX623-REFERENCE-JGI-5.1.pep.all	Zm00001eb225010_P002, Zm00001eb225010_P006, Zm00001eb225010_P001, Zm00001eb225010_P004, Zm00001eb225010_P005, Zm00001eb225010_P003	Sobic.001G283200.1.v5.1, Sobic.001G283200.2.v5.1
OG0001093	Sorghum_bicolorv5.Sb-BTX623-REFERENCE-JGI-5.1.pep.all	Zm00001eb025110_P001, Zm00001eb025110_P004, Zm00001eb025110_P003, Zm00001eb025110_P005, Zm00001eb025110_P002	Sobic.001G283300.2.v5.1, Sobic.001G283300.3.v5.1, Sobic.001G283300.4.v5.1
OG0001094	Sorghum_bicolorv5.Sb-BTX623-REFERENCE-JGI-5.1.pep.all	Zm00001eb025040_P005, Zm00001eb025040_P002, Zm00001eb025040_P004, Zm00001eb025040_P003, Zm00001eb025040_P001	Sobic.001G284100.3.v5.1, Sobic.001G284100.1.v5.1, Sobic.001G284100.4.v5.1
OG0001095	Sorghum_bicolorv5.Sb-BTX623-REFERENCE-JGI-5.1.pep.all	Zm00001eb025020_P004, Zm00001eb025020_P002, Zm00001eb025020_P003, Zm00001eb025020_P001	Sobic.001G284400.3.v5.1, Sobic.001G284400.1.v5.1, Sobic.001G284400.2.v5.1, Sobic.001G284400.4.v5.1
OG0001096	Sorghum_bicolorv5.Sb-BTX623-REFERENCE-JGI-5.1.pep.all	Zm00001eb224910_P001, Zm00001eb224910_P005, Zm00001eb224910_P004, Zm00001eb224910_P003, Zm00001eb224910_P002	Sobic.001G285200.3.v5.1, Sobic.001G285200.4.v5.1, Sobic.001G285200.2.v5.1
OG0001097	Sorghum_bicolorv5.Sb-BTX623-REFERENCE-JGI-5.1.pep.all	Zm00001eb024870_P002, Zm00001eb024870_P001, Zm00001eb188290_P001, Zm00001eb063260_P001, Zm00001eb024870_P004, Zm00001eb024870_P003, Zm00001eb024870_P005	Sobic.001G285400.1.v5.1
OG0001098	Sorghum_bicolorv5.Sb-BTX623-REFERENCE-JGI-5.1.pep.all	Zm00001eb390680_P002, Zm00001eb390680_P001, Zm00001eb390680_P004, Zm00001eb390680_P003, Zm00001eb390680_P005	Sobic.001G292700.3.v5.1, Sobic.001G292700.1.v5.1, Sobic.001G292700.2.v5.1
OG0001099	Sorghum_bicolorv5.Sb-BTX623-REFERENCE-JGI-5.1.pep.all	Zm00001eb391270_P004, Zm00001eb391270_P005, Zm00001eb391270_P001, Zm00001eb391270_P003, Zm00001eb391270_P002	Sobic.001G298900.2.v5.1, Sobic.001G298900.1.v5.1, Sobic.001G298900.3.v5.1
OG0001100	Sorghum_bicolorv5.Sb-BTX623-REFERENCE-JGI-5.1.pep.all	Zm00001eb391920_P003, Zm00001eb391920_P005, Zm00001eb391920_P004, Zm00001eb391920_P001, Zm00001eb391920_P002	Sobic.001G308000.3.v5.1, Sobic.001G308000.1.v5.1, Sobic.001G308000.2.v5.1
OG0001101	Sorghum_bicolorv5.Sb-BTX623-REFERENCE-JGI-5.1.pep.all	Zm00001eb393990_P002, Zm00001eb393990_P001, Zm00001eb393970_P002, Zm00001eb393970_P001, Zm00001eb393970_P004, Zm00001eb393970_P003, Zm00001eb393970_P005	Sobic.001G308900.1.v5.1
OG0001102	Sorghum_bicolorv5.Sb-BTX623-REFERENCE-JGI-5.1.pep.all	Zm00001eb007850_P001	Sobic.003G403600.1.v5.1
OG0001102	Sorghum_bicolorv5.Sb-BTX623-REFERENCE-JGI-5.1.pep.all	Zm00001eb022470_P001, Zm00001eb022530_P001, Zm00001eb022560_P001, Zm00001eb399870_P001, Zm00001eb007840_P001	Sobic.001G310400.1.v5.1
OG0001103	Sorghum_bicolorv5.Sb-BTX623-REFERENCE-JGI-5.1.pep.all	Zm00001eb021030_P001, Zm00001eb021030_P002, Zm00001eb021030_P003, Zm00001eb404700_P003, Zm00001eb404700_P002, Zm00001eb021030_P004, Zm00001eb404700_P001	Sobic.001G324900.1.v5.1
OG0001104	Sorghum_bicolorv5.Sb-BTX623-REFERENCE-JGI-5.1.pep.all	Zm00001eb287580_P001, Zm00001eb287580_P004, Zm00001eb287580_P002, Zm00001eb287580_P003	Sobic.001G334100.1.v5.1, Sobic.003G045450.1.v5.1, Sobic.009G130500.1.v5.1, Sobic.009G130500.2.v5.1
OG0001106	Sorghum_bicolorv5.Sb-BTX623-REFERENCE-JGI-5.1.pep.all	Zm00001eb392330_P004, Zm00001eb392330_P003, Zm00001eb392330_P001, Zm00001eb392330_P002	Sobic.001G354600.1.v5.1, Sobic.001G354600.3.v5.1, Sobic.001G354600.2.v5.1, Sobic.001G354600.4.v5.1
OG0001107	Sorghum_bicolorv5.Sb-BTX623-REFERENCE-JGI-5.1.pep.all	Zm00001eb018040_P006, Zm00001eb018040_P005, Zm00001eb018040_P007, Zm00001eb018040_P003, Zm00001eb018040_P002, Zm00001eb018040_P001, Zm00001eb018040_P004	Sobic.001G359200.1.v5.1
OG0001108	Sorghum_bicolorv5.Sb-BTX623-REFERENCE-JGI-5.1.pep.all	Zm00001eb112350_P002, Zm00001eb112350_P001, Zm00001eb223350_P001, Zm00001eb230020_P001, Zm00001eb428760_P001, Zm00001eb047050_P001, Zm00001eb047040_P001	Sobic.001G363600.1.v5.1
OG0001109	Sorghum_bicolorv5.Sb-BTX623-REFERENCE-JGI-5.1.pep.all	Zm00001eb016460_P003, Zm00001eb016460_P005, Zm00001eb016460_P001, Zm00001eb016460_P002, Zm00001eb016460_P004, Zm00001eb016460_P006	Sobic.001G376400.2.v5.1, Sobic.001G376400.1.v5.1
OG0001110	Sorghum_bicolorv5.Sb-BTX623-REFERENCE-JGI-5.1.pep.all	Zm00001eb331200_P001, Zm00001eb111740_P001	Sobic.001G390300.1.v5.1
OG0001110	Sorghum_bicolorv5.Sb-BTX623-REFERENCE-JGI-5.1.pep.all	Zm00001eb333100_P002	Sobic.002G424275.1.v5.1
OG0001110	Sorghum_bicolorv5.Sb-BTX623-REFERENCE-JGI-5.1.pep.all	Zm00001eb015200_P001	Sobic.009G180000.1.v5.1
OG0001111	Sorghum_bicolorv5.Sb-BTX623-REFERENCE-JGI-5.1.pep.all	Zm00001eb015030_P002, Zm00001eb015030_P004, Zm00001eb015030_P005, Zm00001eb015030_P007, Zm00001eb015030_P001, Zm00001eb015030_P003, Zm00001eb015030_P006	Sobic.001G392600.4.v5.1
OG0001113	Sorghum_bicolorv5.Sb-BTX623-REFERENCE-JGI-5.1.pep.all	Zm00001eb013000_P001, Zm00001eb013000_P004, Zm00001eb013000_P003, Zm00001eb013000_P002, Zm00001eb354500_P001, Zm00001eb095040_P001	Sobic.001G411900.2.v5.1, Sobic.001G411900.1.v5.1
OG0001115	Sorghum_bicolorv5.Sb-BTX623-REFERENCE-JGI-5.1.pep.all	Zm00001eb012650_P002, Zm00001eb012650_P003, Zm00001eb012650_P001, Zm00001eb012650_P004	Sobic.001G417500.4.v5.1, Sobic.001G417500.6.v5.1, Sobic.001G417500.5.v5.1, Sobic.001G417500.7.v5.1
OG0001116	Sorghum_bicolorv5.Sb-BTX623-REFERENCE-JGI-5.1.pep.all	Zm00001eb398850_P007, Zm00001eb398850_P002, Zm00001eb398850_P001, Zm00001eb398850_P006, Zm00001eb398850_P003, Zm00001eb398850_P004, Zm00001eb398850_P005	Sobic.001G439300.1.v5.1
OG0001117	Sorghum_bicolorv5.Sb-BTX623-REFERENCE-JGI-5.1.pep.all	Zm00001eb010110_P002, Zm00001eb010110_P001, Zm00001eb010110_P003	Sobic.001G442500.3.v5.1, Sobic.001G442500.1.v5.1, Sobic.001G442500.4.v5.1, Sobic.001G442500.5.v5.1, Sobic.001G442500.6.v5.1
OG0001118	Sorghum_bicolorv5.Sb-BTX623-REFERENCE-JGI-5.1.pep.all	Zm00001eb399210_P003, Zm00001eb399210_P002, Zm00001eb010020_P002, Zm00001eb399210_P005, Zm00001eb399210_P004, Zm00001eb399210_P001, Zm00001eb010020_P001	Sobic.001G443300.1.v5.1
OG0001119	Sorghum_bicolorv5.Sb-BTX623-REFERENCE-JGI-5.1.pep.all	Zm00001eb399440_P001, Zm00001eb399440_P002, Zm00001eb399440_P004, Zm00001eb399440_P005, Zm00001eb399440_P003, Zm00001eb282010_P001	Sobic.001G448000.1.v5.1, Sobic.001G448000.2.v5.1
OG0001120	Sorghum_bicolorv5.Sb-BTX623-REFERENCE-JGI-5.1.pep.all	Zm00001eb400030_P002, Zm00001eb400030_P003, Zm00001eb400030_P006, Zm00001eb400030_P005, Zm00001eb400030_P001, Zm00001eb400030_P004	Sobic.001G454500.2.v5.1, Sobic.001G454500.3.v5.1
OG0001121	Sorghum_bicolorv5.Sb-BTX623-REFERENCE-JGI-5.1.pep.all	Zm00001eb400160_P001, Zm00001eb400160_P002, Zm00001eb008660_P001, Zm00001eb008660_P004, Zm00001eb008660_P003	Sobic.001G456100.5.v5.1, Sobic.001G456100.3.v5.1, Sobic.001G456100.4.v5.1
OG0001122	Sorghum_bicolorv5.Sb-BTX623-REFERENCE-JGI-5.1.pep.all	Zm00001eb400170_P003, Zm00001eb400170_P006, Zm00001eb400170_P004, Zm00001eb400170_P001, Zm00001eb400170_P002, Zm00001eb400170_P007, Zm00001eb400170_P005	Sobic.001G456400.1.v5.1
OG0001123	Sorghum_bicolorv5.Sb-BTX623-REFERENCE-JGI-5.1.pep.all	Zm00001eb400290_P001, Zm00001eb228440_P001, Zm00001eb400290_P002, Zm00001eb400320_P003, Zm00001eb400320_P004, Zm00001eb400320_P001, Zm00001eb400320_P002	Sobic.001G458000.1.v5.1
OG0001124	Sorghum_bicolorv5.Sb-BTX623-REFERENCE-JGI-5.1.pep.all	Zm00001eb400630_P004, Zm00001eb400630_P002, Zm00001eb310850_P001, Zm00001eb400630_P003, Zm00001eb400630_P001, Zm00001eb400630_P005	Sobic.001G463800.4.v5.1, Sobic.001G463800.3.v5.1
OG0001125	Sorghum_bicolorv5.Sb-BTX623-REFERENCE-JGI-5.1.pep.all	Zm00001eb007640_P002, Zm00001eb007640_P001, Zm00001eb400680_P001, Zm00001eb400680_P002, Zm00001eb400680_P004, Zm00001eb400680_P005, Zm00001eb400680_P003	Sobic.001G464800.2.v5.1
OG0001127	Sorghum_bicolorv5.Sb-BTX623-REFERENCE-JGI-5.1.pep.all	Zm00001eb006510_P004, Zm00001eb006510_P002, Zm00001eb006510_P007, Zm00001eb006510_P001, Zm00001eb006510_P005, Zm00001eb006510_P003	Sobic.001G478300.2.v5.1, Sobic.001G478300.1.v5.1
OG0001128	Sorghum_bicolorv5.Sb-BTX623-REFERENCE-JGI-5.1.pep.all	Zm00001eb005770_P004, Zm00001eb005770_P003, Zm00001eb005770_P001, Zm00001eb005770_P002	Sobic.001G485000.4.v5.1, Sobic.001G485000.5.v5.1, Sobic.001G485000.3.v5.1, Sobic.001G485000.6.v5.1
OG0001129	Sorghum_bicolorv5.Sb-BTX623-REFERENCE-JGI-5.1.pep.all	Zm00001eb005690_P005, Zm00001eb005690_P004, Zm00001eb005690_P006, Zm00001eb005690_P002, Zm00001eb005690_P001, Zm00001eb005690_P003	Sobic.001G486000.2.v5.1, Sobic.001G486000.1.v5.1
OG0001130	Sorghum_bicolorv5.Sb-BTX623-REFERENCE-JGI-5.1.pep.all	Zm00001eb005560_P002, Zm00001eb005560_P005, Zm00001eb005560_P003, Zm00001eb005560_P001, Zm00001eb005560_P004	Sobic.004G235801.1.v5.1, Sobic.004G235750.2.v5.1, Sobic.001G487900.2.v5.1
OG0001132	Sorghum_bicolorv5.Sb-BTX623-REFERENCE-JGI-5.1.pep.all	Zm00001eb335280_P001, Zm00001eb313870_P001, Zm00001eb105930_P001, Zm00001eb105940_P001, Zm00001eb294090_P001, Zm00001eb266950_P001, Zm00001eb183540_P001	Sobic.001G506750.1.v5.1
OG0001133	Sorghum_bicolorv5.Sb-BTX623-REFERENCE-JGI-5.1.pep.all	Zm00001eb002490_P001, Zm00001eb002490_P003, Zm00001eb002490_P002	Sobic.001G517800.3.v5.1, Sobic.001G517800.6.v5.1, Sobic.001G517800.5.v5.1, Sobic.001G517800.4.v5.1, Sobic.001G517800.1.v5.1
OG0001134	Sorghum_bicolorv5.Sb-BTX623-REFERENCE-JGI-5.1.pep.all	Zm00001eb000900_P001, Zm00001eb214770_P001, Zm00001eb218100_P001, Zm00001eb085900_P001, Zm00001eb048180_P001, Zm00001eb281830_P001	Sobic.001G533900.2.v5.1, Sobic.001G533900.3.v5.1
OG0001135	Sorghum_bicolorv5.Sb-BTX623-REFERENCE-JGI-5.1.pep.all	Zm00001eb404320_P001, Zm00001eb404320_P002	Sobic.001G539500.4.v5.1
OG0001135	Sorghum_bicolorv5.Sb-BTX623-REFERENCE-JGI-5.1.pep.all	Zm00001eb000550_P001, Zm00001eb000550_P005, Zm00001eb000550_P006	Sobic.001G539500.1.v5.1, Sobic.001G539500.2.v5.1
OG0001136	Sorghum_bicolorv5.Sb-BTX623-REFERENCE-JGI-5.1.pep.all	Zm00001eb404430_P006, Zm00001eb404430_P002, Zm00001eb404430_P004, Zm00001eb404430_P007, Zm00001eb404430_P001, Zm00001eb404430_P003, Zm00001eb404430_P005	Sobic.001G542600.1.v5.1
OG0001137	Sorghum_bicolorv5.Sb-BTX623-REFERENCE-JGI-5.1.pep.all	Zm00001eb298300_P001	Sobic.002G004800.4.v5.1, Sobic.002G004800.6.v5.1, Sobic.002G004800.3.v5.1, Sobic.002G004800.7.v5.1, Sobic.002G004800.5.v5.1, Sobic.002G004800.1.v5.1, Sobic.002G004800.8.v5.1
OG0001138	Sorghum_bicolorv5.Sb-BTX623-REFERENCE-JGI-5.1.pep.all	Zm00001eb299200_P001, Zm00001eb299200_P003, Zm00001eb299200_P002	Sobic.002G020500.6.v5.1, Sobic.002G020500.5.v5.1, Sobic.002G020500.3.v5.1, Sobic.002G020500.7.v5.1, Sobic.002G020500.8.v5.1
OG0001139	Sorghum_bicolorv5.Sb-BTX623-REFERENCE-JGI-5.1.pep.all	Zm00001eb117520_P002, Zm00001eb117520_P007, Zm00001eb117520_P006, Zm00001eb117520_P005, Zm00001eb117520_P001, Zm00001eb117520_P004, Zm00001eb117520_P003	Sobic.002G035900.2.v5.1
OG0001140	Sorghum_bicolorv5.Sb-BTX623-REFERENCE-JGI-5.1.pep.all	Zm00001eb161380_P001, Zm00001eb357190_P001, Zm00001eb318270_P001, Zm00001eb300700_P002, Zm00001eb300700_P004, Zm00001eb300700_P003, Zm00001eb300700_P001	Sobic.002G043000.1.v5.1
OG0001141	Sorghum_bicolorv5.Sb-BTX623-REFERENCE-JGI-5.1.pep.all	Zm00001eb301150_P003, Zm00001eb301150_P004, Zm00001eb317650_P001, Zm00001eb379540_P001, Zm00001eb377240_P001, Zm00001eb301150_P001, Zm00001eb301150_P002	Sobic.002G050200.1.v5.1
OG0001142	Sorghum_bicolorv5.Sb-BTX623-REFERENCE-JGI-5.1.pep.all	Zm00001eb301300_P001, Zm00001eb301300_P002, Zm00001eb301300_P003, Zm00001eb301300_P004, Zm00001eb301300_P005	Sobic.002G052400.3.v5.1, Sobic.002G052400.1.v5.1, Sobic.002G052400.2.v5.1
OG0001144	Sorghum_bicolorv5.Sb-BTX623-REFERENCE-JGI-5.1.pep.all	Zm00001eb302080_P001, Zm00001eb302020_P001, Zm00001eb302050_P001, Zm00001eb302070_P001, Zm00001eb302040_P002, Zm00001eb302040_P001, Zm00001eb302040_P003	Sobic.002G057800.1.v5.1
OG0001145	Sorghum_bicolorv5.Sb-BTX623-REFERENCE-JGI-5.1.pep.all	Zm00001eb302390_P001, Zm00001eb302390_P004, Zm00001eb302390_P005, Zm00001eb302390_P003, Zm00001eb302390_P002	Sobic.002G064900.3.v5.1, Sobic.002G064900.5.v5.1, Sobic.002G064900.1.v5.1
OG0001147	Sorghum_bicolorv5.Sb-BTX623-REFERENCE-JGI-5.1.pep.all	Zm00001eb095230_P003, Zm00001eb095230_P004, Zm00001eb303500_P003, Zm00001eb095230_P001, Zm00001eb303500_P002, Zm00001eb095230_P002, Zm00001eb303500_P001	Sobic.002G078400.1.v5.1
OG0001148	Sorghum_bicolorv5.Sb-BTX623-REFERENCE-JGI-5.1.pep.all	Zm00001eb304310_P003, Zm00001eb304310_P007, Zm00001eb304310_P001, Zm00001eb304310_P004, Zm00001eb304310_P002, Zm00001eb304310_P006, Zm00001eb304310_P005	Sobic.002G090700.1.v5.1
OG0001149	Sorghum_bicolorv5.Sb-BTX623-REFERENCE-JGI-5.1.pep.all	Zm00001eb097150_P002, Zm00001eb092780_P001, Zm00001eb097150_P001	Sobic.002G098800.3.v5.1, Sobic.002G098800.5.v5.1, Sobic.002G098800.4.v5.1, Sobic.002G098800.1.v5.1, Sobic.002G098800.6.v5.1
OG0001150	Sorghum_bicolorv5.Sb-BTX623-REFERENCE-JGI-5.1.pep.all	Zm00001eb299080_P002, Zm00001eb299080_P001, Zm00001eb299040_P004, Zm00001eb299040_P001, Zm00001eb299080_P003, Zm00001eb299040_P003, Zm00001eb299040_P002	Sobic.002G099700.1.v5.1
OG0001151	Sorghum_bicolorv5.Sb-BTX623-REFERENCE-JGI-5.1.pep.all	Zm00001eb304930_P001, Zm00001eb304930_P003, Zm00001eb304930_P002, Zm00001eb304930_P004	Sobic.002G105200.5.v5.1, Sobic.002G105200.3.v5.1, Sobic.002G105200.1.v5.1, Sobic.002G105200.6.v5.1
OG0001153	Sorghum_bicolorv5.Sb-BTX623-REFERENCE-JGI-5.1.pep.all	Zm00001eb038370_P002, Zm00001eb038370_P004, Zm00001eb038370_P006, Zm00001eb038370_P003, Zm00001eb038370_P005, Zm00001eb038370_P001	Sobic.007G159700.1.v5.1, Sobic.002G124900.1.v5.1
OG0001154	Sorghum_bicolorv5.Sb-BTX623-REFERENCE-JGI-5.1.pep.all	Zm00001eb096480_P001, Zm00001eb096430_P001, Zm00001eb096360_P001, Zm00001eb096480_P003, Zm00001eb096370_P001, Zm00001eb096480_P002	Sobic.008G025801.1.v5.1, Sobic.002G130700.1.v5.1
OG0001155	Sorghum_bicolorv5.Sb-BTX623-REFERENCE-JGI-5.1.pep.all	Zm00001eb308150_P004, Zm00001eb308150_P002, Zm00001eb308150_P005, Zm00001eb308150_P006, Zm00001eb308150_P003, Zm00001eb308150_P007, Zm00001eb308150_P001	Sobic.002G134100.1.v5.1
OG0001157	Sorghum_bicolorv5.Sb-BTX623-REFERENCE-JGI-5.1.pep.all	Zm00001eb309060_P005, Zm00001eb309060_P001, Zm00001eb097570_P001, Zm00001eb309060_P003, Zm00001eb309060_P002, Zm00001eb309060_P004	Sobic.006G048775.1.v5.1, Sobic.002G155200.1.v5.1
OG0001159	Sorghum_bicolorv5.Sb-BTX623-REFERENCE-JGI-5.1.pep.all	Zm00001eb309610_P002, Zm00001eb309610_P004, Zm00001eb309610_P003, Zm00001eb309610_P001	Sobic.002G166400.4.v5.1, Sobic.002G166400.2.v5.1, Sobic.002G166400.3.v5.1, Sobic.002G166400.5.v5.1
OG0001160	Sorghum_bicolorv5.Sb-BTX623-REFERENCE-JGI-5.1.pep.all	Zm00001eb310530_P002, Zm00001eb310530_P006, Zm00001eb310530_P004, Zm00001eb310530_P003, Zm00001eb310530_P001, Zm00001eb310530_P005	Sobic.002G177500.3.v5.1, Sobic.002G177500.1.v5.1
OG0001161	Sorghum_bicolorv5.Sb-BTX623-REFERENCE-JGI-5.1.pep.all	Zm00001eb310710_P003, Zm00001eb310710_P002, Zm00001eb310710_P004, Zm00001eb310710_P001	Sobic.002G179400.2.v5.1, Sobic.002G179400.3.v5.1, Sobic.002G179400.4.v5.1, Sobic.002G179400.1.v5.1
OG0001163	Sorghum_bicolorv5.Sb-BTX623-REFERENCE-JGI-5.1.pep.all	Zm00001eb312170_P003, Zm00001eb312170_P002, Zm00001eb312170_P001	Sobic.002G196200.5.v5.1, Sobic.002G196200.4.v5.1, Sobic.002G196200.1.v5.1, Sobic.002G196200.3.v5.1, Sobic.002G196200.2.v5.1
OG0001165	Sorghum_bicolorv5.Sb-BTX623-REFERENCE-JGI-5.1.pep.all	Zm00001eb313540_P006, Zm00001eb313540_P002, Zm00001eb313540_P005, Zm00001eb313540_P003, Zm00001eb313540_P004, Zm00001eb313540_P001	Sobic.002G208400.4.v5.1, Sobic.002G208400.5.v5.1
OG0001166	Sorghum_bicolorv5.Sb-BTX623-REFERENCE-JGI-5.1.pep.all	Zm00001eb101860_P005, Zm00001eb101860_P006, Zm00001eb101860_P003, Zm00001eb101860_P002, Zm00001eb101860_P004, Zm00001eb101860_P001	Sobic.002G246500.1.v5.1, Sobic.002G246500.2.v5.1
OG0001167	Sorghum_bicolorv5.Sb-BTX623-REFERENCE-JGI-5.1.pep.all	Zm00001eb316720_P003, Zm00001eb316720_P007, Zm00001eb316720_P006, Zm00001eb316720_P004, Zm00001eb316720_P005, Zm00001eb316720_P001, Zm00001eb316720_P002	Sobic.002G247300.1.v5.1
OG0001168	Sorghum_bicolorv5.Sb-BTX623-REFERENCE-JGI-5.1.pep.all	Zm00001eb316790_P004, Zm00001eb316790_P002, Zm00001eb316790_P001, Zm00001eb316790_P003, Zm00001eb316790_P005	Sobic.002G248400.3.v5.1, Sobic.002G248400.1.v5.1, Sobic.002G248400.2.v5.1
OG0001169	Sorghum_bicolorv5.Sb-BTX623-REFERENCE-JGI-5.1.pep.all	Zm00001eb102420_P005, Zm00001eb102420_P002, Zm00001eb102420_P003, Zm00001eb102420_P004, Zm00001eb102420_P001, Zm00001eb247260_P001	Sobic.002G257500.2.v5.1, Sobic.002G257500.1.v5.1
OG0001170	Sorghum_bicolorv5.Sb-BTX623-REFERENCE-JGI-5.1.pep.all	Zm00001eb139240_P001, Zm00001eb241070_P001, Zm00001eb414380_P001, Zm00001eb102440_P003, Zm00001eb102440_P002, Zm00001eb102440_P001	Sobic.002G257900.1.v5.1, Sobic.002G257900.2.v5.1
OG0001171	Sorghum_bicolorv5.Sb-BTX623-REFERENCE-JGI-5.1.pep.all	Zm00001eb042100_P001, Zm00001eb042100_P002	Sobic.007G119700.2.v5.1, Sobic.007G119700.3.v5.1, Sobic.007G119700.1.v5.1, Sobic.007G119700.4.v5.1, Sobic.010G042000.1.v5.1, Sobic.002G258200.1.v5.1
OG0001172	Sorghum_bicolorv5.Sb-BTX623-REFERENCE-JGI-5.1.pep.all	Zm00001eb332090_P002, Zm00001eb332090_P001, Zm00001eb271110_P001, Zm00001eb345490_P001, Zm00001eb332090_P003, Zm00001eb410130_P001, Zm00001eb271100_P001	Sobic.002G278500.1.v5.1
OG0001173	Sorghum_bicolorv5.Sb-BTX623-REFERENCE-JGI-5.1.pep.all	Zm00001eb288590_P001, Zm00001eb223030_P001, Zm00001eb281560_P001, Zm00001eb276910_P001, Zm00001eb341710_P001, Zm00001eb085880_P001, Zm00001eb104050_P001	Sobic.002G283900.1.v5.1
OG0001174	Sorghum_bicolorv5.Sb-BTX623-REFERENCE-JGI-5.1.pep.all	Zm00001eb104250_P003, Zm00001eb104250_P002, Zm00001eb104250_P001, Zm00001eb104250_P004	Sobic.002G287300.3.v5.1, Sobic.002G287300.2.v5.1, Sobic.002G287300.5.v5.1, Sobic.002G287300.4.v5.1
OG0001175	Sorghum_bicolorv5.Sb-BTX623-REFERENCE-JGI-5.1.pep.all	Zm00001eb320610_P003, Zm00001eb320610_P002, Zm00001eb320610_P001, Zm00001eb320610_P004	Sobic.002G292900.4.v5.1, Sobic.002G292900.5.v5.1, Sobic.002G292900.3.v5.1, Sobic.002G292900.2.v5.1
OG0001176	Sorghum_bicolorv5.Sb-BTX623-REFERENCE-JGI-5.1.pep.all	Zm00001eb320210_P001, Zm00001eb104780_P002, Zm00001eb104780_P003, Zm00001eb104780_P005, Zm00001eb320210_P002, Zm00001eb104780_P001, Zm00001eb104780_P004	Sobic.002G297700.1.v5.1
OG0001177	Sorghum_bicolorv5.Sb-BTX623-REFERENCE-JGI-5.1.pep.all	Zm00001eb319930_P002, Zm00001eb319930_P006, Zm00001eb319930_P001, Zm00001eb319930_P004	Sobic.002G300700.4.v5.1, Sobic.002G300700.6.v5.1, Sobic.002G300700.5.v5.1, Sobic.002G300700.2.v5.1
OG0001178	Sorghum_bicolorv5.Sb-BTX623-REFERENCE-JGI-5.1.pep.all	Zm00001eb379310_P001, Zm00001eb207630_P001, Zm00001eb379310_P004, Zm00001eb379310_P003, Zm00001eb379310_P002	Sobic.002G304300.1.v5.1, Sobic.007G045900.1.v5.1, Sobic.010G004200.1.v5.1
OG0001180	Sorghum_bicolorv5.Sb-BTX623-REFERENCE-JGI-5.1.pep.all	Zm00001eb323440_P003, Zm00001eb323440_P006, Zm00001eb323440_P005, Zm00001eb323440_P004, Zm00001eb323440_P001, Zm00001eb323440_P002	Sobic.002G329300.3.v5.1, Sobic.002G329300.2.v5.1
OG0001181	Sorghum_bicolorv5.Sb-BTX623-REFERENCE-JGI-5.1.pep.all	Zm00001eb323700_P003, Zm00001eb323700_P001, Zm00001eb323700_P002, Zm00001eb106650_P004, Zm00001eb106650_P002, Zm00001eb106650_P003, Zm00001eb106650_P001	Sobic.002G333600.1.v5.1
OG0001182	Sorghum_bicolorv5.Sb-BTX623-REFERENCE-JGI-5.1.pep.all	Zm00001eb107170_P001, Zm00001eb107170_P003, Zm00001eb107170_P002, Zm00001eb107170_P004	Sobic.002G343300.3.v5.1, Sobic.002G343300.2.v5.1, Sobic.002G343300.4.v5.1, Sobic.002G343300.5.v5.1
OG0001183	Sorghum_bicolorv5.Sb-BTX623-REFERENCE-JGI-5.1.pep.all	Zm00001eb108440_P003, Zm00001eb108440_P002, Zm00001eb108440_P001	Sobic.002G364000.5.v5.1, Sobic.002G364000.2.v5.1, Sobic.002G364000.1.v5.1, Sobic.002G364000.4.v5.1, Sobic.002G364000.3.v5.1
OG0001184	Sorghum_bicolorv5.Sb-BTX623-REFERENCE-JGI-5.1.pep.all	Zm00001eb108730_P001, Zm00001eb327160_P005, Zm00001eb327160_P001, Zm00001eb327160_P006, Zm00001eb327160_P003, Zm00001eb327160_P002, Zm00001eb327160_P004	Sobic.002G370100.1.v5.1
OG0001185	Sorghum_bicolorv5.Sb-BTX623-REFERENCE-JGI-5.1.pep.all	Zm00001eb328150_P001, Zm00001eb438440_P001, Zm00001eb438400_P001, Zm00001eb328190_P001, Zm00001eb328210_P001	Sobic.002G385000.2.v5.1, Sobic.002G384600.1.v5.1, Sobic.002G382800.1.v5.1
OG0001187	Sorghum_bicolorv5.Sb-BTX623-REFERENCE-JGI-5.1.pep.all	Zm00001eb329060_P005, Zm00001eb329060_P003, Zm00001eb329060_P002, Zm00001eb405950_P001, Zm00001eb020820_P001, Zm00001eb329060_P004, Zm00001eb329060_P001	Sobic.002G394200.1.v5.1
OG0001188	Sorghum_bicolorv5.Sb-BTX623-REFERENCE-JGI-5.1.pep.all	Zm00001eb329530_P001, Zm00001eb329530_P002, Zm00001eb110620_P001, Zm00001eb110620_P003, Zm00001eb110620_P002, Zm00001eb297800_P001, Zm00001eb240470_P001	Sobic.002G400700.3.v5.1
OG0001189	Sorghum_bicolorv5.Sb-BTX623-REFERENCE-JGI-5.1.pep.all	Zm00001eb110930_P001, Zm00001eb110930_P003, Zm00001eb110930_P002	Sobic.002G408000.6.v5.1, Sobic.002G408000.9.v5.1, Sobic.002G408000.4.v5.1, Sobic.002G408000.7.v5.1, Sobic.002G408000.8.v5.1
OG0001190	Sorghum_bicolorv5.Sb-BTX623-REFERENCE-JGI-5.1.pep.all	Zm00001eb038800_P001, Zm00001eb374180_P001, Zm00001eb327560_P001, Zm00001eb033490_P001, Zm00001eb428120_P001, Zm00001eb081990_P001, Zm00001eb072380_P001	Sobic.002G416325.1.v5.1
OG0001191	Sorghum_bicolorv5.Sb-BTX623-REFERENCE-JGI-5.1.pep.all	Zm00001eb331570_P001, Zm00001eb331570_P002, Zm00001eb331570_P003	Sobic.002G430000.9.v5.1, Sobic.002G430000.7.v5.1, Sobic.002G430000.2.v5.1, Sobic.002G430000.3.v5.1, Sobic.002G430000.8.v5.1
OG0001192	Sorghum_bicolorv5.Sb-BTX623-REFERENCE-JGI-5.1.pep.all	Zm00001eb119140_P001, Zm00001eb119140_P002, Zm00001eb119140_P003, Zm00001eb245210_P001	Sobic.003G005900.3.v5.1, Sobic.003G005900.1.v5.1, Sobic.003G005900.2.v5.1, Sobic.003G005900.4.v5.1
OG0001193	Sorghum_bicolorv5.Sb-BTX623-REFERENCE-JGI-5.1.pep.all	Zm00001eb119270_P005, Zm00001eb119270_P002, Zm00001eb119270_P001, Zm00001eb119270_P003, Zm00001eb119270_P004, Zm00001eb119270_P006, Zm00001eb119270_P007	Sobic.003G007700.1.v5.1
OG0001194	Sorghum_bicolorv5.Sb-BTX623-REFERENCE-JGI-5.1.pep.all	Zm00001eb119340_P003, Zm00001eb119340_P002, Zm00001eb119340_P004, Zm00001eb119340_P005, Zm00001eb119340_P001	Sobic.003G008700.2.v5.1, Sobic.003G008700.4.v5.1, Sobic.003G008700.1.v5.1
OG0001195	Sorghum_bicolorv5.Sb-BTX623-REFERENCE-JGI-5.1.pep.all	Zm00001eb339200_P003, Zm00001eb339200_P004, Zm00001eb339200_P002, Zm00001eb339200_P001, Zm00001eb339200_P005	Sobic.003G008800.3.v5.1, Sobic.003G008800.2.v5.1, Sobic.004G245400.1.v5.1
OG0001196	Sorghum_bicolorv5.Sb-BTX623-REFERENCE-JGI-5.1.pep.all	Zm00001eb398140_P003, Zm00001eb398140_P002, Zm00001eb398140_P007, Zm00001eb398140_P005, Zm00001eb398140_P001, Zm00001eb398140_P004, Zm00001eb398140_P006	Sobic.003G009300.1.v5.1
OG0001197	Sorghum_bicolorv5.Sb-BTX623-REFERENCE-JGI-5.1.pep.all	Zm00001eb338590_P001, Zm00001eb119890_P003, Zm00001eb119890_P002, Zm00001eb119890_P001, Zm00001eb291090_P001, Zm00001eb089220_P001, Zm00001eb422420_P001	Sobic.003G017500.1.v5.1
OG0001198	Sorghum_bicolorv5.Sb-BTX623-REFERENCE-JGI-5.1.pep.all	Zm00001eb088530_P002, Zm00001eb088530_P001, Zm00001eb088580_P001	Sobic.003G029800.1.v5.1, Sobic.006G016700.3.v5.1, Sobic.006G016700.5.v5.1, Sobic.006G016700.4.v5.1, Sobic.006G016700.1.v5.1
OG0001199	Sorghum_bicolorv5.Sb-BTX623-REFERENCE-JGI-5.1.pep.all	Zm00001eb121060_P003, Zm00001eb121060_P004, Zm00001eb121060_P005, Zm00001eb121060_P002, Zm00001eb121060_P001, Zm00001eb121060_P006, Zm00001eb121060_P007	Sobic.003G032200.1.v5.1
OG0001200	Sorghum_bicolorv5.Sb-BTX623-REFERENCE-JGI-5.1.pep.all	Zm00001eb122970_P001, Zm00001eb122970_P003, Zm00001eb122970_P004, Zm00001eb122970_P002, Zm00001eb122970_P005	Sobic.003G052200.3.v5.1, Sobic.003G052200.4.v5.1, Sobic.003G052200.2.v5.1
OG0001201	Sorghum_bicolorv5.Sb-BTX623-REFERENCE-JGI-5.1.pep.all	Zm00001eb123160_P001	Sobic.003G053800.7.v5.1, Sobic.003G053800.6.v5.1, Sobic.003G053800.4.v5.1, Sobic.003G053800.1.v5.1, Sobic.003G053800.8.v5.1, Sobic.003G053800.5.v5.1, Sobic.003G053800.3.v5.1
OG0001202	Sorghum_bicolorv5.Sb-BTX623-REFERENCE-JGI-5.1.pep.all	Zm00001eb123200_P003, Zm00001eb123200_P002, Zm00001eb123200_P004, Zm00001eb123200_P001	Sobic.003G054200.6.v5.1, Sobic.003G054200.4.v5.1, Sobic.003G054200.1.v5.1, Sobic.003G054200.5.v5.1
OG0001203	Sorghum_bicolorv5.Sb-BTX623-REFERENCE-JGI-5.1.pep.all	Zm00001eb123220_P005, Zm00001eb123220_P003, Zm00001eb123220_P001, Zm00001eb123220_P004, Zm00001eb123220_P002	Sobic.003G054900.1.v5.1, Sobic.003G054900.2.v5.1, Sobic.003G054900.3.v5.1
OG0001204	Sorghum_bicolorv5.Sb-BTX623-REFERENCE-JGI-5.1.pep.all	Zm00001eb123330_P003, Zm00001eb123330_P002, Zm00001eb123330_P005, Zm00001eb123330_P001, Zm00001eb123330_P004	Sobic.003G055900.1.v5.1, Sobic.003G055900.2.v5.1, Sobic.003G055900.3.v5.1
OG0001205	Sorghum_bicolorv5.Sb-BTX623-REFERENCE-JGI-5.1.pep.all	Zm00001eb123630_P002, Zm00001eb123630_P001, Zm00001eb123630_P004, Zm00001eb123630_P003, Zm00001eb123630_P005, Zm00001eb123630_P006	Sobic.003G061900.4.v5.1, Sobic.003G061900.3.v5.1
OG0001206	Sorghum_bicolorv5.Sb-BTX623-REFERENCE-JGI-5.1.pep.all	Zm00001eb040810_P001, Zm00001eb040810_P002, Zm00001eb160410_P002, Zm00001eb160410_P001, Zm00001eb355450_P001, Zm00001eb373480_P001, Zm00001eb123770_P001	Sobic.003G064200.3.v5.1
OG0001207	Sorghum_bicolorv5.Sb-BTX623-REFERENCE-JGI-5.1.pep.all	Zm00001eb124040_P001	Sobic.003G066900.1.v5.1, Sobic.003G066600.1.v5.1, Sobic.003G065900.1.v5.1, Sobic.003G065800.1.v5.1, Sobic.003G066500.1.v5.1, Sobic.003G066300.1.v5.1, Sobic.003G065700.2.v5.1
OG0001209	Sorghum_bicolorv5.Sb-BTX623-REFERENCE-JGI-5.1.pep.all	Zm00001eb125540_P003, Zm00001eb125540_P001, Zm00001eb125540_P002, Zm00001eb125540_P006, Zm00001eb125540_P004, Zm00001eb125540_P005	Sobic.003G088100.1.v5.1, Sobic.003G088100.2.v5.1
OG0001211	Sorghum_bicolorv5.Sb-BTX623-REFERENCE-JGI-5.1.pep.all	Zm00001eb284050_P001, Zm00001eb284050_P002, Zm00001eb284040_P001, Zm00001eb284060_P001	Sobic.009G075000.1.v5.1, Sobic.009G074900.1.v5.1, Sobic.010G167200.1.v5.1, Sobic.003G090700.1.v5.1
OG0001212	Sorghum_bicolorv5.Sb-BTX623-REFERENCE-JGI-5.1.pep.all	Zm00001eb334030_P001, Zm00001eb334030_P002, Zm00001eb334030_P003	Sobic.003G109700.5.v5.1, Sobic.003G109700.1.v5.1, Sobic.003G109700.4.v5.1, Sobic.003G109700.6.v5.1, Sobic.003G109700.3.v5.1
OG0001213	Sorghum_bicolorv5.Sb-BTX623-REFERENCE-JGI-5.1.pep.all	Zm00001eb127940_P001, Zm00001eb127940_P004, Zm00001eb127940_P002, Zm00001eb127940_P003	Sobic.003G119200.6.v5.1, Sobic.003G119200.9.v5.1, Sobic.003G119200.7.v5.1, Sobic.003G119200.8.v5.1
OG0001214	Sorghum_bicolorv5.Sb-BTX623-REFERENCE-JGI-5.1.pep.all	Zm00001eb333330_P004, Zm00001eb333330_P006, Zm00001eb333330_P002, Zm00001eb333330_P005, Zm00001eb333330_P003, Zm00001eb333330_P001	Sobic.003G120500.1.v5.1, Sobic.003G120600.1.v5.1
OG0001215	Sorghum_bicolorv5.Sb-BTX623-REFERENCE-JGI-5.1.pep.all	Zm00001eb176340_P001, Zm00001eb176340_P002	Sobic.003G124600.2.v5.1, Sobic.003G124600.4.v5.1, Sobic.003G124600.1.v5.1, Sobic.003G124600.3.v5.1, Sobic.004G174200.1.v5.1, Sobic.009G125100.1.v5.1
OG0001216	Sorghum_bicolorv5.Sb-BTX623-REFERENCE-JGI-5.1.pep.all	Zm00001eb333110_P004, Zm00001eb333110_P001, Zm00001eb333110_P003, Zm00001eb333110_P002, Zm00001eb308360_P001	Sobic.003G125500.4.v5.1, Sobic.003G125500.2.v5.1, Sobic.003G125500.3.v5.1
OG0001218	Sorghum_bicolorv5.Sb-BTX623-REFERENCE-JGI-5.1.pep.all	Zm00001eb129080_P002, Zm00001eb129080_P005, Zm00001eb129080_P004, Zm00001eb129080_P003, Zm00001eb129080_P001, Zm00001eb129080_P006	Sobic.003G133900.2.v5.1, Sobic.003G133900.1.v5.1
OG0001219	Sorghum_bicolorv5.Sb-BTX623-REFERENCE-JGI-5.1.pep.all	Zm00001eb129790_P001, Zm00001eb129790_P004	Sobic.003G139300.7.v5.1, Sobic.003G139300.5.v5.1, Sobic.003G139300.2.v5.1, Sobic.003G139300.3.v5.1, Sobic.003G139300.4.v5.1, Sobic.003G139300.6.v5.1
OG0001220	Sorghum_bicolorv5.Sb-BTX623-REFERENCE-JGI-5.1.pep.all	Zm00001eb332170_P002, Zm00001eb332170_P003, Zm00001eb332170_P001, Zm00001eb332170_P006, Zm00001eb332170_P004, Zm00001eb332170_P005	Sobic.003G140100.2.v5.1, Sobic.003G140100.1.v5.1
OG0001221	Sorghum_bicolorv5.Sb-BTX623-REFERENCE-JGI-5.1.pep.all	Zm00001eb339790_P005, Zm00001eb339790_P007, Zm00001eb339790_P006, Zm00001eb130000_P004, Zm00001eb130000_P002, Zm00001eb130000_P003, Zm00001eb130000_P001	Sobic.003G142200.1.v5.1
OG0001222	Sorghum_bicolorv5.Sb-BTX623-REFERENCE-JGI-5.1.pep.all	Zm00001eb131090_P005, Zm00001eb131090_P001, Zm00001eb131090_P002, Zm00001eb131090_P003, Zm00001eb131090_P004	Sobic.003G153200.6.v5.1, Sobic.003G153200.5.v5.1, Sobic.003G153200.7.v5.1
OG0001223	Sorghum_bicolorv5.Sb-BTX623-REFERENCE-JGI-5.1.pep.all	Zm00001eb435210_P001	Sobic.003G172966.1.v5.1
OG0001223	Sorghum_bicolorv5.Sb-BTX623-REFERENCE-JGI-5.1.pep.all	Zm00001eb437200_P001, Zm00001eb039200_P001, Zm00001eb440980_P001, Zm00001eb435670_P001, Zm00001eb435030_P001	Sobic.003G172902.1.v5.1
OG0001224	Sorghum_bicolorv5.Sb-BTX623-REFERENCE-JGI-5.1.pep.all	Zm00001eb118570_P002, Zm00001eb162820_P002, Zm00001eb118570_P003, Zm00001eb118570_P004, Zm00001eb162820_P004, Zm00001eb162820_P003, Zm00001eb162820_P001	Sobic.003G181700.1.v5.1
OG0001225	Sorghum_bicolorv5.Sb-BTX623-REFERENCE-JGI-5.1.pep.all	Zm00001eb242370_P001, Zm00001eb435550_P001, Zm00001eb246610_P001, Zm00001eb442380_P002, Zm00001eb419170_P002, Zm00001eb419170_P001, Zm00001eb442380_P001	Sobic.003G192600.1.v5.1
OG0001227	Sorghum_bicolorv5.Sb-BTX623-REFERENCE-JGI-5.1.pep.all	Zm00001eb357510_P001, Zm00001eb357510_P003, Zm00001eb357510_P002	Sobic.003G202900.4.v5.1, Sobic.003G202900.3.v5.1, Sobic.003G202900.1.v5.1, Sobic.003G202900.2.v5.1, Sobic.003G202900.5.v5.1
OG0001228	Sorghum_bicolorv5.Sb-BTX623-REFERENCE-JGI-5.1.pep.all	Zm00001eb357550_P001	Sobic.003G203200.1.v5.1, Sobic.003G204400.1.v5.1, Sobic.003G204825.1.v5.1, Sobic.003G204900.1.v5.1, Sobic.003G204600.1.v5.1, Sobic.003G204501.2.v5.1, Sobic.003G204300.1.v5.1
OG0001229	Sorghum_bicolorv5.Sb-BTX623-REFERENCE-JGI-5.1.pep.all	Zm00001eb161280_P001	Sobic.003G208400.1.v5.1, Sobic.003G208400.6.v5.1, Sobic.003G208400.3.v5.1, Sobic.003G208400.5.v5.1, Sobic.003G208400.4.v5.1, Sobic.003G208400.2.v5.1, Sobic.003G208400.8.v5.1
OG0001230	Sorghum_bicolorv5.Sb-BTX623-REFERENCE-JGI-5.1.pep.all	Zm00001eb357670_P002, Zm00001eb357670_P001, Zm00001eb357670_P003, Zm00001eb342460_P001, Zm00001eb161310_P003, Zm00001eb161310_P002, Zm00001eb161310_P001	Sobic.003G209000.2.v5.1
OG0001231	Sorghum_bicolorv5.Sb-BTX623-REFERENCE-JGI-5.1.pep.all	Zm00001eb161460_P001, Zm00001eb357780_P004, Zm00001eb357780_P001, Zm00001eb357780_P003, Zm00001eb357780_P006, Zm00001eb357780_P005, Zm00001eb357780_P002	Sobic.003G211200.1.v5.1
OG0001232	Sorghum_bicolorv5.Sb-BTX623-REFERENCE-JGI-5.1.pep.all	Zm00001eb161970_P007, Zm00001eb161970_P003, Zm00001eb161970_P001, Zm00001eb161970_P004, Zm00001eb161970_P006, Zm00001eb161970_P002, Zm00001eb161970_P005	Sobic.003G218801.1.v5.1
OG0001234	Sorghum_bicolorv5.Sb-BTX623-REFERENCE-JGI-5.1.pep.all	Zm00001eb159780_P001, Zm00001eb159780_P002, Zm00001eb159780_P003, Zm00001eb002900_P001, Zm00001eb104800_P001, Zm00001eb003060_P001, Zm00001eb002890_P001	Sobic.003G221500.1.v5.1
OG0001235	Sorghum_bicolorv5.Sb-BTX623-REFERENCE-JGI-5.1.pep.all	Zm00001eb159570_P004, Zm00001eb159570_P002, Zm00001eb159570_P003, Zm00001eb159570_P001	Sobic.003G223900.1.v5.1, Sobic.003G223900.4.v5.1, Sobic.003G223900.2.v5.1, Sobic.003G223900.3.v5.1
OG0001236	Sorghum_bicolorv5.Sb-BTX623-REFERENCE-JGI-5.1.pep.all	Zm00001eb159490_P001, Zm00001eb159490_P002, Zm00001eb159490_P003, Zm00001eb159490_P005, Zm00001eb159490_P004	Sobic.003G225600.6.v5.1, Sobic.003G225600.2.v5.1, Sobic.003G225600.3.v5.1
OG0001237	Sorghum_bicolorv5.Sb-BTX623-REFERENCE-JGI-5.1.pep.all	Zm00001eb159440_P006, Zm00001eb159440_P001, Zm00001eb159440_P004, Zm00001eb159440_P002, Zm00001eb159440_P005	Sobic.003G226200.1.v5.1, Sobic.003G226200.4.v5.1, Sobic.003G226200.3.v5.1
OG0001238	Sorghum_bicolorv5.Sb-BTX623-REFERENCE-JGI-5.1.pep.all	Zm00001eb158020_P002, Zm00001eb158020_P004, Zm00001eb158020_P003, Zm00001eb158020_P001, Zm00001eb359460_P001, Zm00001eb359460_P003, Zm00001eb359460_P002	Sobic.003G242200.1.v5.1
OG0001239	Sorghum_bicolorv5.Sb-BTX623-REFERENCE-JGI-5.1.pep.all	Zm00001eb156910_P001, Zm00001eb360250_P001, Zm00001eb360250_P002, Zm00001eb411480_P001, Zm00001eb053930_P001, Zm00001eb284950_P001, Zm00001eb412700_P001	Sobic.003G254800.1.v5.1
OG0001240	Sorghum_bicolorv5.Sb-BTX623-REFERENCE-JGI-5.1.pep.all	Zm00001eb156360_P001, Zm00001eb156360_P005, Zm00001eb156360_P003, Zm00001eb156360_P002	Sobic.003G261400.5.v5.1, Sobic.003G261400.6.v5.1, Sobic.003G261400.7.v5.1, Sobic.003G261400.4.v5.1
OG0001241	Sorghum_bicolorv5.Sb-BTX623-REFERENCE-JGI-5.1.pep.all	Zm00001eb155910_P005, Zm00001eb155910_P001, Zm00001eb155910_P004	Sobic.003G267000.1.v5.1, Sobic.003G267000.3.v5.1, Sobic.003G267000.8.v5.1, Sobic.003G267000.2.v5.1, Sobic.003G267000.10.v5.1
OG0001242	Sorghum_bicolorv5.Sb-BTX623-REFERENCE-JGI-5.1.pep.all	Zm00001eb155890_P001, Zm00001eb262670_P001, Zm00001eb181590_P001, Zm00001eb092130_P001, Zm00001eb081740_P001, Zm00001eb372020_P001, Zm00001eb155890_P002	Sobic.003G267100.1.v5.1
OG0001243	Sorghum_bicolorv5.Sb-BTX623-REFERENCE-JGI-5.1.pep.all	Zm00001eb303950_P002, Zm00001eb303950_P001, Zm00001eb303940_P001, Zm00001eb303940_P002, Zm00001eb303970_P002, Zm00001eb303970_P003, Zm00001eb303970_P001	Sobic.003G271700.1.v5.1
OG0001244	Sorghum_bicolorv5.Sb-BTX623-REFERENCE-JGI-5.1.pep.all	Zm00001eb154830_P001, Zm00001eb154830_P003, Zm00001eb154830_P002	Sobic.003G277600.1.v5.1, Sobic.003G277600.5.v5.1, Sobic.003G277600.3.v5.1, Sobic.003G277600.2.v5.1, Sobic.003G277600.4.v5.1
OG0001245	Sorghum_bicolorv5.Sb-BTX623-REFERENCE-JGI-5.1.pep.all	Zm00001eb357770_P001, Zm00001eb401670_P001, Zm00001eb092150_P001, Zm00001eb009420_P001, Zm00001eb265300_P001, Zm00001eb323020_P001, Zm00001eb154270_P001	Sobic.003G283500.1.v5.1
OG0001246	Sorghum_bicolorv5.Sb-BTX623-REFERENCE-JGI-5.1.pep.all	Zm00001eb153610_P005, Zm00001eb153610_P001, Zm00001eb153610_P004, Zm00001eb153610_P003, Zm00001eb153610_P002	Sobic.003G292000.2.v5.1, Sobic.003G292000.5.v5.1, Sobic.003G292000.6.v5.1
OG0001247	Sorghum_bicolorv5.Sb-BTX623-REFERENCE-JGI-5.1.pep.all	Zm00001eb370310_P003, Zm00001eb370310_P004, Zm00001eb370310_P005, Zm00001eb370310_P002	Sobic.003G306200.4.v5.1, Sobic.003G306200.3.v5.1, Sobic.003G306200.5.v5.1, Sobic.003G306200.6.v5.1
OG0001248	Sorghum_bicolorv5.Sb-BTX623-REFERENCE-JGI-5.1.pep.all	Zm00001eb370150_P001, Zm00001eb370150_P003, Zm00001eb370150_P005, Zm00001eb370150_P006, Zm00001eb370150_P002, Zm00001eb370150_P004	Sobic.003G308800.2.v5.1, Sobic.003G308800.1.v5.1
OG0001249	Sorghum_bicolorv5.Sb-BTX623-REFERENCE-JGI-5.1.pep.all	Zm00001eb004070_P001, Zm00001eb369880_P001, Zm00001eb369880_P003, Zm00001eb369880_P002	Sobic.003G316500.1.v5.1, Sobic.003G316500.6.v5.1, Sobic.003G316500.4.v5.1, Sobic.003G316500.5.v5.1
OG0001250	Sorghum_bicolorv5.Sb-BTX623-REFERENCE-JGI-5.1.pep.all	Zm00001eb419150_P001, Zm00001eb419140_P001	Sobic.009G239400.1.v5.1, Sobic.010G062700.1.v5.1, Sobic.009G210700.1.v5.1, Sobic.003G330800.1.v5.1, Sobic.007G092450.1.v5.1, Sobic.010G008200.1.v5.1
OG0001251	Sorghum_bicolorv5.Sb-BTX623-REFERENCE-JGI-5.1.pep.all	Zm00001eb198370_P004, Zm00001eb198370_P003, Zm00001eb198370_P001, Zm00001eb198370_P002, Zm00001eb198370_P005, Zm00001eb198370_P006	Sobic.007G185600.2.v5.1, Sobic.003G331300.1.v5.1
OG0001252	Sorghum_bicolorv5.Sb-BTX623-REFERENCE-JGI-5.1.pep.all	Zm00001eb149950_P005, Zm00001eb149950_P004, Zm00001eb149950_P003, Zm00001eb149950_P001, Zm00001eb149950_P002	Sobic.003G332800.4.v5.1, Sobic.003G332800.6.v5.1, Sobic.003G332800.7.v5.1
OG0001253	Sorghum_bicolorv5.Sb-BTX623-REFERENCE-JGI-5.1.pep.all	Zm00001eb149250_P001, Zm00001eb441750_P001, Zm00001eb149250_P002, Zm00001eb088400_P001, Zm00001eb368600_P001, Zm00001eb441730_P001, Zm00001eb441730_P002	Sobic.003G341400.1.v5.1
OG0001254	Sorghum_bicolorv5.Sb-BTX623-REFERENCE-JGI-5.1.pep.all	Zm00001eb147390_P002, Zm00001eb147390_P003, Zm00001eb147390_P001, Zm00001eb147390_P005, Zm00001eb147390_P006, Zm00001eb147390_P004	Sobic.003G362300.1.v5.1, Sobic.003G362300.2.v5.1
OG0001255	Sorghum_bicolorv5.Sb-BTX623-REFERENCE-JGI-5.1.pep.all	Zm00001eb146890_P003, Zm00001eb146890_P002, Zm00001eb146890_P004, Zm00001eb146890_P001, Zm00001eb146890_P005	Sobic.003G366300.1.v5.1, Sobic.003G366300.2.v5.1, Sobic.003G366300.3.v5.1
OG0001256	Sorghum_bicolorv5.Sb-BTX623-REFERENCE-JGI-5.1.pep.all	Zm00001eb145670_P001, Zm00001eb145670_P004, Zm00001eb145670_P005, Zm00001eb145670_P002, Zm00001eb145670_P003	Sobic.003G378800.3.v5.1, Sobic.003G378800.1.v5.1, Sobic.003G378800.4.v5.1
OG0001257	Sorghum_bicolorv5.Sb-BTX623-REFERENCE-JGI-5.1.pep.all	Zm00001eb055570_P001	Sobic.005G040000.1.v5.1, Sobic.003G383000.1.v5.1, Sobic.005G040200.1.v5.1, Sobic.005G127600.1.v5.1, Sobic.005G040800.1.v5.1, Sobic.005G040400.1.v5.1, Sobic.005G039900.1.v5.1
OG0001258	Sorghum_bicolorv5.Sb-BTX623-REFERENCE-JGI-5.1.pep.all	Zm00001eb145030_P004, Zm00001eb145030_P002, Zm00001eb145030_P003, Zm00001eb145030_P001	Sobic.003G385100.6.v5.1, Sobic.003G385100.3.v5.1, Sobic.003G385100.4.v5.1, Sobic.003G385100.7.v5.1
OG0001259	Sorghum_bicolorv5.Sb-BTX623-REFERENCE-JGI-5.1.pep.all	Zm00001eb144590_P002, Zm00001eb144590_P001, Zm00001eb144590_P003, Zm00001eb144590_P005, Zm00001eb144590_P004	Sobic.003G389400.6.v5.1, Sobic.003G389400.3.v5.1, Sobic.003G389400.1.v5.1
OG0001260	Sorghum_bicolorv5.Sb-BTX623-REFERENCE-JGI-5.1.pep.all	Zm00001eb144430_P003, Zm00001eb144430_P002, Zm00001eb144430_P004, Zm00001eb144430_P001	Sobic.003G391300.3.v5.1, Sobic.003G391300.5.v5.1, Sobic.003G391300.2.v5.1, Sobic.003G391300.4.v5.1
OG0001261	Sorghum_bicolorv5.Sb-BTX623-REFERENCE-JGI-5.1.pep.all	Zm00001eb364730_P002, Zm00001eb364730_P003, Zm00001eb143430_P005, Zm00001eb143430_P007, Zm00001eb143430_P006, Zm00001eb364730_P004, Zm00001eb364730_P001	Sobic.003G402000.2.v5.1
OG0001262	Sorghum_bicolorv5.Sb-BTX623-REFERENCE-JGI-5.1.pep.all	Zm00001eb143350_P005, Zm00001eb143350_P006, Zm00001eb143350_P002, Zm00001eb143350_P004, Zm00001eb143350_P001, Zm00001eb143350_P003	Sobic.003G403400.2.v5.1, Sobic.003G403400.1.v5.1
OG0001263	Sorghum_bicolorv5.Sb-BTX623-REFERENCE-JGI-5.1.pep.all	Zm00001eb143340_P001, Zm00001eb143340_P002, Zm00001eb143340_P004, Zm00001eb143340_P003, Zm00001eb373430_P001, Zm00001eb348120_P001, Zm00001eb142260_P001	Sobic.003G403500.1.v5.1
OG0001264	Sorghum_bicolorv5.Sb-BTX623-REFERENCE-JGI-5.1.pep.all	Zm00001eb143230_P005, Zm00001eb143230_P004, Zm00001eb143230_P001, Zm00001eb364460_P001, Zm00001eb364440_P001, Zm00001eb143230_P002, Zm00001eb143230_P003	Sobic.003G404600.1.v5.1
OG0001265	Sorghum_bicolorv5.Sb-BTX623-REFERENCE-JGI-5.1.pep.all	Zm00001eb364080_P001, Zm00001eb364080_P002, Zm00001eb364080_P003, Zm00001eb364090_P003, Zm00001eb364090_P001, Zm00001eb364090_P002	Sobic.003G408600.2.v5.1, Sobic.003G408600.1.v5.1
OG0001266	Sorghum_bicolorv5.Sb-BTX623-REFERENCE-JGI-5.1.pep.all	Zm00001eb142450_P002, Zm00001eb142450_P003, Zm00001eb142450_P004, Zm00001eb142450_P001, Zm00001eb142450_P005	Sobic.003G412600.3.v5.1, Sobic.003G412600.4.v5.1, Sobic.003G412600.5.v5.1
OG0001267	Sorghum_bicolorv5.Sb-BTX623-REFERENCE-JGI-5.1.pep.all	Zm00001eb142200_P001, Zm00001eb142200_P002, Zm00001eb363490_P001, Zm00001eb363490_P002, Zm00001eb363490_P003, Zm00001eb154920_P001, Zm00001eb146140_P001	Sobic.003G416500.1.v5.1
OG0001268	Sorghum_bicolorv5.Sb-BTX623-REFERENCE-JGI-5.1.pep.all	Zm00001eb142050_P001, Zm00001eb339060_P001, Zm00001eb141740_P001, Zm00001eb141850_P001, Zm00001eb141780_P001, Zm00001eb141820_P001, Zm00001eb141860_P001	Sobic.003G417600.1.v5.1
OG0001270	Sorghum_bicolorv5.Sb-BTX623-REFERENCE-JGI-5.1.pep.all	Zm00001eb355790_P003, Zm00001eb355790_P002, Zm00001eb355790_P001	Sobic.009G013400.1.v5.1, Sobic.009G013400.3.v5.1, Sobic.009G013400.2.v5.1, Sobic.003G444700.1.v5.1, Sobic.003G444700.2.v5.1
OG0001271	Sorghum_bicolorv5.Sb-BTX623-REFERENCE-JGI-5.1.pep.all	Zm00001eb229270_P005, Zm00001eb229270_P002, Zm00001eb229270_P004, Zm00001eb229270_P003, Zm00001eb229270_P001, Zm00001eb063630_P001	Sobic.004G001500.3.v5.1, Sobic.004G001500.1.v5.1
OG0001272	Sorghum_bicolorv5.Sb-BTX623-REFERENCE-JGI-5.1.pep.all	Zm00001eb229540_P002, Zm00001eb229540_P003, Zm00001eb229540_P001, Zm00001eb229540_P004, Zm00001eb229540_P005	Sobic.004G006200.1.v5.1, Sobic.004G006200.2.v5.1, Sobic.004G006200.6.v5.1
OG0001273	Sorghum_bicolorv5.Sb-BTX623-REFERENCE-JGI-5.1.pep.all	Zm00001eb229620_P005, Zm00001eb229620_P003, Zm00001eb229620_P004, Zm00001eb229620_P002, Zm00001eb229620_P001	Sobic.004G006800.2.v5.1, Sobic.004G006800.1.v5.1, Sobic.004G006966.1.v5.1
OG0001274	Sorghum_bicolorv5.Sb-BTX623-REFERENCE-JGI-5.1.pep.all	Zm00001eb229650_P003, Zm00001eb229650_P004, Zm00001eb229650_P001, Zm00001eb229650_P002	Sobic.004G007800.4.v5.1, Sobic.004G007800.2.v5.1, Sobic.004G007800.1.v5.1, Sobic.004G007800.3.v5.1
OG0001276	Sorghum_bicolorv5.Sb-BTX623-REFERENCE-JGI-5.1.pep.all	Zm00001eb231040_P006, Zm00001eb231040_P003, Zm00001eb231040_P005, Zm00001eb231040_P001, Zm00001eb231040_P004, Zm00001eb231040_P002	Sobic.004G026700.2.v5.1, Sobic.004G026700.1.v5.1
OG0001277	Sorghum_bicolorv5.Sb-BTX623-REFERENCE-JGI-5.1.pep.all	Zm00001eb209080_P001, Zm00001eb209080_P004, Zm00001eb209080_P003, Zm00001eb209080_P002	Sobic.004G031700.1.v5.1, Sobic.004G031700.4.v5.1, Sobic.004G031700.3.v5.1, Sobic.004G031700.2.v5.1
OG0001278	Sorghum_bicolorv5.Sb-BTX623-REFERENCE-JGI-5.1.pep.all	Zm00001eb063820_P001, Zm00001eb231540_P002, Zm00001eb231540_P004, Zm00001eb231540_P003, Zm00001eb231540_P001	Sobic.004G032400.1.v5.1, Sobic.004G032400.3.v5.1, Sobic.004G032400.2.v5.1
OG0001279	Sorghum_bicolorv5.Sb-BTX623-REFERENCE-JGI-5.1.pep.all	Zm00001eb136870_P001, Zm00001eb188150_P001, Zm00001eb109410_P001, Zm00001eb231570_P002, Zm00001eb231570_P003, Zm00001eb231570_P004, Zm00001eb231570_P001	Sobic.004G033000.1.v5.1
OG0001280	Sorghum_bicolorv5.Sb-BTX623-REFERENCE-JGI-5.1.pep.all	Zm00001eb195050_P001, Zm00001eb195050_P005, Zm00001eb195050_P004, Zm00001eb195050_P002, Zm00001eb195050_P003	Sobic.004G041200.2.v5.1, Sobic.004G041200.3.v5.1, Sobic.004G041200.1.v5.1
OG0001281	Sorghum_bicolorv5.Sb-BTX623-REFERENCE-JGI-5.1.pep.all	Zm00001eb207980_P004, Zm00001eb207980_P002	Sobic.004G042000.1.v5.1
OG0001281	Sorghum_bicolorv5.Sb-BTX623-REFERENCE-JGI-5.1.pep.all	Zm00001eb207980_P001, Zm00001eb207980_P003, Zm00001eb323980_P001, Zm00001eb357820_P001	Sobic.004G042000.3.v5.1
OG0001283	Sorghum_bicolorv5.Sb-BTX623-REFERENCE-JGI-5.1.pep.all	Zm00001eb207650_P007, Zm00001eb207650_P001, Zm00001eb207650_P003, Zm00001eb207650_P004, Zm00001eb207650_P005, Zm00001eb207650_P002, Zm00001eb207650_P006	Sobic.004G049700.1.v5.1
OG0001284	Sorghum_bicolorv5.Sb-BTX623-REFERENCE-JGI-5.1.pep.all	Zm00001eb232950_P002, Zm00001eb232950_P001, Zm00001eb232950_P003, Zm00001eb232950_P004, Zm00001eb232950_P005	Sobic.004G053600.6.v5.1, Sobic.004G053600.5.v5.1, Sobic.004G053600.1.v5.1
OG0001285	Sorghum_bicolorv5.Sb-BTX623-REFERENCE-JGI-5.1.pep.all	Zm00001eb207280_P001	Sobic.004G056300.6.v5.1, Sobic.004G056300.5.v5.1, Sobic.004G056300.7.v5.1, Sobic.004G056300.8.v5.1, Sobic.004G056300.1.v5.1, Sobic.004G056300.2.v5.1, Sobic.004G056300.4.v5.1
OG0001286	Sorghum_bicolorv5.Sb-BTX623-REFERENCE-JGI-5.1.pep.all	Zm00001eb207140_P001, Zm00001eb207260_P001, Zm00001eb091460_P001, Zm00001eb207230_P001, Zm00001eb207220_P001, Zm00001eb207150_P001, Zm00001eb207210_P001	Sobic.004G056700.1.v5.1
OG0001287	Sorghum_bicolorv5.Sb-BTX623-REFERENCE-JGI-5.1.pep.all	Zm00001eb206800_P002, Zm00001eb206800_P003, Zm00001eb111310_P001, Zm00001eb081930_P001, Zm00001eb206800_P001	Sobic.004G063100.3.v5.1, Sobic.004G063100.2.v5.1, Sobic.004G063100.1.v5.1
OG0001288	Sorghum_bicolorv5.Sb-BTX623-REFERENCE-JGI-5.1.pep.all	Zm00001eb234920_P001, Zm00001eb234920_P002, Zm00001eb234920_P003	Sobic.004G073800.1.v5.1, Sobic.004G073800.2.v5.1, Sobic.004G073800.3.v5.1, Sobic.004G073800.4.v5.1, Sobic.004G073800.5.v5.1
OG0001289	Sorghum_bicolorv5.Sb-BTX623-REFERENCE-JGI-5.1.pep.all	Zm00001eb311890_P001, Zm00001eb239510_P004, Zm00001eb239510_P005, Zm00001eb239510_P001, Zm00001eb239510_P002, Zm00001eb239510_P003	Sobic.004G099200.1.v5.1, Sobic.004G099200.2.v5.1
OG0001291	Sorghum_bicolorv5.Sb-BTX623-REFERENCE-JGI-5.1.pep.all	Zm00001eb204260_P006, Zm00001eb204260_P002, Zm00001eb204260_P009, Zm00001eb204260_P003, Zm00001eb204260_P001, Zm00001eb204260_P010	Sobic.004G113100.1.v5.1, Sobic.004G113100.2.v5.1
OG0001292	Sorghum_bicolorv5.Sb-BTX623-REFERENCE-JGI-5.1.pep.all	Zm00001eb204230_P003, Zm00001eb204230_P002, Zm00001eb204230_P004	Sobic.004G113400.1.v5.1, Sobic.004G113400.5.v5.1, Sobic.004G113400.4.v5.1, Sobic.004G113400.2.v5.1, Sobic.004G113400.3.v5.1
OG0001293	Sorghum_bicolorv5.Sb-BTX623-REFERENCE-JGI-5.1.pep.all	Zm00001eb237680_P003, Zm00001eb237680_P001, Zm00001eb237680_P002	Sobic.004G119700.1.v5.1, Sobic.004G119700.4.v5.1, Sobic.004G119700.2.v5.1, Sobic.004G119700.5.v5.1, Sobic.004G119700.3.v5.1
OG0001294	Sorghum_bicolorv5.Sb-BTX623-REFERENCE-JGI-5.1.pep.all	Zm00001eb203770_P007, Zm00001eb203770_P003, Zm00001eb203770_P006, Zm00001eb203770_P005, Zm00001eb203770_P004, Zm00001eb203770_P001, Zm00001eb203770_P002	Sobic.004G124400.1.v5.1
OG0001295	Sorghum_bicolorv5.Sb-BTX623-REFERENCE-JGI-5.1.pep.all	Zm00001eb241190_P004, Zm00001eb241190_P005, Zm00001eb241190_P002, Zm00001eb241190_P001, Zm00001eb241190_P003	Sobic.004G147500.5.v5.1, Sobic.004G147500.8.v5.1, Sobic.004G147500.9.v5.1
OG0001296	Sorghum_bicolorv5.Sb-BTX623-REFERENCE-JGI-5.1.pep.all	Zm00001eb307170_P002, Zm00001eb307170_P001, Zm00001eb048550_P004, Zm00001eb048550_P005, Zm00001eb048550_P003, Zm00001eb048550_P001, Zm00001eb048550_P002	Sobic.004G151700.2.v5.1
OG0001298	Sorghum_bicolorv5.Sb-BTX623-REFERENCE-JGI-5.1.pep.all	Zm00001eb180810_P002, Zm00001eb180810_P001	Sobic.004G157700.3.v5.1, Sobic.004G157700.5.v5.1, Sobic.004G157700.1.v5.1, Sobic.004G157700.6.v5.1, Sobic.004G157700.4.v5.1, Sobic.004G157700.2.v5.1
OG0001299	Sorghum_bicolorv5.Sb-BTX623-REFERENCE-JGI-5.1.pep.all	Zm00001eb244810_P001, Zm00001eb244810_P005, Zm00001eb244810_P004, Zm00001eb244810_P006, Zm00001eb244810_P007, Zm00001eb244810_P002, Zm00001eb244810_P003	Sobic.004G188800.2.v5.1
OG0001300	Sorghum_bicolorv5.Sb-BTX623-REFERENCE-JGI-5.1.pep.all	Zm00001eb245280_P003, Zm00001eb245280_P004, Zm00001eb245280_P006, Zm00001eb245280_P005, Zm00001eb245280_P001, Zm00001eb245280_P002	Sobic.004G193200.5.v5.1, Sobic.004G193200.1.v5.1
OG0001301	Sorghum_bicolorv5.Sb-BTX623-REFERENCE-JGI-5.1.pep.all	Zm00001eb246400_P001, Zm00001eb246400_P002, Zm00001eb246400_P004, Zm00001eb246400_P003	Sobic.004G205500.4.v5.1, Sobic.004G205500.2.v5.1, Sobic.004G205500.3.v5.1, Sobic.004G205500.1.v5.1
OG0001302	Sorghum_bicolorv5.Sb-BTX623-REFERENCE-JGI-5.1.pep.all	Zm00001eb179970_P001, Zm00001eb246410_P004, Zm00001eb246410_P005, Zm00001eb246410_P003, Zm00001eb246410_P001, Zm00001eb246410_P002	Sobic.004G205600.3.v5.1, Sobic.004G205600.1.v5.1
OG0001303	Sorghum_bicolorv5.Sb-BTX623-REFERENCE-JGI-5.1.pep.all	Zm00001eb295210_P001, Zm00001eb166270_P001, Zm00001eb329810_P001, Zm00001eb179950_P001	Sobic.007G174600.2.v5.1, Sobic.004G209300.3.v5.1, Sobic.007G174600.1.v5.1, Sobic.004G209300.1.v5.1
OG0001304	Sorghum_bicolorv5.Sb-BTX623-REFERENCE-JGI-5.1.pep.all	Zm00001eb248220_P001, Zm00001eb248210_P004, Zm00001eb248220_P003, Zm00001eb248220_P002, Zm00001eb248210_P003, Zm00001eb248210_P002, Zm00001eb248210_P001	Sobic.004G224900.1.v5.1
OG0001305	Sorghum_bicolorv5.Sb-BTX623-REFERENCE-JGI-5.1.pep.all	Zm00001eb194230_P001, Zm00001eb194230_P005, Zm00001eb194230_P003, Zm00001eb194230_P002, Zm00001eb194230_P006, Zm00001eb194230_P004	Sobic.004G233600.1.v5.1, Sobic.004G233600.3.v5.1
OG0001306	Sorghum_bicolorv5.Sb-BTX623-REFERENCE-JGI-5.1.pep.all	Zm00001eb253900_P002, Zm00001eb253900_P003, Zm00001eb253900_P004, Zm00001eb253900_P005, Zm00001eb253900_P001	Sobic.004G246000.2.v5.1, Sobic.004G246000.3.v5.1, Sobic.004G246000.1.v5.1
OG0001307	Sorghum_bicolorv5.Sb-BTX623-REFERENCE-JGI-5.1.pep.all	Zm00001eb253860_P002, Zm00001eb253860_P001	Sobic.004G246400.1.v5.1, Sobic.004G246400.2.v5.1, Sobic.004G246400.5.v5.1, Sobic.004G246400.6.v5.1, Sobic.004G246400.4.v5.1, Sobic.004G246400.3.v5.1
OG0001308	Sorghum_bicolorv5.Sb-BTX623-REFERENCE-JGI-5.1.pep.all	Zm00001eb189400_P002, Zm00001eb189400_P003, Zm00001eb189400_P001, Zm00001eb252890_P002, Zm00001eb252890_P001, Zm00001eb252890_P003	Sobic.004G259000.2.v5.1, Sobic.004G259000.1.v5.1
OG0001309	Sorghum_bicolorv5.Sb-BTX623-REFERENCE-JGI-5.1.pep.all	Zm00001eb252370_P005, Zm00001eb252370_P004, Zm00001eb252370_P001, Zm00001eb252370_P003, Zm00001eb252370_P006, Zm00001eb252370_P002	Sobic.004G264100.1.v5.1, Sobic.004G264100.2.v5.1
OG0001310	Sorghum_bicolorv5.Sb-BTX623-REFERENCE-JGI-5.1.pep.all	Zm00001eb188560_P002, Zm00001eb188560_P003, Zm00001eb188560_P004, Zm00001eb188560_P001	Sobic.004G265500.6.v5.1, Sobic.004G265500.5.v5.1, Sobic.004G265500.2.v5.1, Sobic.004G265500.3.v5.1
OG0001311	Sorghum_bicolorv5.Sb-BTX623-REFERENCE-JGI-5.1.pep.all	Zm00001eb190460_P001, Zm00001eb251620_P001	Sobic.004G271300.2.v5.1, Sobic.004G271300.5.v5.1, Sobic.004G271300.1.v5.1, Sobic.004G271300.4.v5.1, Sobic.004G271300.3.v5.1, Sobic.004G271300.6.v5.1
OG0001312	Sorghum_bicolorv5.Sb-BTX623-REFERENCE-JGI-5.1.pep.all	Zm00001eb187900_P001, Zm00001eb187900_P004, Zm00001eb187900_P002, Zm00001eb187900_P003	Sobic.004G272800.8.v5.1, Sobic.004G272800.4.v5.1, Sobic.004G272800.7.v5.1, Sobic.004G272800.9.v5.1
OG0001313	Sorghum_bicolorv5.Sb-BTX623-REFERENCE-JGI-5.1.pep.all	Zm00001eb250590_P003, Zm00001eb250590_P005, Zm00001eb250590_P001, Zm00001eb250590_P004, Zm00001eb250590_P002	Sobic.004G282900.4.v5.1, Sobic.004G282900.1.v5.1, Sobic.004G282900.3.v5.1
OG0001314	Sorghum_bicolorv5.Sb-BTX623-REFERENCE-JGI-5.1.pep.all	Zm00001eb186850_P004, Zm00001eb186850_P003, Zm00001eb186850_P002, Zm00001eb186850_P001, Zm00001eb186850_P005	Sobic.004G289400.3.v5.1, Sobic.004G289400.2.v5.1, Sobic.004G289400.1.v5.1
OG0001315	Sorghum_bicolorv5.Sb-BTX623-REFERENCE-JGI-5.1.pep.all	Zm00001eb186770_P003, Zm00001eb186770_P002, Zm00001eb186770_P001, Zm00001eb249840_P002, Zm00001eb249840_P001, Zm00001eb366160_P001, Zm00001eb071420_P001	Sobic.004G290800.1.v5.1
OG0001316	Sorghum_bicolorv5.Sb-BTX623-REFERENCE-JGI-5.1.pep.all	Zm00001eb429440_P001, Zm00001eb429440_P002, Zm00001eb429440_P003	Sobic.004G290900.1.v5.1, Sobic.006G173000.6.v5.1, Sobic.006G173000.3.v5.1, Sobic.006G173000.4.v5.1, Sobic.006G173000.5.v5.1
OG0001317	Sorghum_bicolorv5.Sb-BTX623-REFERENCE-JGI-5.1.pep.all	Zm00001eb186450_P003, Zm00001eb186450_P005, Zm00001eb186450_P002, Zm00001eb186450_P004, Zm00001eb186450_P001	Sobic.004G296000.3.v5.1, Sobic.004G296000.4.v5.1, Sobic.004G296000.2.v5.1
OG0001318	Sorghum_bicolorv5.Sb-BTX623-REFERENCE-JGI-5.1.pep.all	Zm00001eb193530_P001, Zm00001eb193530_P005, Zm00001eb193530_P004, Zm00001eb193530_P003, Zm00001eb193530_P002	Sobic.004G311400.4.v5.1, Sobic.004G311400.1.v5.1, Sobic.004G311400.3.v5.1
OG0001319	Sorghum_bicolorv5.Sb-BTX623-REFERENCE-JGI-5.1.pep.all	Zm00001eb193260_P001, Zm00001eb193260_P002, Zm00001eb030280_P001, Zm00001eb256520_P002, Zm00001eb256520_P003, Zm00001eb256520_P001	Sobic.004G315100.1.v5.1, Sobic.004G315100.2.v5.1
OG0001320	Sorghum_bicolorv5.Sb-BTX623-REFERENCE-JGI-5.1.pep.all	Zm00001eb256650_P001, Zm00001eb256650_P005, Zm00001eb256650_P007, Zm00001eb256650_P003, Zm00001eb256650_P006, Zm00001eb256650_P004, Zm00001eb256650_P002	Sobic.004G316500.3.v5.1
OG0001321	Sorghum_bicolorv5.Sb-BTX623-REFERENCE-JGI-5.1.pep.all	Zm00001eb191940_P006, Zm00001eb191940_P005, Zm00001eb191940_P002, Zm00001eb191940_P001, Zm00001eb191940_P003, Zm00001eb191940_P004	Sobic.004G337500.4.v5.1, Sobic.004G337500.3.v5.1
OG0001322	Sorghum_bicolorv5.Sb-BTX623-REFERENCE-JGI-5.1.pep.all	Zm00001eb191930_P004, Zm00001eb191930_P002, Zm00001eb191930_P005, Zm00001eb191930_P001, Zm00001eb191930_P003	Sobic.004G337900.2.v5.1, Sobic.004G337900.3.v5.1, Sobic.004G337900.1.v5.1
OG0001323	Sorghum_bicolorv5.Sb-BTX623-REFERENCE-JGI-5.1.pep.all	Zm00001eb191580_P007, Zm00001eb191580_P005, Zm00001eb191580_P001, Zm00001eb191580_P002, Zm00001eb191580_P003, Zm00001eb191580_P006, Zm00001eb191580_P004	Sobic.004G342000.1.v5.1
OG0001324	Sorghum_bicolorv5.Sb-BTX623-REFERENCE-JGI-5.1.pep.all	Zm00001eb190770_P002, Zm00001eb190770_P001, Zm00001eb190770_P005, Zm00001eb190770_P003, Zm00001eb190770_P007, Zm00001eb190770_P004, Zm00001eb190770_P006	Sobic.004G353900.1.v5.1
OG0001325	Sorghum_bicolorv5.Sb-BTX623-REFERENCE-JGI-5.1.pep.all	Zm00001eb259400_P006, Zm00001eb259400_P002, Zm00001eb259400_P001, Zm00001eb259400_P005, Zm00001eb259400_P007, Zm00001eb259400_P003, Zm00001eb259400_P004	Sobic.004G356200.1.v5.1
OG0001326	Sorghum_bicolorv5.Sb-BTX623-REFERENCE-JGI-5.1.pep.all	Zm00001eb194970_P001, Zm00001eb433170_P001, Zm00001eb194970_P004, Zm00001eb194970_P002, Zm00001eb194970_P005, Zm00001eb194970_P003	Sobic.005G003900.1.v5.1, Sobic.008G004100.2.v5.1
OG0001327	Sorghum_bicolorv5.Sb-BTX623-REFERENCE-JGI-5.1.pep.all	Zm00001eb195270_P004, Zm00001eb195270_P003, Zm00001eb195270_P002, Zm00001eb195270_P001	Sobic.005G012200.10.v5.1, Sobic.005G012200.4.v5.1, Sobic.005G012200.11.v5.1, Sobic.005G012200.12.v5.1
OG0001328	Sorghum_bicolorv5.Sb-BTX623-REFERENCE-JGI-5.1.pep.all	Zm00001eb195450_P002, Zm00001eb195450_P001	Sobic.005G014300.1.v5.1, Sobic.005G014300.5.v5.1, Sobic.005G014300.3.v5.1, Sobic.005G014300.2.v5.1, Sobic.005G014300.6.v5.1, Sobic.005G014300.4.v5.1
OG0001329	Sorghum_bicolorv5.Sb-BTX623-REFERENCE-JGI-5.1.pep.all	Zm00001eb195640_P002, Zm00001eb195640_P003, Zm00001eb195640_P001, Zm00001eb195640_P004, Zm00001eb195640_P005	Sobic.005G017300.4.v5.1, Sobic.005G017300.3.v5.1, Sobic.005G017300.2.v5.1
OG0001330	Sorghum_bicolorv5.Sb-BTX623-REFERENCE-JGI-5.1.pep.all	Zm00001eb093560_P002, Zm00001eb093560_P003, Zm00001eb093560_P001, Zm00001eb195920_P003, Zm00001eb195920_P001, Zm00001eb195920_P002, Zm00001eb195920_P004	Sobic.005G021000.1.v5.1
OG0001331	Sorghum_bicolorv5.Sb-BTX623-REFERENCE-JGI-5.1.pep.all	Zm00001eb196270_P005, Zm00001eb196270_P001, Zm00001eb196270_P004, Zm00001eb196270_P006, Zm00001eb196270_P002, Zm00001eb196270_P003	Sobic.005G026100.1.v5.1, Sobic.005G026100.2.v5.1
OG0001332	Sorghum_bicolorv5.Sb-BTX623-REFERENCE-JGI-5.1.pep.all	Zm00001eb196520_P001, Zm00001eb196520_P002, Zm00001eb093150_P003, Zm00001eb093150_P002, Zm00001eb093150_P001, Zm00001eb093150_P004	Sobic.005G030300.2.v5.1, Sobic.005G030300.3.v5.1
OG0001333	Sorghum_bicolorv5.Sb-BTX623-REFERENCE-JGI-5.1.pep.all	Zm00001eb197180_P001, Zm00001eb197180_P005, Zm00001eb197180_P002, Zm00001eb197180_P003, Zm00001eb197180_P004	Sobic.005G040900.2.v5.1, Sobic.005G040900.3.v5.1, Sobic.005G040900.1.v5.1
OG0001334	Sorghum_bicolorv5.Sb-BTX623-REFERENCE-JGI-5.1.pep.all	Zm00001eb202520_P002, Zm00001eb202520_P003, Zm00001eb202520_P004, Zm00001eb202520_P001	Sobic.005G049000.4.v5.1, Sobic.005G049000.1.v5.1, Sobic.005G049000.3.v5.1, Sobic.005G049000.2.v5.1
OG0001335	Sorghum_bicolorv5.Sb-BTX623-REFERENCE-JGI-5.1.pep.all	Zm00001eb200940_P004, Zm00001eb200940_P006, Zm00001eb200940_P002, Zm00001eb200940_P003, Zm00001eb200940_P005, Zm00001eb200940_P001	Sobic.005G058900.1.v5.1, Sobic.005G058900.3.v5.1
OG0001336	Sorghum_bicolorv5.Sb-BTX623-REFERENCE-JGI-5.1.pep.all	Zm00001eb201140_P001	Sobic.005G061900.6.v5.1, Sobic.005G061900.7.v5.1, Sobic.005G061900.4.v5.1, Sobic.005G061900.1.v5.1, Sobic.005G061900.3.v5.1, Sobic.005G061900.5.v5.1, Sobic.005G061900.2.v5.1
OG0001337	Sorghum_bicolorv5.Sb-BTX623-REFERENCE-JGI-5.1.pep.all	Zm00001eb091110_P001, Zm00001eb091140_P001, Zm00001eb091170_P001	Sobic.005G066500.1.v5.1, Sobic.005G066000.1.v5.1, Sobic.005G066600.1.v5.1, Sobic.005G066366.1.v5.1, Sobic.005G066200.1.v5.1
OG0001338	Sorghum_bicolorv5.Sb-BTX623-REFERENCE-JGI-5.1.pep.all	Zm00001eb201360_P001, Zm00001eb201360_P002, Zm00001eb201360_P003, Zm00001eb201360_P004	Sobic.005G067200.1.v5.1, Sobic.005G067200.5.v5.1, Sobic.005G067200.3.v5.1, Sobic.005G067200.2.v5.1
OG0001339	Sorghum_bicolorv5.Sb-BTX623-REFERENCE-JGI-5.1.pep.all	Zm00001eb200740_P002, Zm00001eb200740_P001, Zm00001eb200740_P003	Sobic.005G096000.1.v5.1, Sobic.005G096000.2.v5.1, Sobic.005G096000.5.v5.1, Sobic.005G183400.2.v5.1, Sobic.010G275600.3.v5.1
OG0001340	Sorghum_bicolorv5.Sb-BTX623-REFERENCE-JGI-5.1.pep.all	Zm00001eb198990_P001	Sobic.005G110409.5.v5.1, Sobic.005G110409.2.v5.1, Sobic.005G110409.4.v5.1, Sobic.005G110409.6.v5.1, Sobic.005G110409.7.v5.1, Sobic.005G110409.8.v5.1, Sobic.005G110409.3.v5.1
OG0001341	Sorghum_bicolorv5.Sb-BTX623-REFERENCE-JGI-5.1.pep.all	Zm00001eb215100_P001, Zm00001eb377100_P001, Zm00001eb349610_P001, Zm00001eb349560_P001, Zm00001eb349600_P001, Zm00001eb349580_P001, Zm00001eb349570_P001	Sobic.005G110538.1.v5.1
OG0001343	Sorghum_bicolorv5.Sb-BTX623-REFERENCE-JGI-5.1.pep.all	Zm00001eb201610_P005, Zm00001eb201610_P002, Zm00001eb201610_P001, Zm00001eb201610_P003, Zm00001eb201610_P004	Sobic.005G145400.1.v5.1, Sobic.005G145400.4.v5.1, Sobic.005G145400.2.v5.1
OG0001345	Sorghum_bicolorv5.Sb-BTX623-REFERENCE-JGI-5.1.pep.all	Zm00001eb200080_P002, Zm00001eb200080_P003, Zm00001eb200080_P004, Zm00001eb200080_P001, Zm00001eb392640_P001	Sobic.005G157000.3.v5.1, Sobic.005G157000.1.v5.1, Sobic.005G157000.2.v5.1
OG0001346	Sorghum_bicolorv5.Sb-BTX623-REFERENCE-JGI-5.1.pep.all	Zm00001eb166750_P005, Zm00001eb166750_P003, Zm00001eb166750_P006, Zm00001eb166750_P001, Zm00001eb166750_P002, Zm00001eb166750_P004, Zm00001eb166750_P007	Sobic.005G188400.1.v5.1
OG0001347	Sorghum_bicolorv5.Sb-BTX623-REFERENCE-JGI-5.1.pep.all	Zm00001eb432820_P002, Zm00001eb432820_P001, Zm00001eb166740_P001	Sobic.005G189700.1.v5.1, Sobic.005G189500.1.v5.1, Sobic.005G190300.1.v5.1, Sobic.005G189600.1.v5.1, Sobic.005G189800.1.v5.1
OG0001349	Sorghum_bicolorv5.Sb-BTX623-REFERENCE-JGI-5.1.pep.all	Zm00001eb165880_P004, Zm00001eb165880_P001, Zm00001eb165880_P003, Zm00001eb165880_P002, Zm00001eb165880_P005, Zm00001eb115510_P001	Sobic.005G200800.3.v5.1, Sobic.005G200800.1.v5.1
OG0001350	Sorghum_bicolorv5.Sb-BTX623-REFERENCE-JGI-5.1.pep.all	Zm00001eb044770_P001, Zm00001eb048460_P001, Zm00001eb239110_P001, Zm00001eb271470_P001, Zm00001eb165860_P002, Zm00001eb165860_P003, Zm00001eb165860_P001	Sobic.005G201100.1.v5.1
OG0001351	Sorghum_bicolorv5.Sb-BTX623-REFERENCE-JGI-5.1.pep.all	Zm00001eb165510_P004, Zm00001eb165510_P002, Zm00001eb165510_P001, Zm00001eb165510_P003, Zm00001eb165510_P005	Sobic.005G204600.2.v5.1, Sobic.005G204600.1.v5.1, Sobic.005G204600.3.v5.1
OG0001352	Sorghum_bicolorv5.Sb-BTX623-REFERENCE-JGI-5.1.pep.all	Zm00001eb165060_P007, Zm00001eb165060_P003, Zm00001eb165060_P002, Zm00001eb165060_P004, Zm00001eb165060_P006, Zm00001eb165060_P005, Zm00001eb165060_P001	Sobic.005G216300.1.v5.1
OG0001353	Sorghum_bicolorv5.Sb-BTX623-REFERENCE-JGI-5.1.pep.all	Zm00001eb088060_P001, Zm00001eb337310_P001, Zm00001eb088140_P001	Sobic.006G023300.1.v5.1, Sobic.006G023200.1.v5.1, Sobic.006G023100.1.v5.1, Sobic.006G023900.1.v5.1, Sobic.006G023400.1.v5.1
OG0001354	Sorghum_bicolorv5.Sb-BTX623-REFERENCE-JGI-5.1.pep.all	Zm00001eb420190_P001	Sobic.006G034400.1.v5.1, Sobic.006G034400.6.v5.1, Sobic.006G034400.7.v5.1, Sobic.006G034400.2.v5.1, Sobic.006G034400.3.v5.1, Sobic.006G034400.4.v5.1, Sobic.006G034400.5.v5.1
OG0001355	Sorghum_bicolorv5.Sb-BTX623-REFERENCE-JGI-5.1.pep.all	Zm00001eb085830_P005, Zm00001eb085830_P001, Zm00001eb085830_P002, Zm00001eb085830_P004, Zm00001eb085830_P003, Zm00001eb085830_P006	Sobic.006G049100.2.v5.1, Sobic.006G049100.5.v5.1
OG0001356	Sorghum_bicolorv5.Sb-BTX623-REFERENCE-JGI-5.1.pep.all	Zm00001eb085290_P002, Zm00001eb085290_P003, Zm00001eb085290_P005, Zm00001eb085290_P007, Zm00001eb085290_P004, Zm00001eb085290_P006, Zm00001eb085290_P001	Sobic.006G053301.1.v5.1
OG0001357	Sorghum_bicolorv5.Sb-BTX623-REFERENCE-JGI-5.1.pep.all	Zm00001eb085270_P004, Zm00001eb085270_P003, Zm00001eb085270_P002, Zm00001eb085270_P001, Zm00001eb085270_P005	Sobic.006G053500.1.v5.1, Sobic.006G053500.2.v5.1, Sobic.006G053500.3.v5.1
OG0001358	Sorghum_bicolorv5.Sb-BTX623-REFERENCE-JGI-5.1.pep.all	Zm00001eb421270_P001, Zm00001eb421270_P002, Zm00001eb421270_P003, Zm00001eb421270_P004	Sobic.006G055000.2.v5.1, Sobic.006G055000.5.v5.1, Sobic.006G055000.3.v5.1, Sobic.006G055000.4.v5.1
OG0001359	Sorghum_bicolorv5.Sb-BTX623-REFERENCE-JGI-5.1.pep.all	Zm00001eb084110_P001, Zm00001eb084110_P002	Sobic.006G067700.1.v5.1, Sobic.006G067700.5.v5.1, Sobic.006G067700.4.v5.1, Sobic.006G067700.7.v5.1, Sobic.006G067700.6.v5.1, Sobic.006G067700.3.v5.1
OG0001360	Sorghum_bicolorv5.Sb-BTX623-REFERENCE-JGI-5.1.pep.all	Zm00001eb422840_P003, Zm00001eb422840_P002, Zm00001eb422840_P001, Zm00001eb422840_P004, Zm00001eb422840_P006, Zm00001eb422840_P005	Sobic.006G087100.2.v5.1, Sobic.006G087100.1.v5.1
OG0001361	Sorghum_bicolorv5.Sb-BTX623-REFERENCE-JGI-5.1.pep.all	Zm00001eb081900_P003, Zm00001eb081900_P002, Zm00001eb081900_P001, Zm00001eb081900_P007, Zm00001eb081900_P006, Zm00001eb081900_P005, Zm00001eb081900_P004	Sobic.006G092700.1.v5.1
OG0001362	Sorghum_bicolorv5.Sb-BTX623-REFERENCE-JGI-5.1.pep.all	Zm00001eb424460_P005, Zm00001eb424460_P001, Zm00001eb424460_P002, Zm00001eb424460_P003, Zm00001eb424460_P004, Zm00001eb348680_P001	Sobic.006G110900.3.v5.1, Sobic.006G110900.1.v5.1
OG0001363	Sorghum_bicolorv5.Sb-BTX623-REFERENCE-JGI-5.1.pep.all	Zm00001eb424480_P001, Zm00001eb424480_P005, Zm00001eb424480_P003, Zm00001eb424480_P004, Zm00001eb424480_P002, Zm00001eb424480_P006	Sobic.006G111700.1.v5.1, Sobic.006G111700.2.v5.1
OG0001364	Sorghum_bicolorv5.Sb-BTX623-REFERENCE-JGI-5.1.pep.all	Zm00001eb424580_P001, Zm00001eb424580_P002, Zm00001eb080150_P001, Zm00001eb080160_P001, Zm00001eb080160_P002	Sobic.006G113900.1.v5.1, Sobic.006G113700.1.v5.1, Sobic.006G113500.1.v5.1
OG0001365	Sorghum_bicolorv5.Sb-BTX623-REFERENCE-JGI-5.1.pep.all	Zm00001eb424690_P001, Zm00001eb424690_P003, Zm00001eb424690_P002, Zm00001eb079980_P001, Zm00001eb079980_P003, Zm00001eb079980_P002, Zm00001eb079980_P004	Sobic.006G115466.1.v5.1
OG0001366	Sorghum_bicolorv5.Sb-BTX623-REFERENCE-JGI-5.1.pep.all	Zm00001eb079970_P002, Zm00001eb079970_P003, Zm00001eb079970_P004, Zm00001eb079970_P001	Sobic.006G115600.1.v5.1, Sobic.006G115600.4.v5.1, Sobic.006G115600.3.v5.1, Sobic.006G115600.5.v5.1
OG0001367	Sorghum_bicolorv5.Sb-BTX623-REFERENCE-JGI-5.1.pep.all	Zm00001eb079910_P007, Zm00001eb079910_P005, Zm00001eb079910_P006, Zm00001eb079910_P002, Zm00001eb079910_P003, Zm00001eb079910_P001, Zm00001eb079910_P004	Sobic.006G116500.6.v5.1
OG0001368	Sorghum_bicolorv5.Sb-BTX623-REFERENCE-JGI-5.1.pep.all	Zm00001eb425140_P001, Zm00001eb425140_P002, Zm00001eb425140_P005, Zm00001eb425140_P003, Zm00001eb425140_P004	Sobic.006G125500.1.v5.1, Sobic.006G125500.3.v5.1, Sobic.006G125500.4.v5.1
OG0001369	Sorghum_bicolorv5.Sb-BTX623-REFERENCE-JGI-5.1.pep.all	Zm00001eb079220_P003, Zm00001eb079220_P002, Zm00001eb079220_P001, Zm00001eb079220_P004	Sobic.006G126300.4.v5.1, Sobic.006G126300.3.v5.1, Sobic.006G126300.2.v5.1, Sobic.006G126300.1.v5.1
OG0001370	Sorghum_bicolorv5.Sb-BTX623-REFERENCE-JGI-5.1.pep.all	Zm00001eb078100_P008, Zm00001eb078100_P004, Zm00001eb078100_P001, Zm00001eb078100_P005, Zm00001eb078100_P003	Sobic.006G138400.5.v5.1, Sobic.006G138400.7.v5.1, Sobic.006G138400.6.v5.1
OG0001371	Sorghum_bicolorv5.Sb-BTX623-REFERENCE-JGI-5.1.pep.all	Zm00001eb077920_P004, Zm00001eb077920_P001, Zm00001eb077920_P003, Zm00001eb077920_P005, Zm00001eb077920_P002	Sobic.006G140300.3.v5.1, Sobic.006G140300.2.v5.1, Sobic.006G140300.4.v5.1
OG0001372	Sorghum_bicolorv5.Sb-BTX623-REFERENCE-JGI-5.1.pep.all	Zm00001eb076840_P001, Zm00001eb076840_P002, Zm00001eb426970_P003, Zm00001eb426970_P004, Zm00001eb426970_P002, Zm00001eb426970_P001	Sobic.006G153200.1.v5.1, Sobic.006G153200.2.v5.1
OG0001373	Sorghum_bicolorv5.Sb-BTX623-REFERENCE-JGI-5.1.pep.all	Zm00001eb427720_P005, Zm00001eb427720_P003, Zm00001eb427720_P002, Zm00001eb427720_P004, Zm00001eb427720_P001	Sobic.006G164300.1.v5.1, Sobic.006G164300.3.v5.1, Sobic.006G164300.2.v5.1
OG0001374	Sorghum_bicolorv5.Sb-BTX623-REFERENCE-JGI-5.1.pep.all	Zm00001eb429410_P002, Zm00001eb429410_P003, Zm00001eb429410_P001	Sobic.006G174850.3.v5.1, Sobic.006G174850.2.v5.1, Sobic.006G174850.4.v5.1, Sobic.006G174850.5.v5.1, Sobic.006G174850.6.v5.1
OG0001375	Sorghum_bicolorv5.Sb-BTX623-REFERENCE-JGI-5.1.pep.all	Zm00001eb213100_P001, Zm00001eb031150_P001, Zm00001eb031150_P002, Zm00001eb074170_P002, Zm00001eb074170_P001, Zm00001eb074170_P004, Zm00001eb074170_P003	Sobic.006G177000.1.v5.1
OG0001376	Sorghum_bicolorv5.Sb-BTX623-REFERENCE-JGI-5.1.pep.all	Zm00001eb362180_P002, Zm00001eb362180_P001	Sobic.006G182200.2.v5.1, Sobic.006G182200.5.v5.1, Sobic.006G182200.3.v5.1, Sobic.006G182200.7.v5.1, Sobic.006G182200.6.v5.1, Sobic.006G182200.4.v5.1
OG0001378	Sorghum_bicolorv5.Sb-BTX623-REFERENCE-JGI-5.1.pep.all	Zm00001eb301290_P001, Zm00001eb056630_P001, Zm00001eb299660_P001, Zm00001eb326140_P001, Zm00001eb355390_P001, Zm00001eb430590_P001, Zm00001eb430590_P002	Sobic.006G208600.1.v5.1
OG0001379	Sorghum_bicolorv5.Sb-BTX623-REFERENCE-JGI-5.1.pep.all	Zm00001eb071290_P005, Zm00001eb071290_P004, Zm00001eb071290_P003, Zm00001eb071290_P002, Zm00001eb071290_P006, Zm00001eb071290_P001	Sobic.006G208800.1.v5.1, Sobic.006G208800.2.v5.1
OG0001380	Sorghum_bicolorv5.Sb-BTX623-REFERENCE-JGI-5.1.pep.all	Zm00001eb070840_P001, Zm00001eb070840_P002	Sobic.006G214300.6.v5.1, Sobic.006G214300.5.v5.1, Sobic.006G214300.1.v5.1, Sobic.006G214300.4.v5.1, Sobic.006G214300.2.v5.1, Sobic.006G214300.3.v5.1
OG0001381	Sorghum_bicolorv5.Sb-BTX623-REFERENCE-JGI-5.1.pep.all	Zm00001eb431180_P002, Zm00001eb431180_P001, Zm00001eb070360_P001	Sobic.006G219600.7.v5.1, Sobic.006G219600.4.v5.1, Sobic.006G219600.1.v5.1, Sobic.006G219600.6.v5.1, Sobic.006G219600.5.v5.1
OG0001382	Sorghum_bicolorv5.Sb-BTX623-REFERENCE-JGI-5.1.pep.all	Zm00001eb068710_P005, Zm00001eb068710_P001, Zm00001eb068710_P003, Zm00001eb068710_P002, Zm00001eb068710_P004	Sobic.006G237400.1.v5.1, Sobic.006G237400.2.v5.1, Sobic.006G237400.3.v5.1
OG0001383	Sorghum_bicolorv5.Sb-BTX623-REFERENCE-JGI-5.1.pep.all	Zm00001eb433160_P004	Sobic.008G088882.1.v5.1
OG0001383	Sorghum_bicolorv5.Sb-BTX623-REFERENCE-JGI-5.1.pep.all	Zm00001eb433160_P005, Zm00001eb433160_P003, Zm00001eb433160_P002, Zm00001eb433160_P001	Sobic.006G258000.3.v5.1, Sobic.006G258000.1.v5.1
OG0001384	Sorghum_bicolorv5.Sb-BTX623-REFERENCE-JGI-5.1.pep.all	Zm00001eb433180_P001, Zm00001eb433180_P002, Zm00001eb433180_P005, Zm00001eb433180_P003, Zm00001eb433180_P004	Sobic.006G258300.3.v5.1, Sobic.006G258300.7.v5.1, Sobic.006G258300.1.v5.1
OG0001385	Sorghum_bicolorv5.Sb-BTX623-REFERENCE-JGI-5.1.pep.all	Zm00001eb433450_P001, Zm00001eb066650_P001, Zm00001eb066650_P002, Zm00001eb433440_P003, Zm00001eb433440_P001, Zm00001eb433440_P002	Sobic.006G261900.1.v5.1, Sobic.006G261900.2.v5.1
OG0001386	Sorghum_bicolorv5.Sb-BTX623-REFERENCE-JGI-5.1.pep.all	Zm00001eb065720_P003, Zm00001eb065720_P002, Zm00001eb065720_P001, Zm00001eb065720_P005, Zm00001eb065720_P006	Sobic.006G273200.1.v5.1, Sobic.006G273200.2.v5.1, Sobic.006G273200.3.v5.1
OG0001387	Sorghum_bicolorv5.Sb-BTX623-REFERENCE-JGI-5.1.pep.all	Zm00001eb434220_P002, Zm00001eb434220_P001, Zm00001eb434220_P004, Zm00001eb091830_P001, Zm00001eb434220_P003, Zm00001eb091840_P001, Zm00001eb434220_P005	Sobic.006G274866.1.v5.1
OG0001388	Sorghum_bicolorv5.Sb-BTX623-REFERENCE-JGI-5.1.pep.all	Zm00001eb434290_P003, Zm00001eb434290_P002, Zm00001eb434290_P001, Zm00001eb029030_P001, Zm00001eb109020_P003, Zm00001eb109020_P002, Zm00001eb109020_P001	Sobic.006G276100.1.v5.1
OG0001389	Sorghum_bicolorv5.Sb-BTX623-REFERENCE-JGI-5.1.pep.all	Zm00001eb434500_P001, Zm00001eb434500_P003, Zm00001eb434500_P002	Sobic.006G280900.9.v5.1, Sobic.006G280900.11.v5.1, Sobic.006G280900.3.v5.1, Sobic.006G280900.12.v5.1, Sobic.006G280900.10.v5.1
OG0001390	Sorghum_bicolorv5.Sb-BTX623-REFERENCE-JGI-5.1.pep.all	Zm00001eb198700_P004, Zm00001eb198700_P001, Zm00001eb198700_P005, Zm00001eb198700_P003, Zm00001eb198700_P002, Zm00001eb137620_P001, Zm00001eb128800_P001	Sobic.007G000500.1.v5.1
OG0001391	Sorghum_bicolorv5.Sb-BTX623-REFERENCE-JGI-5.1.pep.all	Zm00001eb198830_P004, Zm00001eb198830_P006, Zm00001eb198830_P001, Zm00001eb198830_P005, Zm00001eb198830_P003, Zm00001eb198830_P002	Sobic.007G002600.2.v5.1, Sobic.007G002600.3.v5.1
OG0001392	Sorghum_bicolorv5.Sb-BTX623-REFERENCE-JGI-5.1.pep.all	Zm00001eb259530_P001, Zm00001eb042840_P001, Zm00001eb324370_P001, Zm00001eb268630_P001, Zm00001eb260060_P002, Zm00001eb260060_P003, Zm00001eb260060_P001	Sobic.007G006600.1.v5.1
OG0001393	Sorghum_bicolorv5.Sb-BTX623-REFERENCE-JGI-5.1.pep.all	Zm00001eb413100_P002, Zm00001eb413100_P004, Zm00001eb413100_P001, Zm00001eb413100_P003, Zm00001eb413100_P005	Sobic.007G063200.3.v5.1, Sobic.007G063200.2.v5.1, Sobic.007G063200.1.v5.1
OG0001394	Sorghum_bicolorv5.Sb-BTX623-REFERENCE-JGI-5.1.pep.all	Zm00001eb171710_P004, Zm00001eb171710_P001, Zm00001eb171710_P006, Zm00001eb171710_P003, Zm00001eb171710_P005, Zm00001eb171710_P002	Sobic.007G065400.4.v5.1, Sobic.007G065400.3.v5.1
OG0001395	Sorghum_bicolorv5.Sb-BTX623-REFERENCE-JGI-5.1.pep.all	Zm00001eb413740_P001, Zm00001eb413740_P005, Zm00001eb413740_P002, Zm00001eb413740_P003, Zm00001eb413740_P004	Sobic.007G075200.2.v5.1, Sobic.007G075200.3.v5.1, Sobic.007G075200.1.v5.1
OG0001396	Sorghum_bicolorv5.Sb-BTX623-REFERENCE-JGI-5.1.pep.all	Zm00001eb413820_P003, Zm00001eb413820_P001, Zm00001eb413820_P005, Zm00001eb413820_P002, Zm00001eb413820_P004	Sobic.007G075900.4.v5.1, Sobic.007G075900.1.v5.1, Sobic.007G075900.3.v5.1
OG0001397	Sorghum_bicolorv5.Sb-BTX623-REFERENCE-JGI-5.1.pep.all	Zm00001eb178140_P001, Zm00001eb178140_P002	Sobic.007G085201.1.v5.1, Sobic.007G085000.1.v5.1, Sobic.007G085000.2.v5.1, Sobic.007G085201.2.v5.1, Sobic.007G085001.4.v5.1, Sobic.007G085001.3.v5.1
OG0001399	Sorghum_bicolorv5.Sb-BTX623-REFERENCE-JGI-5.1.pep.all	Zm00001eb178040_P006, Zm00001eb178040_P001, Zm00001eb178040_P002, Zm00001eb178040_P005	Sobic.007G092600.2.v5.1, Sobic.007G092600.1.v5.1, Sobic.007G092600.4.v5.1, Sobic.007G092600.3.v5.1
OG0001400	Sorghum_bicolorv5.Sb-BTX623-REFERENCE-JGI-5.1.pep.all	Zm00001eb042470_P007, Zm00001eb042470_P006, Zm00001eb042470_P001, Zm00001eb042470_P005, Zm00001eb042470_P002, Zm00001eb042470_P003, Zm00001eb042470_P004	Sobic.007G118000.1.v5.1
OG0001401	Sorghum_bicolorv5.Sb-BTX623-REFERENCE-JGI-5.1.pep.all	Zm00001eb178540_P002, Zm00001eb178540_P005, Zm00001eb178540_P003, Zm00001eb178540_P006, Zm00001eb178540_P004, Zm00001eb178540_P008, Zm00001eb178540_P001	Sobic.007G118200.1.v5.1
OG0001402	Sorghum_bicolorv5.Sb-BTX623-REFERENCE-JGI-5.1.pep.all	Zm00001eb435800_P001, Zm00001eb436880_P001, Zm00001eb438270_P001, Zm00001eb437300_P001, Zm00001eb437760_P001, Zm00001eb435610_P001, Zm00001eb435330_P001	Sobic.007G145801.1.v5.1
OG0001403	Sorghum_bicolorv5.Sb-BTX623-REFERENCE-JGI-5.1.pep.all	Zm00001eb038310_P001, Zm00001eb038310_P003, Zm00001eb038310_P004, Zm00001eb038310_P006, Zm00001eb038310_P005, Zm00001eb038310_P002	Sobic.007G159200.1.v5.1, Sobic.007G159200.2.v5.1
OG0001404	Sorghum_bicolorv5.Sb-BTX623-REFERENCE-JGI-5.1.pep.all	Zm00001eb038350_P003	Sobic.007G159500.7.v5.1
OG0001404	Sorghum_bicolorv5.Sb-BTX623-REFERENCE-JGI-5.1.pep.all	Zm00001eb038350_P002, Zm00001eb038350_P004, Zm00001eb038350_P001	Sobic.007G159500.6.v5.1, Sobic.007G159500.5.v5.1, Sobic.007G159500.4.v5.1
OG0001405	Sorghum_bicolorv5.Sb-BTX623-REFERENCE-JGI-5.1.pep.all	Zm00001eb038670_P002, Zm00001eb038670_P001, Zm00001eb038670_P003	Sobic.007G163100.3.v5.1, Sobic.007G163100.6.v5.1, Sobic.007G163100.5.v5.1, Sobic.007G163100.8.v5.1, Sobic.007G163100.7.v5.1
OG0001406	Sorghum_bicolorv5.Sb-BTX623-REFERENCE-JGI-5.1.pep.all	Zm00001eb039840_P003, Zm00001eb039840_P001, Zm00001eb039840_P002	Sobic.007G173700.6.v5.1, Sobic.007G173700.7.v5.1, Sobic.007G173700.4.v5.1, Sobic.007G173700.1.v5.1, Sobic.007G173700.5.v5.1
OG0001407	Sorghum_bicolorv5.Sb-BTX623-REFERENCE-JGI-5.1.pep.all	Zm00001eb040130_P002, Zm00001eb040130_P003, Zm00001eb040130_P001, Zm00001eb135950_P001, Zm00001eb322170_P001, Zm00001eb317570_P001, Zm00001eb226250_P001	Sobic.007G177300.3.v5.1
OG0001408	Sorghum_bicolorv5.Sb-BTX623-REFERENCE-JGI-5.1.pep.all	Zm00001eb037290_P001, Zm00001eb198410_P006, Zm00001eb198410_P001, Zm00001eb198410_P005, Zm00001eb198410_P004, Zm00001eb198410_P003, Zm00001eb198410_P002	Sobic.007G184800.1.v5.1
OG0001409	Sorghum_bicolorv5.Sb-BTX623-REFERENCE-JGI-5.1.pep.all	Zm00001eb036040_P001, Zm00001eb036040_P004, Zm00001eb036040_P003, Zm00001eb036040_P005, Zm00001eb036040_P006, Zm00001eb036040_P002, Zm00001eb036040_P007	Sobic.007G197700.1.v5.1
OG0001410	Sorghum_bicolorv5.Sb-BTX623-REFERENCE-JGI-5.1.pep.all	Zm00001eb035760_P002, Zm00001eb035760_P001, Zm00001eb035760_P003, Zm00001eb152470_P001, Zm00001eb286570_P001, Zm00001eb052140_P001, Zm00001eb240180_P001	Sobic.007G201400.1.v5.1
OG0001411	Sorghum_bicolorv5.Sb-BTX623-REFERENCE-JGI-5.1.pep.all	Zm00001eb035440_P002, Zm00001eb035440_P004, Zm00001eb035440_P003, Zm00001eb035440_P001, Zm00001eb035440_P006, Zm00001eb035440_P007, Zm00001eb035440_P005	Sobic.007G205600.1.v5.1
OG0001412	Sorghum_bicolorv5.Sb-BTX623-REFERENCE-JGI-5.1.pep.all	Zm00001eb034890_P001, Zm00001eb034890_P004, Zm00001eb034890_P002, Zm00001eb034890_P003	Sobic.007G211300.8.v5.1, Sobic.007G211300.7.v5.1, Sobic.007G211300.2.v5.1, Sobic.007G211300.9.v5.1
OG0001413	Sorghum_bicolorv5.Sb-BTX623-REFERENCE-JGI-5.1.pep.all	Zm00001eb227290_P001, Zm00001eb107070_P001, Zm00001eb034030_P003, Zm00001eb034030_P004, Zm00001eb034030_P002, Zm00001eb034030_P005, Zm00001eb034030_P001	Sobic.007G217600.1.v5.1
OG0001414	Sorghum_bicolorv5.Sb-BTX623-REFERENCE-JGI-5.1.pep.all	Zm00001eb033410_P005, Zm00001eb033410_P004, Zm00001eb033410_P001, Zm00001eb033410_P003, Zm00001eb033410_P002	Sobic.007G227100.3.v5.1, Sobic.007G227100.2.v5.1, Sobic.007G227100.1.v5.1
OG0001415	Sorghum_bicolorv5.Sb-BTX623-REFERENCE-JGI-5.1.pep.all	Zm00001eb163460_P005, Zm00001eb163460_P003, Zm00001eb163460_P007, Zm00001eb163460_P006, Zm00001eb163460_P001, Zm00001eb163460_P002, Zm00001eb163460_P004	Sobic.008G016000.1.v5.1
OG0001416	Sorghum_bicolorv5.Sb-BTX623-REFERENCE-JGI-5.1.pep.all	Zm00001eb163730_P004, Zm00001eb163730_P001, Zm00001eb163730_P002, Zm00001eb163730_P003	Sobic.008G022200.4.v5.1, Sobic.008G022200.3.v5.1, Sobic.008G022200.1.v5.1, Sobic.008G022200.2.v5.1
OG0001417	Sorghum_bicolorv5.Sb-BTX623-REFERENCE-JGI-5.1.pep.all	Zm00001eb407610_P004, Zm00001eb407610_P006, Zm00001eb407610_P001, Zm00001eb407610_P003, Zm00001eb407610_P005, Zm00001eb407610_P007, Zm00001eb407610_P002	Sobic.008G048300.1.v5.1
OG0001418	Sorghum_bicolorv5.Sb-BTX623-REFERENCE-JGI-5.1.pep.all	Zm00001eb138450_P005, Zm00001eb138450_P002, Zm00001eb138450_P001, Zm00001eb138450_P003, Zm00001eb138450_P004	Sobic.008G070800.3.v5.1, Sobic.008G070800.5.v5.1, Sobic.008G070800.1.v5.1
OG0001419	Sorghum_bicolorv5.Sb-BTX623-REFERENCE-JGI-5.1.pep.all	Zm00001eb133500_P003, Zm00001eb133500_P001, Zm00001eb133500_P002	Sobic.008G085951.1.v5.1, Sobic.008G085951.2.v5.1, Sobic.008G085951.5.v5.1, Sobic.008G085951.4.v5.1, Sobic.008G085951.3.v5.1
OG0001420	Sorghum_bicolorv5.Sb-BTX623-REFERENCE-JGI-5.1.pep.all	Zm00001eb028310_P003, Zm00001eb028310_P002, Zm00001eb028310_P001, Zm00001eb028310_P004, Zm00001eb028310_P005, Zm00001eb028310_P006	Sobic.008G090000.2.v5.1, Sobic.008G090000.1.v5.1
OG0001421	Sorghum_bicolorv5.Sb-BTX623-REFERENCE-JGI-5.1.pep.all	Zm00001eb310390_P002, Zm00001eb310390_P001, Zm00001eb076250_P001, Zm00001eb076270_P001, Zm00001eb076290_P001, Zm00001eb310390_P003	Sobic.008G098600.2.v5.1, Sobic.008G098600.1.v5.1
OG0001422	Sorghum_bicolorv5.Sb-BTX623-REFERENCE-JGI-5.1.pep.all	Zm00001eb409440_P002, Zm00001eb409440_P001, Zm00001eb138110_P002, Zm00001eb138110_P001, Zm00001eb138110_P005, Zm00001eb138110_P004, Zm00001eb138110_P003	Sobic.008G103900.1.v5.1
OG0001423	Sorghum_bicolorv5.Sb-BTX623-REFERENCE-JGI-5.1.pep.all	Zm00001eb410890_P006, Zm00001eb410890_P005, Zm00001eb410890_P001, Zm00001eb410890_P004, Zm00001eb410890_P003, Zm00001eb410890_P002	Sobic.008G112600.1.v5.1, Sobic.008G112600.2.v5.1
OG0001424	Sorghum_bicolorv5.Sb-BTX623-REFERENCE-JGI-5.1.pep.all	Zm00001eb410560_P006, Zm00001eb410560_P007, Zm00001eb410560_P004, Zm00001eb410560_P001, Zm00001eb410560_P003, Zm00001eb410560_P002, Zm00001eb410560_P005	Sobic.008G116700.2.v5.1
OG0001426	Sorghum_bicolorv5.Sb-BTX623-REFERENCE-JGI-5.1.pep.all	Zm00001eb288690_P001, Zm00001eb288690_P003, Zm00001eb288690_P004, Zm00001eb288690_P002, Zm00001eb030790_P001, Zm00001eb030830_P001	Sobic.008G151432.1.v5.1, Sobic.008G152300.1.v5.1
OG0001427	Sorghum_bicolorv5.Sb-BTX623-REFERENCE-JGI-5.1.pep.all	Zm00001eb030730_P001	Sobic.008G151750.4.v5.1, Sobic.008G151750.2.v5.1, Sobic.008G151750.3.v5.1, Sobic.008G151750.1.v5.1, Sobic.008G151750.5.v5.1, Sobic.008G151750.6.v5.1, Sobic.008G151750.7.v5.1
OG0001428	Sorghum_bicolorv5.Sb-BTX623-REFERENCE-JGI-5.1.pep.all	Zm00001eb031290_P002, Zm00001eb031290_P004, Zm00001eb031290_P001, Zm00001eb031290_P003	Sobic.008G160400.5.v5.1, Sobic.008G160400.3.v5.1, Sobic.008G160400.4.v5.1, Sobic.008G160400.1.v5.1
OG0001429	Sorghum_bicolorv5.Sb-BTX623-REFERENCE-JGI-5.1.pep.all	Zm00001eb031430_P002	Sobic.008G162900.2.v5.1, Sobic.008G162900.3.v5.1, Sobic.008G162900.7.v5.1, Sobic.008G162900.4.v5.1, Sobic.008G162900.5.v5.1, Sobic.008G162900.6.v5.1, Sobic.008G162900.1.v5.1
OG0001430	Sorghum_bicolorv5.Sb-BTX623-REFERENCE-JGI-5.1.pep.all	Zm00001eb135940_P002, Zm00001eb135940_P001, Zm00001eb135940_P003, Zm00001eb031590_P002, Zm00001eb031590_P004, Zm00001eb031590_P001, Zm00001eb031590_P003	Sobic.008G165800.1.v5.1
OG0001431	Sorghum_bicolorv5.Sb-BTX623-REFERENCE-JGI-5.1.pep.all	Zm00001eb411820_P005, Zm00001eb411820_P003, Zm00001eb411820_P002, Zm00001eb411820_P001, Zm00001eb411820_P004	Sobic.008G173100.7.v5.1, Sobic.008G173100.6.v5.1, Sobic.008G173100.4.v5.1
OG0001432	Sorghum_bicolorv5.Sb-BTX623-REFERENCE-JGI-5.1.pep.all	Zm00001eb403960_P002, Zm00001eb403960_P003, Zm00001eb403960_P004, Zm00001eb403960_P001	Sobic.009G004300.4.v5.1, Sobic.009G004300.3.v5.1, Sobic.009G004300.2.v5.1, Sobic.009G004300.1.v5.1
OG0001433	Sorghum_bicolorv5.Sb-BTX623-REFERENCE-JGI-5.1.pep.all	Zm00001eb355350_P003, Zm00001eb355350_P004, Zm00001eb355350_P005, Zm00001eb355350_P001, Zm00001eb355350_P002, Zm00001eb265810_P001, Zm00001eb265810_P002	Sobic.009G022200.1.v5.1
OG0001434	Sorghum_bicolorv5.Sb-BTX623-REFERENCE-JGI-5.1.pep.all	Zm00001eb265540_P004, Zm00001eb265540_P003, Zm00001eb265540_P001, Zm00001eb265540_P005, Zm00001eb265540_P002	Sobic.009G025400.4.v5.1, Sobic.009G025400.3.v5.1, Sobic.009G025400.5.v5.1
OG0001435	Sorghum_bicolorv5.Sb-BTX623-REFERENCE-JGI-5.1.pep.all	Zm00001eb354820_P004, Zm00001eb354820_P005, Zm00001eb354820_P002, Zm00001eb354820_P001, Zm00001eb354820_P003	Sobic.009G031200.2.v5.1, Sobic.009G031200.1.v5.1, Sobic.009G031200.3.v5.1
OG0001436	Sorghum_bicolorv5.Sb-BTX623-REFERENCE-JGI-5.1.pep.all	Zm00001eb354250_P004, Zm00001eb354250_P002, Zm00001eb354250_P001, Zm00001eb354250_P003, Zm00001eb354250_P005, Zm00001eb418070_P001, Zm00001eb418070_P002	Sobic.009G044300.1.v5.1
OG0001437	Sorghum_bicolorv5.Sb-BTX623-REFERENCE-JGI-5.1.pep.all	Zm00001eb418210_P001, Zm00001eb418210_P003, Zm00001eb418210_P002, Zm00001eb102530_P001, Zm00001eb102530_P002	Sobic.009G045200.3.v5.1, Sobic.009G045200.2.v5.1, Sobic.009G045200.1.v5.1
OG0001439	Sorghum_bicolorv5.Sb-BTX623-REFERENCE-JGI-5.1.pep.all	Zm00001eb284750_P005, Zm00001eb284750_P003, Zm00001eb284750_P002, Zm00001eb284750_P004, Zm00001eb284750_P001	Sobic.009G081700.9.v5.1, Sobic.009G081700.7.v5.1, Sobic.009G081700.8.v5.1
OG0001440	Sorghum_bicolorv5.Sb-BTX623-REFERENCE-JGI-5.1.pep.all	Zm00001eb284570_P001	Sobic.009G090500.7.v5.1, Sobic.009G090500.8.v5.1, Sobic.009G090500.5.v5.1, Sobic.009G090500.6.v5.1, Sobic.009G090500.2.v5.1, Sobic.009G090500.4.v5.1, Sobic.009G090500.3.v5.1
OG0001441	Sorghum_bicolorv5.Sb-BTX623-REFERENCE-JGI-5.1.pep.all	Zm00001eb284640_P001, Zm00001eb284640_P002, Zm00001eb284640_P003, Zm00001eb284640_P004	Sobic.009G094300.3.v5.1, Sobic.009G094300.4.v5.1, Sobic.009G094300.2.v5.1, Sobic.009G094300.1.v5.1
OG0001442	Sorghum_bicolorv5.Sb-BTX623-REFERENCE-JGI-5.1.pep.all	Zm00001eb346620_P003, Zm00001eb346620_P002, Zm00001eb346620_P005, Zm00001eb346620_P001, Zm00001eb346620_P004	Sobic.009G113000.1.v5.1, Sobic.009G113000.2.v5.1, Sobic.009G113000.3.v5.1
OG0001443	Sorghum_bicolorv5.Sb-BTX623-REFERENCE-JGI-5.1.pep.all	Zm00001eb285330_P002, Zm00001eb285330_P001, Zm00001eb285330_P004, Zm00001eb285330_P003	Sobic.009G116400.9.v5.1, Sobic.009G116400.10.v5.1, Sobic.009G116400.7.v5.1, Sobic.009G116400.8.v5.1
OG0001444	Sorghum_bicolorv5.Sb-BTX623-REFERENCE-JGI-5.1.pep.all	Zm00001eb287070_P003, Zm00001eb287070_P001, Zm00001eb287070_P004, Zm00001eb287070_P002	Sobic.009G122500.6.v5.1, Sobic.009G122500.3.v5.1, Sobic.009G122500.4.v5.1, Sobic.009G122500.5.v5.1
OG0001445	Sorghum_bicolorv5.Sb-BTX623-REFERENCE-JGI-5.1.pep.all	Zm00001eb287500_P001, Zm00001eb346750_P006, Zm00001eb346750_P001, Zm00001eb346750_P005, Zm00001eb346750_P004, Zm00001eb346750_P002, Zm00001eb346750_P003	Sobic.009G129400.1.v5.1
OG0001446	Sorghum_bicolorv5.Sb-BTX623-REFERENCE-JGI-5.1.pep.all	Zm00001eb348950_P001	Sobic.009G144900.1.v5.1, Sobic.009G144800.1.v5.1, Sobic.009G144700.1.v5.1, Sobic.009G144600.1.v5.1, Sobic.009G145600.1.v5.1, Sobic.009G145500.1.v5.1, Sobic.009G145700.1.v5.1
OG0001447	Sorghum_bicolorv5.Sb-BTX623-REFERENCE-JGI-5.1.pep.all	Zm00001eb288670_P003, Zm00001eb288670_P001, Zm00001eb288670_P002, Zm00001eb288670_P004, Zm00001eb288670_P005, Zm00001eb348790_P001	Sobic.009G147800.7.v5.1, Sobic.009G147800.6.v5.1
OG0001448	Sorghum_bicolorv5.Sb-BTX623-REFERENCE-JGI-5.1.pep.all	Zm00001eb351350_P001, Zm00001eb289690_P001, Zm00001eb289690_P003, Zm00001eb289690_P004, Zm00001eb289690_P005, Zm00001eb430980_P001, Zm00001eb289690_P002	Sobic.009G164000.2.v5.1
OG0001449	Sorghum_bicolorv5.Sb-BTX623-REFERENCE-JGI-5.1.pep.all	Zm00001eb351640_P004, Zm00001eb351640_P001, Zm00001eb351640_P006, Zm00001eb351640_P005, Zm00001eb351640_P003, Zm00001eb351640_P002	Sobic.009G166400.4.v5.1, Sobic.009G166400.1.v5.1
OG0001450	Sorghum_bicolorv5.Sb-BTX623-REFERENCE-JGI-5.1.pep.all	Zm00001eb290690_P002, Zm00001eb290690_P001	Sobic.009G174400.6.v5.1, Sobic.009G174400.5.v5.1, Sobic.009G174400.3.v5.1, Sobic.009G174400.9.v5.1, Sobic.009G174400.7.v5.1, Sobic.009G174400.8.v5.1
OG0001451	Sorghum_bicolorv5.Sb-BTX623-REFERENCE-JGI-5.1.pep.all	Zm00001eb352080_P001	Sobic.009G174900.2.v5.1
OG0001451	Sorghum_bicolorv5.Sb-BTX623-REFERENCE-JGI-5.1.pep.all	Zm00001eb352080_P007, Zm00001eb352080_P002, Zm00001eb352080_P004, Zm00001eb352080_P003, Zm00001eb352080_P005	Sobic.009G174900.1.v5.1
OG0001452	Sorghum_bicolorv5.Sb-BTX623-REFERENCE-JGI-5.1.pep.all	Zm00001eb292040_P005, Zm00001eb292040_P001, Zm00001eb292040_P003, Zm00001eb292040_P004, Zm00001eb292040_P002	Sobic.009G188900.3.v5.1, Sobic.009G188900.1.v5.1, Sobic.009G188900.2.v5.1
OG0001453	Sorghum_bicolorv5.Sb-BTX623-REFERENCE-JGI-5.1.pep.all	Zm00001eb293220_P001, Zm00001eb376420_P001, Zm00001eb376420_P002, Zm00001eb045700_P001, Zm00001eb069650_P001, Zm00001eb338330_P001, Zm00001eb353740_P001	Sobic.009G208300.1.v5.1
OG0001454	Sorghum_bicolorv5.Sb-BTX623-REFERENCE-JGI-5.1.pep.all	Zm00001eb342350_P003, Zm00001eb342350_P001	Sobic.009G214200.5.v5.1, Sobic.009G214200.3.v5.1, Sobic.009G214200.4.v5.1, Sobic.009G214200.2.v5.1, Sobic.009G214200.6.v5.1, Sobic.009G214200.1.v5.1
OG0001455	Sorghum_bicolorv5.Sb-BTX623-REFERENCE-JGI-5.1.pep.all	Zm00001eb294580_P003	Sobic.009G217100.6.v5.1, Sobic.009G217100.3.v5.1, Sobic.009G217100.4.v5.1, Sobic.009G217100.5.v5.1, Sobic.009G217100.8.v5.1, Sobic.009G217100.7.v5.1, Sobic.009G217100.2.v5.1
OG0001456	Sorghum_bicolorv5.Sb-BTX623-REFERENCE-JGI-5.1.pep.all	Zm00001eb016000_P004, Zm00001eb016000_P003, Zm00001eb016000_P001, Zm00001eb016000_P002, Zm00001eb417910_P001, Zm00001eb417920_P001, Zm00001eb016000_P005	Sobic.009G217200.1.v5.1
OG0001457	Sorghum_bicolorv5.Sb-BTX623-REFERENCE-JGI-5.1.pep.all	Zm00001eb294950_P001, Zm00001eb360370_P001, Zm00001eb186740_P001, Zm00001eb083500_P001, Zm00001eb077090_P001, Zm00001eb171860_P001, Zm00001eb386760_P001	Sobic.009G222700.1.v5.1
OG0001458	Sorghum_bicolorv5.Sb-BTX623-REFERENCE-JGI-5.1.pep.all	Zm00001eb295670_P001, Zm00001eb295670_P004, Zm00001eb295670_P003, Zm00001eb295670_P005, Zm00001eb295670_P002	Sobic.009G230100.2.v5.1, Sobic.009G230100.1.v5.1, Sobic.009G230100.5.v5.1
OG0001459	Sorghum_bicolorv5.Sb-BTX623-REFERENCE-JGI-5.1.pep.all	Zm00001eb296050_P003, Zm00001eb296050_P001, Zm00001eb296050_P002, Zm00001eb296050_P004, Zm00001eb330860_P001, Zm00001eb184690_P001, Zm00001eb349440_P001	Sobic.009G234200.1.v5.1
OG0001460	Sorghum_bicolorv5.Sb-BTX623-REFERENCE-JGI-5.1.pep.all	Zm00001eb296520_P002, Zm00001eb296520_P006, Zm00001eb296520_P001, Zm00001eb296520_P005, Zm00001eb296520_P004, Zm00001eb296520_P003	Sobic.009G240300.1.v5.1, Sobic.009G240300.2.v5.1
OG0001461	Sorghum_bicolorv5.Sb-BTX623-REFERENCE-JGI-5.1.pep.all	Zm00001eb344600_P006, Zm00001eb344600_P003, Zm00001eb344600_P005, Zm00001eb344600_P004, Zm00001eb344600_P002, Zm00001eb344600_P001, Zm00001eb296830_P001	Sobic.009G244200.3.v5.1
OG0001462	Sorghum_bicolorv5.Sb-BTX623-REFERENCE-JGI-5.1.pep.all	Zm00001eb345290_P001, Zm00001eb345290_P002	Sobic.009G256300.10.v5.1, Sobic.009G256300.13.v5.1, Sobic.009G256300.16.v5.1, Sobic.009G256300.1.v5.1, Sobic.009G256300.8.v5.1, Sobic.009G256300.19.v5.1
OG0001463	Sorghum_bicolorv5.Sb-BTX623-REFERENCE-JGI-5.1.pep.all	Zm00001eb268510_P004, Zm00001eb268510_P001, Zm00001eb268510_P003, Zm00001eb268510_P002	Sobic.010G002600.4.v5.1, Sobic.010G002600.5.v5.1, Sobic.010G002600.6.v5.1, Sobic.010G002600.1.v5.1
OG0001464	Sorghum_bicolorv5.Sb-BTX623-REFERENCE-JGI-5.1.pep.all	Zm00001eb365460_P001, Zm00001eb358540_P001, Zm00001eb341030_P001, Zm00001eb152140_P001, Zm00001eb224480_P001, Zm00001eb382640_P001, Zm00001eb188620_P001	Sobic.010G005700.1.v5.1
OG0001465	Sorghum_bicolorv5.Sb-BTX623-REFERENCE-JGI-5.1.pep.all	Zm00001eb347960_P002, Zm00001eb376720_P001, Zm00001eb348020_P001, Zm00001eb347960_P001, Zm00001eb348170_P001, Zm00001eb348000_P001, Zm00001eb347980_P001	Sobic.010G041800.1.v5.1
OG0001466	Sorghum_bicolorv5.Sb-BTX623-REFERENCE-JGI-5.1.pep.all	Zm00001eb271360_P002, Zm00001eb271340_P001, Zm00001eb271380_P001, Zm00001eb271360_P001, Zm00001eb442420_P001, Zm00001eb442410_P001, Zm00001eb271330_P001	Sobic.010G049700.2.v5.1
OG0001467	Sorghum_bicolorv5.Sb-BTX623-REFERENCE-JGI-5.1.pep.all	Zm00001eb116010_P002, Zm00001eb116010_P003, Zm00001eb116010_P001, Zm00001eb164860_P001, Zm00001eb164860_P002, Zm00001eb164860_P003	Sobic.010G079700.1.v5.1, Sobic.010G054501.1.v5.1
OG0001468	Sorghum_bicolorv5.Sb-BTX623-REFERENCE-JGI-5.1.pep.all	Zm00001eb268250_P001, Zm00001eb268250_P005, Zm00001eb268250_P004, Zm00001eb268250_P006, Zm00001eb268250_P003	Sobic.010G064600.2.v5.1, Sobic.010G064600.1.v5.1, Sobic.010G064600.3.v5.1
OG0001469	Sorghum_bicolorv5.Sb-BTX623-REFERENCE-JGI-5.1.pep.all	Zm00001eb278500_P001, Zm00001eb278500_P003, Zm00001eb278500_P002	Sobic.010G072800.12.v5.1, Sobic.010G072800.11.v5.1, Sobic.010G072800.1.v5.1, Sobic.010G072800.10.v5.1, Sobic.010G072800.9.v5.1
OG0001470	Sorghum_bicolorv5.Sb-BTX623-REFERENCE-JGI-5.1.pep.all	Zm00001eb373630_P007, Zm00001eb373630_P005, Zm00001eb373630_P006, Zm00001eb373630_P002, Zm00001eb373630_P001, Zm00001eb373630_P004, Zm00001eb373630_P003	Sobic.010G077500.1.v5.1
OG0001471	Sorghum_bicolorv5.Sb-BTX623-REFERENCE-JGI-5.1.pep.all	Zm00001eb373130_P001, Zm00001eb373130_P002, Zm00001eb373130_P003, Zm00001eb228380_P001, Zm00001eb288960_P001, Zm00001eb236400_P001	Sobic.010G083000.1.v5.1, Sobic.010G083000.2.v5.1
OG0001472	Sorghum_bicolorv5.Sb-BTX623-REFERENCE-JGI-5.1.pep.all	Zm00001eb372210_P004, Zm00001eb372210_P003, Zm00001eb372210_P002, Zm00001eb372210_P001	Sobic.010G094900.4.v5.1, Sobic.010G094900.1.v5.1, Sobic.010G094900.3.v5.1, Sobic.010G094900.5.v5.1
OG0001473	Sorghum_bicolorv5.Sb-BTX623-REFERENCE-JGI-5.1.pep.all	Zm00001eb280540_P001, Zm00001eb280540_P004, Zm00001eb280540_P002, Zm00001eb280540_P003, Zm00001eb280540_P005	Sobic.010G112000.1.v5.1, Sobic.010G112000.2.v5.1, Sobic.010G112000.3.v5.1
OG0001474	Sorghum_bicolorv5.Sb-BTX623-REFERENCE-JGI-5.1.pep.all	Zm00001eb281400_P001, Zm00001eb382040_P001, Zm00001eb281400_P002, Zm00001eb281400_P003, Zm00001eb382040_P004, Zm00001eb382040_P003, Zm00001eb382040_P002	Sobic.010G136200.1.v5.1
OG0001475	Sorghum_bicolorv5.Sb-BTX623-REFERENCE-JGI-5.1.pep.all	Zm00001eb281450_P003, Zm00001eb281450_P004, Zm00001eb281450_P006, Zm00001eb281450_P005, Zm00001eb281450_P001, Zm00001eb281450_P002, Zm00001eb281450_P007	Sobic.010G138200.4.v5.1
OG0001476	Sorghum_bicolorv5.Sb-BTX623-REFERENCE-JGI-5.1.pep.all	Zm00001eb281600_P001	Sobic.010G139500.5.v5.1, Sobic.010G139500.4.v5.1, Sobic.010G139500.9.v5.1, Sobic.010G139500.8.v5.1, Sobic.010G139500.1.v5.1, Sobic.010G139500.7.v5.1, Sobic.010G139500.6.v5.1
OG0001477	Sorghum_bicolorv5.Sb-BTX623-REFERENCE-JGI-5.1.pep.all	Zm00001eb382260_P003, Zm00001eb382260_P002, Zm00001eb382260_P001	Sobic.010G139600.6.v5.1, Sobic.010G139600.2.v5.1, Sobic.010G139600.4.v5.1, Sobic.010G139600.3.v5.1, Sobic.010G139600.5.v5.1
OG0001478	Sorghum_bicolorv5.Sb-BTX623-REFERENCE-JGI-5.1.pep.all	Zm00001eb382580_P002, Zm00001eb382580_P001, Zm00001eb382580_P003, Zm00001eb382580_P005, Zm00001eb382580_P004	Sobic.010G147100.1.v5.1, Sobic.010G147100.4.v5.1, Sobic.010G147100.2.v5.1
OG0001481	Sorghum_bicolorv5.Sb-BTX623-REFERENCE-JGI-5.1.pep.all	Zm00001eb275430_P002, Zm00001eb275430_P001, Zm00001eb275430_P004, Zm00001eb275430_P003, Zm00001eb275430_P005	Sobic.010G202900.3.v5.1, Sobic.010G202900.1.v5.1, Sobic.010G202900.5.v5.1
OG0001482	Sorghum_bicolorv5.Sb-BTX623-REFERENCE-JGI-5.1.pep.all	Zm00001eb389210_P002, Zm00001eb389210_P001, Zm00001eb389210_P004, Zm00001eb389210_P005	Sobic.010G217400.5.v5.1, Sobic.010G217400.2.v5.1, Sobic.010G217400.3.v5.1, Sobic.010G217400.4.v5.1
OG0001483	Sorghum_bicolorv5.Sb-BTX623-REFERENCE-JGI-5.1.pep.all	Zm00001eb103600_P001, Zm00001eb103600_P002, Zm00001eb389660_P003, Zm00001eb227280_P001, Zm00001eb180760_P001, Zm00001eb389660_P002, Zm00001eb389660_P001	Sobic.010G218500.1.v5.1
OG0001484	Sorghum_bicolorv5.Sb-BTX623-REFERENCE-JGI-5.1.pep.all	Zm00001eb274520_P001, Zm00001eb274410_P004, Zm00001eb274410_P001, Zm00001eb274410_P003, Zm00001eb274410_P002, Zm00001eb274410_P005	Sobic.010G219400.11.v5.1, Sobic.010G219400.5.v5.1
OG0001485	Sorghum_bicolorv5.Sb-BTX623-REFERENCE-JGI-5.1.pep.all	Zm00001eb389710_P003, Zm00001eb389710_P002, Zm00001eb389710_P001	Sobic.010G219600.2.v5.1, Sobic.010G219600.5.v5.1, Sobic.010G219600.1.v5.1, Sobic.010G219600.4.v5.1, Sobic.010G219600.3.v5.1
OG0001486	Sorghum_bicolorv5.Sb-BTX623-REFERENCE-JGI-5.1.pep.all	Zm00001eb390180_P007, Zm00001eb390180_P003, Zm00001eb390180_P004, Zm00001eb390180_P002, Zm00001eb390180_P006, Zm00001eb390180_P005, Zm00001eb390180_P001	Sobic.010G224800.1.v5.1
OG0001487	Sorghum_bicolorv5.Sb-BTX623-REFERENCE-JGI-5.1.pep.all	Zm00001eb049440_P001, Zm00001eb049480_P002, Zm00001eb049420_P001, Zm00001eb049550_P001, Zm00001eb049400_P001, Zm00001eb049520_P001, Zm00001eb049480_P001	Sobic.010G242600.1.v5.1
OG0001488	Sorghum_bicolorv5.Sb-BTX623-REFERENCE-JGI-5.1.pep.all	Zm00001eb359050_P001, Zm00001eb126490_P001, Zm00001eb099220_P001, Zm00001eb278720_P001, Zm00001eb226810_P001, Zm00001eb278710_P001, Zm00001eb021850_P001	Sobic.010G250100.1.v5.1
OG0001489	Sorghum_bicolorv5.Sb-BTX623-REFERENCE-JGI-5.1.pep.all	Zm00001eb225270_P001, Zm00001eb188940_P001, Zm00001eb204720_P001, Zm00001eb244660_P001, Zm00001eb216560_P001, Zm00001eb191090_P006, Zm00001eb191090_P005	Sobic.010G250700.1.v5.1
OG0001490	Sorghum_bicolorv5.Sb-BTX623-REFERENCE-JGI-5.1.pep.all	Zm00001eb226870_P002, Zm00001eb226870_P004, Zm00001eb226870_P005, Zm00001eb226870_P003, Zm00001eb226870_P001	Sobic.010G250900.3.v5.1, Sobic.010G250900.5.v5.1, Sobic.010G250900.4.v5.1
OG0001491	Sorghum_bicolorv5.Sb-BTX623-REFERENCE-JGI-5.1.pep.all	Zm00001eb227100_P002, Zm00001eb227100_P003, Zm00001eb227100_P001	Sobic.010G253300.1.v5.1, Sobic.010G253300.5.v5.1, Sobic.010G253300.4.v5.1, Sobic.010G253300.2.v5.1, Sobic.010G253300.3.v5.1
OG0001492	Sorghum_bicolorv5.Sb-BTX623-REFERENCE-JGI-5.1.pep.all	Zm00001eb227670_P002, Zm00001eb227670_P001, Zm00001eb011030_P001, Zm00001eb227670_P003	Sobic.010G260000.6.v5.1, Sobic.010G260000.7.v5.1, Sobic.010G260000.8.v5.1, Sobic.010G260000.9.v5.1
OG0001493	Sorghum_bicolorv5.Sb-BTX623-REFERENCE-JGI-5.1.pep.all	Zm00001eb227730_P001, Zm00001eb227730_P002, Zm00001eb227730_P003	Sobic.010G260800.10.v5.1, Sobic.010G260800.8.v5.1, Sobic.010G260800.11.v5.1, Sobic.010G260800.12.v5.1, Sobic.010G260800.9.v5.1
OG0001494	Sorghum_bicolorv5.Sb-BTX623-REFERENCE-JGI-5.1.pep.all	Zm00001eb228940_P001, Zm00001eb228940_P002	Sobic.010G278200.1.v5.1, Sobic.010G278200.4.v5.1, Sobic.010G278200.5.v5.1, Sobic.010G278200.6.v5.1, Sobic.010G278200.3.v5.1, Sobic.010G278200.7.v5.1
OG0001496	Sorghum_bicolorv5.Sb-BTX623-REFERENCE-JGI-5.1.pep.all	Zm00001eb435190_P001, Zm00001eb105270_P001, Zm00001eb435050_P002, Zm00001eb434920_P001, Zm00001eb039140_P001	Sobic.K022102.1.v5.1, Sobic.K015553.1.v5.1, Sobic.K022804.1.v5.1
OG0001498	Sorghum_bicolorv5.Sb-BTX623-REFERENCE-JGI-5.1.pep.all	Zm00001eb437190_P001, Zm00001eb105250_P001, Zm00001eb380210_P001, Zm00001eb440340_P001, Zm00001eb440970_P001, Zm00001eb434910_P001, Zm00001eb439980_P001	Sobic.K022604.1.v5.1
OG0001587	Sorghum_bicolorv5.Sb-BTX623-REFERENCE-JGI-5.1.pep.all	Zm00001eb093890_P002, Zm00001eb093890_P001	Sobic.001G004901.1.v5.1, Sobic.005G015200.9.v5.1, Sobic.005G015200.6.v5.1, Sobic.005G015200.8.v5.1, Sobic.005G015200.7.v5.1
OG0001588	Sorghum_bicolorv5.Sb-BTX623-REFERENCE-JGI-5.1.pep.all	Zm00001eb064730_P005, Zm00001eb064730_P002, Zm00001eb064730_P001, Zm00001eb064730_P003, Zm00001eb064730_P004	Sobic.001G009200.2.v5.1, Sobic.001G009200.1.v5.1
OG0001589	Sorghum_bicolorv5.Sb-BTX623-REFERENCE-JGI-5.1.pep.all	Zm00001eb210890_P004, Zm00001eb210890_P003, Zm00001eb210890_P005, Zm00001eb210890_P002, Zm00001eb210890_P001	Sobic.001G015500.1.v5.1, Sobic.001G015500.4.v5.1
OG0001591	Sorghum_bicolorv5.Sb-BTX623-REFERENCE-JGI-5.1.pep.all	Zm00001eb063090_P001, Zm00001eb063090_P002	Sobic.001G030300.1.v5.1
OG0001591	Sorghum_bicolorv5.Sb-BTX623-REFERENCE-JGI-5.1.pep.all	Zm00001eb211450_P001, Zm00001eb211450_P002	Sobic.008G103250.1.v5.1, Sobic.002G088100.2.v5.1
OG0001592	Sorghum_bicolorv5.Sb-BTX623-REFERENCE-JGI-5.1.pep.all	Zm00001eb260500_P001, Zm00001eb081040_P001, Zm00001eb073210_P001, Zm00001eb359770_P001, Zm00001eb061510_P002, Zm00001eb061510_P001	Sobic.001G048400.1.v5.1
OG0001593	Sorghum_bicolorv5.Sb-BTX623-REFERENCE-JGI-5.1.pep.all	Zm00001eb060780_P001, Zm00001eb060780_P002, Zm00001eb060780_P003, Zm00001eb060780_P006, Zm00001eb060780_P005, Zm00001eb060780_P004	Sobic.001G057100.1.v5.1
OG0001594	Sorghum_bicolorv5.Sb-BTX623-REFERENCE-JGI-5.1.pep.all	Zm00001eb060390_P004, Zm00001eb060390_P001, Zm00001eb060390_P003, Zm00001eb060390_P002	Sobic.001G061400.2.v5.1, Sobic.001G061400.1.v5.1, Sobic.001G061400.3.v5.1
OG0001595	Sorghum_bicolorv5.Sb-BTX623-REFERENCE-JGI-5.1.pep.all	Zm00001eb060040_P002, Zm00001eb060040_P003, Zm00001eb060040_P005, Zm00001eb060040_P001, Zm00001eb060040_P004	Sobic.001G064600.1.v5.1, Sobic.001G064600.2.v5.1
OG0001597	Sorghum_bicolorv5.Sb-BTX623-REFERENCE-JGI-5.1.pep.all	Zm00001eb059270_P001, Zm00001eb059270_P003, Zm00001eb059270_P004, Zm00001eb059270_P002	Sobic.001G071600.1.v5.1, Sobic.001G071600.2.v5.1, Sobic.001G071600.3.v5.1
OG0001598	Sorghum_bicolorv5.Sb-BTX623-REFERENCE-JGI-5.1.pep.all	Zm00001eb057840_P002, Zm00001eb057840_P004, Zm00001eb057840_P001, Zm00001eb057840_P003	Sobic.001G083900.1.v5.1, Sobic.001G083900.3.v5.1, Sobic.001G083900.2.v5.1
OG0001599	Sorghum_bicolorv5.Sb-BTX623-REFERENCE-JGI-5.1.pep.all	Zm00001eb057810_P003, Zm00001eb057810_P002, Zm00001eb057810_P005, Zm00001eb057810_P001, Zm00001eb057810_P004	Sobic.001G084100.9.v5.1, Sobic.001G084100.8.v5.1
OG0001600	Sorghum_bicolorv5.Sb-BTX623-REFERENCE-JGI-5.1.pep.all	Zm00001eb214660_P001, Zm00001eb214660_P003, Zm00001eb214660_P002, Zm00001eb214660_P004, Zm00001eb214660_P006, Zm00001eb214660_P005	Sobic.001G085500.1.v5.1
OG0001601	Sorghum_bicolorv5.Sb-BTX623-REFERENCE-JGI-5.1.pep.all	Zm00001eb214750_P002, Zm00001eb214750_P005, Zm00001eb214750_P004, Zm00001eb214750_P006, Zm00001eb214750_P003	Sobic.001G086500.3.v5.1, Sobic.001G086500.2.v5.1
OG0001602	Sorghum_bicolorv5.Sb-BTX623-REFERENCE-JGI-5.1.pep.all	Zm00001eb057350_P004, Zm00001eb057350_P003, Zm00001eb057350_P002, Zm00001eb057350_P001, Zm00001eb057350_P005, Zm00001eb057350_P006	Sobic.001G088600.1.v5.1
OG0001603	Sorghum_bicolorv5.Sb-BTX623-REFERENCE-JGI-5.1.pep.all	Zm00001eb057140_P002, Zm00001eb057140_P003, Zm00001eb057140_P001	Sobic.001G090800.1.v5.1, Sobic.001G090800.4.v5.1, Sobic.001G090800.3.v5.1, Sobic.001G090800.2.v5.1
OG0001605	Sorghum_bicolorv5.Sb-BTX623-REFERENCE-JGI-5.1.pep.all	Zm00001eb056920_P002, Zm00001eb004230_P001, Zm00001eb116710_P001, Zm00001eb056920_P003, Zm00001eb056920_P004, Zm00001eb056920_P001	Sobic.001G094000.1.v5.1
OG0001606	Sorghum_bicolorv5.Sb-BTX623-REFERENCE-JGI-5.1.pep.all	Zm00001eb056580_P003, Zm00001eb056580_P001, Zm00001eb056580_P002, Zm00001eb056580_P004	Sobic.001G096900.2.v5.1, Sobic.001G096900.3.v5.1, Sobic.001G096900.1.v5.1
OG0001607	Sorghum_bicolorv5.Sb-BTX623-REFERENCE-JGI-5.1.pep.all	Zm00001eb056530_P002, Zm00001eb056530_P003, Zm00001eb056530_P001, Zm00001eb056530_P004	Sobic.001G097400.2.v5.1, Sobic.001G097400.3.v5.1, Sobic.001G097400.1.v5.1
OG0001608	Sorghum_bicolorv5.Sb-BTX623-REFERENCE-JGI-5.1.pep.all	Zm00001eb056450_P003, Zm00001eb056450_P002, Zm00001eb056450_P001	Sobic.001G098500.3.v5.1, Sobic.001G098500.2.v5.1, Sobic.001G098500.5.v5.1, Sobic.001G098500.4.v5.1
OG0001609	Sorghum_bicolorv5.Sb-BTX623-REFERENCE-JGI-5.1.pep.all	Zm00001eb056340_P003	Sobic.001G100000.7.v5.1, Sobic.001G100000.6.v5.1, Sobic.001G100000.3.v5.1, Sobic.001G100000.1.v5.1, Sobic.001G100000.4.v5.1, Sobic.001G100000.5.v5.1
OG0001610	Sorghum_bicolorv5.Sb-BTX623-REFERENCE-JGI-5.1.pep.all	Zm00001eb215580_P006, Zm00001eb215580_P002, Zm00001eb215580_P005, Zm00001eb215580_P004, Zm00001eb215580_P001, Zm00001eb215580_P003	Sobic.001G104700.1.v5.1
OG0001611	Sorghum_bicolorv5.Sb-BTX623-REFERENCE-JGI-5.1.pep.all	Zm00001eb055330_P003	Sobic.001G112600.1.v5.1
OG0001611	Sorghum_bicolorv5.Sb-BTX623-REFERENCE-JGI-5.1.pep.all	Zm00001eb216070_P001, Zm00001eb055330_P002	Sobic.001G112600.2.v5.1
OG0001611	Sorghum_bicolorv5.Sb-BTX623-REFERENCE-JGI-5.1.pep.all	Zm00001eb055330_P004	Sobic.001G112600.3.v5.1
OG0001612	Sorghum_bicolorv5.Sb-BTX623-REFERENCE-JGI-5.1.pep.all	Zm00001eb216320_P006, Zm00001eb216320_P001, Zm00001eb216320_P005, Zm00001eb216320_P004, Zm00001eb216320_P003, Zm00001eb216320_P002	Sobic.001G116800.1.v5.1
OG0001613	Sorghum_bicolorv5.Sb-BTX623-REFERENCE-JGI-5.1.pep.all	Zm00001eb054290_P003, Zm00001eb054290_P004	Sobic.001G122832.2.v5.1, Sobic.001G122832.3.v5.1, Sobic.001G122832.6.v5.1, Sobic.001G122832.5.v5.1, Sobic.001G122832.4.v5.1
OG0001614	Sorghum_bicolorv5.Sb-BTX623-REFERENCE-JGI-5.1.pep.all	Zm00001eb053540_P001, Zm00001eb053540_P003, Zm00001eb374340_P001, Zm00001eb053540_P002	Sobic.001G131300.6.v5.1, Sobic.001G131300.5.v5.1, Sobic.001G131300.4.v5.1
OG0001615	Sorghum_bicolorv5.Sb-BTX623-REFERENCE-JGI-5.1.pep.all	Zm00001eb217180_P004, Zm00001eb217180_P003, Zm00001eb217180_P002, Zm00001eb217180_P001, Zm00001eb053410_P001, Zm00001eb053410_P002	Sobic.001G132900.1.v5.1
OG0001617	Sorghum_bicolorv5.Sb-BTX623-REFERENCE-JGI-5.1.pep.all	Zm00001eb051900_P003, Zm00001eb051900_P001, Zm00001eb051900_P005, Zm00001eb051900_P002, Zm00001eb051900_P004	Sobic.001G137100.1.v5.1, Sobic.001G137100.2.v5.1
OG0001618	Sorghum_bicolorv5.Sb-BTX623-REFERENCE-JGI-5.1.pep.all	Zm00001eb217560_P002, Zm00001eb217560_P005, Zm00001eb217560_P006, Zm00001eb217560_P003, Zm00001eb217560_P001, Zm00001eb217560_P004	Sobic.001G141300.1.v5.1
OG0001619	Sorghum_bicolorv5.Sb-BTX623-REFERENCE-JGI-5.1.pep.all	Zm00001eb218110_P003, Zm00001eb218110_P001, Zm00001eb218110_P002, Zm00001eb235720_P001, Zm00001eb123300_P001, Zm00001eb218110_P004	Sobic.001G146900.1.v5.1
OG0001620	Sorghum_bicolorv5.Sb-BTX623-REFERENCE-JGI-5.1.pep.all	Zm00001eb052750_P001, Zm00001eb052750_P004, Zm00001eb052750_P002	Sobic.001G148900.5.v5.1, Sobic.001G148900.2.v5.1, Sobic.001G148900.4.v5.1, Sobic.001G148900.6.v5.1
OG0001621	Sorghum_bicolorv5.Sb-BTX623-REFERENCE-JGI-5.1.pep.all	Zm00001eb335230_P001, Zm00001eb125270_P001	Sobic.002G036200.1.v5.1, Sobic.008G188500.1.v5.1, Sobic.001G150700.1.v5.1, Sobic.002G393950.1.v5.1, Sobic.006G205900.1.v5.1
OG0001622	Sorghum_bicolorv5.Sb-BTX623-REFERENCE-JGI-5.1.pep.all	Zm00001eb050500_P002, Zm00001eb050500_P001, Zm00001eb050500_P003, Zm00001eb050500_P004	Sobic.001G155600.2.v5.1, Sobic.001G155600.4.v5.1, Sobic.001G155600.3.v5.1
OG0001623	Sorghum_bicolorv5.Sb-BTX623-REFERENCE-JGI-5.1.pep.all	Zm00001eb218810_P002, Zm00001eb218810_P005, Zm00001eb218810_P001, Zm00001eb218810_P003, Zm00001eb218810_P004	Sobic.001G160000.1.v5.1, Sobic.001G160000.4.v5.1
OG0001624	Sorghum_bicolorv5.Sb-BTX623-REFERENCE-JGI-5.1.pep.all	Zm00001eb051740_P002, Zm00001eb051740_P001, Zm00001eb051730_P003, Zm00001eb051730_P001, Zm00001eb051730_P002, Zm00001eb051740_P003	Sobic.001G169600.3.v5.1
OG0001625	Sorghum_bicolorv5.Sb-BTX623-REFERENCE-JGI-5.1.pep.all	Zm00001eb051810_P001, Zm00001eb050200_P001, Zm00001eb050180_P001, Zm00001eb050170_P001, Zm00001eb050160_P001, Zm00001eb050150_P001	Sobic.001G170302.1.v5.1
OG0001626	Sorghum_bicolorv5.Sb-BTX623-REFERENCE-JGI-5.1.pep.all	Zm00001eb049980_P001	Sobic.001G172700.3.v5.1, Sobic.001G172700.7.v5.1, Sobic.001G171600.2.v5.1, Sobic.001G172700.5.v5.1, Sobic.001G172700.6.v5.1, Sobic.001G172700.4.v5.1
OG0001628	Sorghum_bicolorv5.Sb-BTX623-REFERENCE-JGI-5.1.pep.all	Zm00001eb049910_P002, Zm00001eb049910_P001, Zm00001eb049910_P004, Zm00001eb049910_P003	Sobic.001G173800.2.v5.1, Sobic.001G173800.3.v5.1, Sobic.001G173800.1.v5.1
OG0001629	Sorghum_bicolorv5.Sb-BTX623-REFERENCE-JGI-5.1.pep.all	Zm00001eb049810_P005, Zm00001eb049810_P002, Zm00001eb049810_P001, Zm00001eb049810_P003, Zm00001eb049810_P004	Sobic.001G176700.1.v5.1, Sobic.001G176700.2.v5.1
OG0001630	Sorghum_bicolorv5.Sb-BTX623-REFERENCE-JGI-5.1.pep.all	Zm00001eb219400_P001	Sobic.001G342850.1.v5.1
OG0001630	Sorghum_bicolorv5.Sb-BTX623-REFERENCE-JGI-5.1.pep.all	Zm00001eb219400_P003, Zm00001eb219400_P002, Zm00001eb219400_P004, Zm00001eb219400_P005	Sobic.001G177300.1.v5.1
OG0001631	Sorghum_bicolorv5.Sb-BTX623-REFERENCE-JGI-5.1.pep.all	Zm00001eb049290_P004, Zm00001eb049290_P001, Zm00001eb049290_P003, Zm00001eb049290_P002	Sobic.001G178400.1.v5.1, Sobic.001G178400.2.v5.1, Sobic.001G178400.4.v5.1
OG0001632	Sorghum_bicolorv5.Sb-BTX623-REFERENCE-JGI-5.1.pep.all	Zm00001eb266930_P001, Zm00001eb266930_P002	Sobic.009G011000.3.v5.1, Sobic.009G011000.2.v5.1, Sobic.009G011000.4.v5.1, Sobic.001G181100.1.v5.1, Sobic.009G011100.6.v5.1
OG0001634	Sorghum_bicolorv5.Sb-BTX623-REFERENCE-JGI-5.1.pep.all	Zm00001eb220110_P001, Zm00001eb220110_P003, Zm00001eb220110_P002, Zm00001eb220110_P004	Sobic.001G193200.2.v5.1, Sobic.001G193200.1.v5.1, Sobic.001G193200.3.v5.1
OG0001635	Sorghum_bicolorv5.Sb-BTX623-REFERENCE-JGI-5.1.pep.all	Zm00001eb220240_P003, Zm00001eb220240_P002, Zm00001eb220240_P001	Sobic.001G194300.6.v5.1, Sobic.001G194300.5.v5.1, Sobic.001G194300.4.v5.1, Sobic.001G194300.1.v5.1
OG0001636	Sorghum_bicolorv5.Sb-BTX623-REFERENCE-JGI-5.1.pep.all	Zm00001eb220250_P001, Zm00001eb220250_P002, Zm00001eb043580_P002, Zm00001eb043580_P001	Sobic.001G194600.1.v5.1, Sobic.001G194600.3.v5.1, Sobic.001G194600.2.v5.1
OG0001637	Sorghum_bicolorv5.Sb-BTX623-REFERENCE-JGI-5.1.pep.all	Zm00001eb043800_P003, Zm00001eb043800_P002, Zm00001eb043800_P001	Sobic.001G197400.2.v5.1, Sobic.001G197400.1.v5.1, Sobic.001G197225.1.v5.1, Sobic.001G197140.1.v5.1
OG0001638	Sorghum_bicolorv5.Sb-BTX623-REFERENCE-JGI-5.1.pep.all	Zm00001eb044040_P004, Zm00001eb044040_P002, Zm00001eb044040_P001, Zm00001eb044040_P003, Zm00001eb044040_P005, Zm00001eb044040_P006	Sobic.001G200200.1.v5.1
OG0001639	Sorghum_bicolorv5.Sb-BTX623-REFERENCE-JGI-5.1.pep.all	Zm00001eb044170_P003, Zm00001eb044170_P004, Zm00001eb044170_P005, Zm00001eb044170_P001, Zm00001eb044170_P002	Sobic.001G201900.2.v5.1, Sobic.001G201900.1.v5.1
OG0001640	Sorghum_bicolorv5.Sb-BTX623-REFERENCE-JGI-5.1.pep.all	Zm00001eb044240_P001, Zm00001eb051570_P001, Zm00001eb329750_P001, Zm00001eb268340_P001, Zm00001eb315290_P001, Zm00001eb249790_P001	Sobic.001G202900.1.v5.1
OG0001641	Sorghum_bicolorv5.Sb-BTX623-REFERENCE-JGI-5.1.pep.all	Zm00001eb044260_P002, Zm00001eb044260_P001, Zm00001eb381750_P001, Zm00001eb381700_P001, Zm00001eb383170_P001, Zm00001eb109930_P001	Sobic.001G203200.1.v5.1
OG0001642	Sorghum_bicolorv5.Sb-BTX623-REFERENCE-JGI-5.1.pep.all	Zm00001eb044900_P002, Zm00001eb044900_P004, Zm00001eb044900_P001, Zm00001eb044900_P005, Zm00001eb044900_P003, Zm00001eb044900_P006	Sobic.001G208600.1.v5.1
OG0001643	Sorghum_bicolorv5.Sb-BTX623-REFERENCE-JGI-5.1.pep.all	Zm00001eb045170_P001, Zm00001eb045180_P001	Sobic.001G211101.1.v5.1, Sobic.001G211000.1.v5.1, Sobic.001G211200.1.v5.1, Sobic.001G210800.1.v5.1, Sobic.001G211400.1.v5.1
OG0001645	Sorghum_bicolorv5.Sb-BTX623-REFERENCE-JGI-5.1.pep.all	Zm00001eb046160_P004, Zm00001eb046160_P003, Zm00001eb046160_P001, Zm00001eb046160_P005, Zm00001eb046160_P002	Sobic.001G222900.3.v5.1, Sobic.001G222900.2.v5.1
OG0001646	Sorghum_bicolorv5.Sb-BTX623-REFERENCE-JGI-5.1.pep.all	Zm00001eb278020_P002, Zm00001eb278020_P001, Zm00001eb278020_P005, Zm00001eb278020_P004, Zm00001eb278020_P006, Zm00001eb278020_P003	Sobic.001G227200.3.v5.1
OG0001647	Sorghum_bicolorv5.Sb-BTX623-REFERENCE-JGI-5.1.pep.all	Zm00001eb222650_P002, Zm00001eb222650_P003, Zm00001eb222650_P004, Zm00001eb222650_P001	Sobic.001G237600.1.v5.1, Sobic.005G189100.1.v5.1, Sobic.009G008000.1.v5.1
OG0001648	Sorghum_bicolorv5.Sb-BTX623-REFERENCE-JGI-5.1.pep.all	Zm00001eb047310_P005, Zm00001eb047310_P001, Zm00001eb222690_P002, Zm00001eb222690_P004, Zm00001eb222690_P003, Zm00001eb222690_P001	Sobic.001G237700.1.v5.1
OG0001649	Sorghum_bicolorv5.Sb-BTX623-REFERENCE-JGI-5.1.pep.all	Zm00001eb047740_P001	Sobic.001G242800.6.v5.1, Sobic.001G242800.7.v5.1, Sobic.001G242800.5.v5.1, Sobic.001G242800.4.v5.1, Sobic.001G242800.2.v5.1, Sobic.001G242800.3.v5.1
OG0001650	Sorghum_bicolorv5.Sb-BTX623-REFERENCE-JGI-5.1.pep.all	Zm00001eb047760_P004, Zm00001eb047760_P006, Zm00001eb047760_P002, Zm00001eb047760_P001, Zm00001eb047760_P005, Zm00001eb047760_P003	Sobic.001G243000.1.v5.1
OG0001651	Sorghum_bicolorv5.Sb-BTX623-REFERENCE-JGI-5.1.pep.all	Zm00001eb222890_P003, Zm00001eb222890_P001, Zm00001eb222890_P004, Zm00001eb222890_P002, Zm00001eb222890_P005, Zm00001eb432290_P001	Sobic.001G244750.1.v5.1
OG0001652	Sorghum_bicolorv5.Sb-BTX623-REFERENCE-JGI-5.1.pep.all	Zm00001eb048340_P004, Zm00001eb048340_P003, Zm00001eb048340_P002, Zm00001eb048340_P001, Zm00001eb048340_P005	Sobic.001G252700.3.v5.1, Sobic.001G252700.2.v5.1
OG0001653	Sorghum_bicolorv5.Sb-BTX623-REFERENCE-JGI-5.1.pep.all	Zm00001eb223270_P005, Zm00001eb223270_P004, Zm00001eb223270_P002, Zm00001eb223270_P003, Zm00001eb223270_P001	Sobic.001G253200.2.v5.1, Sobic.001G253200.1.v5.1
OG0001654	Sorghum_bicolorv5.Sb-BTX623-REFERENCE-JGI-5.1.pep.all	Zm00001eb027820_P003, Zm00001eb027820_P002, Zm00001eb027820_P001	Sobic.001G261476.3.v5.1, Sobic.001G261476.5.v5.1, Sobic.001G261476.4.v5.1, Sobic.001G261476.6.v5.1
OG0001655	Sorghum_bicolorv5.Sb-BTX623-REFERENCE-JGI-5.1.pep.all	Zm00001eb064300_P004, Zm00001eb064300_P006, Zm00001eb064300_P001, Zm00001eb064300_P005, Zm00001eb064300_P003, Zm00001eb064300_P002	Sobic.001G265600.1.v5.1
OG0001656	Sorghum_bicolorv5.Sb-BTX623-REFERENCE-JGI-5.1.pep.all	Zm00001eb332480_P001	Sobic.007G139400.1.v5.1, Sobic.001G268100.1.v5.1, Sobic.002G421700.1.v5.1, Sobic.001G525101.1.v5.1, Sobic.002G096800.1.v5.1, Sobic.005G065151.1.v5.1
OG0001657	Sorghum_bicolorv5.Sb-BTX623-REFERENCE-JGI-5.1.pep.all	Zm00001eb224090_P001	Sobic.001G269200.1.v5.1, Sobic.002G414000.2.v5.1, Sobic.002G414150.2.v5.1, Sobic.001G269700.1.v5.1, Sobic.001G269600.1.v5.1, Sobic.001G269400.1.v5.1
OG0001658	Sorghum_bicolorv5.Sb-BTX623-REFERENCE-JGI-5.1.pep.all	Zm00001eb026880_P003, Zm00001eb026880_P001, Zm00001eb026880_P005, Zm00001eb026880_P004, Zm00001eb026880_P002	Sobic.001G275300.3.v5.1, Sobic.001G275300.1.v5.1
OG0001659	Sorghum_bicolorv5.Sb-BTX623-REFERENCE-JGI-5.1.pep.all	Zm00001eb025340_P004, Zm00001eb025340_P005, Zm00001eb025340_P002, Zm00001eb025340_P001, Zm00001eb025340_P006, Zm00001eb025340_P003	Sobic.001G281700.1.v5.1
OG0001660	Sorghum_bicolorv5.Sb-BTX623-REFERENCE-JGI-5.1.pep.all	Zm00001eb025400_P002, Zm00001eb025400_P001, Zm00001eb025400_P003	Sobic.001G282000.3.v5.1, Sobic.001G282000.6.v5.1, Sobic.001G282000.1.v5.1, Sobic.001G282000.5.v5.1
OG0001661	Sorghum_bicolorv5.Sb-BTX623-REFERENCE-JGI-5.1.pep.all	Zm00001eb024930_P001, Zm00001eb024930_P002, Zm00001eb224920_P001, Zm00001eb224920_P002	Sobic.001G284900.2.v5.1, Sobic.001G284900.3.v5.1, Sobic.001G284900.1.v5.1
OG0001662	Sorghum_bicolorv5.Sb-BTX623-REFERENCE-JGI-5.1.pep.all	Zm00001eb224850_P004, Zm00001eb224850_P002, Zm00001eb224850_P001, Zm00001eb224850_P003	Sobic.001G286500.4.v5.1, Sobic.001G286500.2.v5.1, Sobic.001G286500.3.v5.1
OG0001663	Sorghum_bicolorv5.Sb-BTX623-REFERENCE-JGI-5.1.pep.all	Zm00001eb390450_P002, Zm00001eb390450_P001	Sobic.001G289600.5.v5.1, Sobic.001G289600.3.v5.1, Sobic.001G289600.4.v5.1, Sobic.001G289600.1.v5.1, Sobic.001G289600.2.v5.1
OG0001664	Sorghum_bicolorv5.Sb-BTX623-REFERENCE-JGI-5.1.pep.all	Zm00001eb023510_P002, Zm00001eb023510_P005, Zm00001eb023510_P003, Zm00001eb023510_P001, Zm00001eb023510_P004, Zm00001eb023510_P006	Sobic.001G302100.1.v5.1
OG0001665	Sorghum_bicolorv5.Sb-BTX623-REFERENCE-JGI-5.1.pep.all	Zm00001eb023120_P002, Zm00001eb023120_P003, Zm00001eb023120_P001, Zm00001eb023120_P004	Sobic.001G303100.1.v5.1, Sobic.001G303100.2.v5.1, Sobic.001G303100.4.v5.1
OG0001666	Sorghum_bicolorv5.Sb-BTX623-REFERENCE-JGI-5.1.pep.all	Zm00001eb391690_P001, Zm00001eb391620_P001, Zm00001eb391670_P001, Zm00001eb391660_P001, Zm00001eb391630_P001, Zm00001eb391650_P001	Sobic.001G304201.1.v5.1
OG0001667	Sorghum_bicolorv5.Sb-BTX623-REFERENCE-JGI-5.1.pep.all	Zm00001eb022550_P001, Zm00001eb022570_P004, Zm00001eb022570_P002, Zm00001eb022570_P001, Zm00001eb022570_P003	Sobic.001G310300.1.v5.1, Sobic.001G310300.2.v5.1
OG0001669	Sorghum_bicolorv5.Sb-BTX623-REFERENCE-JGI-5.1.pep.all	Zm00001eb404670_P001, Zm00001eb404670_P002, Zm00001eb404670_P003, Zm00001eb404670_P004, Zm00001eb404670_P005	Sobic.001G323300.1.v5.1, Sobic.001G323300.2.v5.1
OG0001670	Sorghum_bicolorv5.Sb-BTX623-REFERENCE-JGI-5.1.pep.all	Zm00001eb020980_P001, Zm00001eb020980_P002, Zm00001eb020970_P003, Zm00001eb020970_P001, Zm00001eb020980_P003, Zm00001eb020970_P002	Sobic.001G325600.1.v5.1
OG0001671	Sorghum_bicolorv5.Sb-BTX623-REFERENCE-JGI-5.1.pep.all	Zm00001eb020380_P004, Zm00001eb020380_P005, Zm00001eb020380_P002, Zm00001eb020380_P001, Zm00001eb020380_P003	Sobic.001G332700.1.v5.1, Sobic.001G332700.14.v5.1
OG0001672	Sorghum_bicolorv5.Sb-BTX623-REFERENCE-JGI-5.1.pep.all	Zm00001eb108890_P001	Sobic.002G367300.1.v5.1, Sobic.002G367300.2.v5.1, Sobic.002G367300.3.v5.1, Sobic.001G335800.2.v5.1, Sobic.001G335800.4.v5.1, Sobic.001G335800.1.v5.1
OG0001673	Sorghum_bicolorv5.Sb-BTX623-REFERENCE-JGI-5.1.pep.all	Zm00001eb020020_P001, Zm00001eb020020_P002, Zm00001eb020020_P003, Zm00001eb020020_P004	Sobic.001G338500.1.v5.1, Sobic.001G338500.3.v5.1, Sobic.001G338500.2.v5.1
OG0001674	Sorghum_bicolorv5.Sb-BTX623-REFERENCE-JGI-5.1.pep.all	Zm00001eb392880_P001, Zm00001eb392880_P002	Sobic.001G344500.4.v5.1, Sobic.001G344500.1.v5.1, Sobic.001G344500.2.v5.1, Sobic.001G344500.5.v5.1, Sobic.001G344500.3.v5.1
OG0001675	Sorghum_bicolorv5.Sb-BTX623-REFERENCE-JGI-5.1.pep.all	Zm00001eb019340_P001, Zm00001eb019340_P004, Zm00001eb019340_P003, Zm00001eb019340_P002	Sobic.001G346500.1.v5.1, Sobic.001G346500.2.v5.1, Sobic.001G346500.3.v5.1
OG0001676	Sorghum_bicolorv5.Sb-BTX623-REFERENCE-JGI-5.1.pep.all	Zm00001eb019280_P005, Zm00001eb019280_P003, Zm00001eb019280_P004, Zm00001eb019280_P002, Zm00001eb019280_P001	Sobic.001G347400.3.v5.1, Sobic.001G347400.1.v5.1
OG0001678	Sorghum_bicolorv5.Sb-BTX623-REFERENCE-JGI-5.1.pep.all	Zm00001eb018980_P001, Zm00001eb018980_P002, Zm00001eb429460_P001, Zm00001eb392570_P003, Zm00001eb392570_P001, Zm00001eb392570_P002	Sobic.001G350600.1.v5.1
OG0001679	Sorghum_bicolorv5.Sb-BTX623-REFERENCE-JGI-5.1.pep.all	Zm00001eb018630_P001, Zm00001eb018640_P001, Zm00001eb018660_P003, Zm00001eb018660_P002, Zm00001eb018660_P001	Sobic.001G354400.1.v5.1, Sobic.001G354200.1.v5.1
OG0001680	Sorghum_bicolorv5.Sb-BTX623-REFERENCE-JGI-5.1.pep.all	Zm00001eb018460_P006, Zm00001eb018460_P005, Zm00001eb018460_P004, Zm00001eb018460_P002, Zm00001eb018460_P001, Zm00001eb018460_P003	Sobic.001G355600.1.v5.1
OG0001681	Sorghum_bicolorv5.Sb-BTX623-REFERENCE-JGI-5.1.pep.all	Zm00001eb394120_P001, Zm00001eb394120_P003, Zm00001eb394120_P004, Zm00001eb394120_P002, Zm00001eb018090_P002, Zm00001eb018090_P001	Sobic.001G358800.1.v5.1
OG0001682	Sorghum_bicolorv5.Sb-BTX623-REFERENCE-JGI-5.1.pep.all	Zm00001eb059700_P001, Zm00001eb017660_P001, Zm00001eb059680_P001, Zm00001eb059680_P002, Zm00001eb059680_P003, Zm00001eb059680_P004	Sobic.001G363300.1.v5.1
OG0001683	Sorghum_bicolorv5.Sb-BTX623-REFERENCE-JGI-5.1.pep.all	Zm00001eb431440_P001, Zm00001eb431440_P002	Sobic.001G363500.5.v5.1, Sobic.001G363500.6.v5.1, Sobic.001G363500.7.v5.1, Sobic.001G363500.4.v5.1, Sobic.001G363500.3.v5.1
OG0001684	Sorghum_bicolorv5.Sb-BTX623-REFERENCE-JGI-5.1.pep.all	Zm00001eb016740_P002, Zm00001eb016740_P003, Zm00001eb016740_P004, Zm00001eb016740_P005, Zm00001eb016740_P001	Sobic.001G373200.3.v5.1, Sobic.001G373200.1.v5.1
OG0001685	Sorghum_bicolorv5.Sb-BTX623-REFERENCE-JGI-5.1.pep.all	Zm00001eb394830_P002, Zm00001eb394830_P001, Zm00001eb155370_P001, Zm00001eb351180_P001, Zm00001eb006800_P001, Zm00001eb394830_P003	Sobic.001G374100.1.v5.1
OG0001686	Sorghum_bicolorv5.Sb-BTX623-REFERENCE-JGI-5.1.pep.all	Zm00001eb015900_P003, Zm00001eb015900_P001, Zm00001eb015900_P004, Zm00001eb015900_P002, Zm00001eb015900_P005	Sobic.001G382600.2.v5.1, Sobic.001G382600.1.v5.1
OG0001687	Sorghum_bicolorv5.Sb-BTX623-REFERENCE-JGI-5.1.pep.all	Zm00001eb015890_P002, Zm00001eb015890_P003, Zm00001eb015890_P001	Sobic.001G382700.8.v5.1, Sobic.001G382700.1.v5.1, Sobic.001G382700.6.v5.1, Sobic.001G382700.7.v5.1
OG0001688	Sorghum_bicolorv5.Sb-BTX623-REFERENCE-JGI-5.1.pep.all	Zm00001eb015560_P002, Zm00001eb015560_P004, Zm00001eb015560_P003, Zm00001eb015560_P006, Zm00001eb015560_P005, Zm00001eb015560_P001	Sobic.001G386100.1.v5.1
OG0001689	Sorghum_bicolorv5.Sb-BTX623-REFERENCE-JGI-5.1.pep.all	Zm00001eb015390_P001, Zm00001eb015390_P002	Sobic.001G388000.11.v5.1, Sobic.001G388000.9.v5.1, Sobic.001G388000.2.v5.1, Sobic.001G388000.6.v5.1, Sobic.001G388000.1.v5.1
OG0001690	Sorghum_bicolorv5.Sb-BTX623-REFERENCE-JGI-5.1.pep.all	Zm00001eb421290_P003, Zm00001eb085130_P001, Zm00001eb085130_P002, Zm00001eb421290_P001, Zm00001eb421290_P002	Sobic.001G465400.1.v5.1, Sobic.001G402800.1.v5.1
OG0001691	Sorghum_bicolorv5.Sb-BTX623-REFERENCE-JGI-5.1.pep.all	Zm00001eb013610_P005, Zm00001eb013610_P003, Zm00001eb013610_P001, Zm00001eb013610_P002, Zm00001eb013610_P004	Sobic.001G405000.2.v5.1, Sobic.001G405000.1.v5.1
OG0001692	Sorghum_bicolorv5.Sb-BTX623-REFERENCE-JGI-5.1.pep.all	Zm00001eb134460_P005, Zm00001eb134460_P003, Zm00001eb134460_P004, Zm00001eb134460_P001, Zm00001eb134460_P002	Sobic.008G180600.2.v5.1, Sobic.001G417250.1.v5.1
OG0001693	Sorghum_bicolorv5.Sb-BTX623-REFERENCE-JGI-5.1.pep.all	Zm00001eb012590_P001, Zm00001eb012590_P003, Zm00001eb012590_P002	Sobic.001G418000.3.v5.1, Sobic.001G418000.4.v5.1, Sobic.001G418000.1.v5.1, Sobic.001G418000.2.v5.1
OG0001694	Sorghum_bicolorv5.Sb-BTX623-REFERENCE-JGI-5.1.pep.all	Zm00001eb012560_P003, Zm00001eb012560_P002, Zm00001eb012560_P001, Zm00001eb012560_P004, Zm00001eb012560_P005	Sobic.001G418400.3.v5.1, Sobic.001G418400.4.v5.1
OG0001695	Sorghum_bicolorv5.Sb-BTX623-REFERENCE-JGI-5.1.pep.all	Zm00001eb012020_P006, Zm00001eb012020_P002, Zm00001eb012020_P003, Zm00001eb012020_P005, Zm00001eb012020_P001	Sobic.001G424500.1.v5.1, Sobic.001G424500.2.v5.1
OG0001696	Sorghum_bicolorv5.Sb-BTX623-REFERENCE-JGI-5.1.pep.all	Zm00001eb398470_P005, Zm00001eb398470_P003, Zm00001eb398470_P004, Zm00001eb398470_P001, Zm00001eb398470_P002	Sobic.001G434500.4.v5.1, Sobic.001G434500.1.v5.1
OG0001697	Sorghum_bicolorv5.Sb-BTX623-REFERENCE-JGI-5.1.pep.all	Zm00001eb010100_P002, Zm00001eb010100_P001, Zm00001eb010100_P003, Zm00001eb010100_P005, Zm00001eb010100_P004	Sobic.001G442700.5.v5.1, Sobic.001G442700.6.v5.1
OG0001698	Sorghum_bicolorv5.Sb-BTX623-REFERENCE-JGI-5.1.pep.all	Zm00001eb399270_P003, Zm00001eb399270_P004, Zm00001eb399270_P002, Zm00001eb399270_P005, Zm00001eb399270_P006, Zm00001eb399270_P001	Sobic.001G445100.1.v5.1
OG0001699	Sorghum_bicolorv5.Sb-BTX623-REFERENCE-JGI-5.1.pep.all	Zm00001eb009360_P003, Zm00001eb009360_P002, Zm00001eb009360_P001	Sobic.001G449500.4.v5.1, Sobic.001G449500.1.v5.1, Sobic.001G449500.3.v5.1, Sobic.001G449500.2.v5.1
OG0001701	Sorghum_bicolorv5.Sb-BTX623-REFERENCE-JGI-5.1.pep.all	Zm00001eb008790_P001, Zm00001eb008790_P004, Zm00001eb008790_P005, Zm00001eb008790_P006, Zm00001eb008790_P002, Zm00001eb008790_P003	Sobic.001G454900.1.v5.1
OG0001702	Sorghum_bicolorv5.Sb-BTX623-REFERENCE-JGI-5.1.pep.all	Zm00001eb008690_P002, Zm00001eb008690_P001, Zm00001eb008690_P003, Zm00001eb008690_P004	Sobic.001G455900.1.v5.1, Sobic.001G455900.2.v5.1, Sobic.001G455900.3.v5.1
OG0001703	Sorghum_bicolorv5.Sb-BTX623-REFERENCE-JGI-5.1.pep.all	Zm00001eb400340_P005, Zm00001eb400340_P003, Zm00001eb400340_P001, Zm00001eb400340_P002, Zm00001eb400340_P004	Sobic.001G458900.1.v5.1, Sobic.001G458900.2.v5.1
OG0001704	Sorghum_bicolorv5.Sb-BTX623-REFERENCE-JGI-5.1.pep.all	Zm00001eb400410_P005, Zm00001eb400410_P003, Zm00001eb400410_P001, Zm00001eb400410_P004, Zm00001eb400410_P002	Sobic.001G460400.1.v5.1, Sobic.001G460400.2.v5.1
OG0001705	Sorghum_bicolorv5.Sb-BTX623-REFERENCE-JGI-5.1.pep.all	Zm00001eb400550_P003, Zm00001eb400550_P004, Zm00001eb400550_P001, Zm00001eb400550_P002, Zm00001eb400550_P005	Sobic.001G462300.1.v5.1, Sobic.001G462300.2.v5.1
OG0001706	Sorghum_bicolorv5.Sb-BTX623-REFERENCE-JGI-5.1.pep.all	Zm00001eb007770_P001, Zm00001eb007770_P003, Zm00001eb007770_P005, Zm00001eb007770_P004, Zm00001eb007770_P002	Sobic.001G466500.5.v5.1, Sobic.001G466500.6.v5.1
OG0001707	Sorghum_bicolorv5.Sb-BTX623-REFERENCE-JGI-5.1.pep.all	Zm00001eb285250_P001, Zm00001eb401160_P002, Zm00001eb401160_P004, Zm00001eb401160_P001, Zm00001eb401160_P003	Sobic.001G471900.2.v5.1, Sobic.001G471900.1.v5.1
OG0001708	Sorghum_bicolorv5.Sb-BTX623-REFERENCE-JGI-5.1.pep.all	Zm00001eb006890_P003, Zm00001eb006890_P002	Sobic.001G474600.2.v5.1, Sobic.001G474600.3.v5.1, Sobic.001G474600.6.v5.1, Sobic.001G474600.4.v5.1, Sobic.001G474600.5.v5.1
OG0001709	Sorghum_bicolorv5.Sb-BTX623-REFERENCE-JGI-5.1.pep.all	Zm00001eb006560_P001, Zm00001eb006560_P002, Zm00001eb006560_P003	Sobic.001G477800.4.v5.1, Sobic.001G477800.1.v5.1, Sobic.001G477800.3.v5.1, Sobic.001G477800.2.v5.1
OG0001710	Sorghum_bicolorv5.Sb-BTX623-REFERENCE-JGI-5.1.pep.all	Zm00001eb005710_P005, Zm00001eb005710_P002, Zm00001eb005710_P003, Zm00001eb005710_P001, Zm00001eb402000_P004, Zm00001eb005710_P004	Sobic.001G485800.1.v5.1
OG0001711	Sorghum_bicolorv5.Sb-BTX623-REFERENCE-JGI-5.1.pep.all	Zm00001eb005600_P001, Zm00001eb402080_P003, Zm00001eb402080_P004, Zm00001eb402080_P001, Zm00001eb402080_P002	Sobic.001G487200.1.v5.1, Sobic.001G487200.2.v5.1
OG0001712	Sorghum_bicolorv5.Sb-BTX623-REFERENCE-JGI-5.1.pep.all	Zm00001eb005210_P001, Zm00001eb005210_P003, Zm00001eb005210_P002, Zm00001eb005210_P004	Sobic.001G492600.1.v5.1, Sobic.001G492600.5.v5.1, Sobic.001G492600.3.v5.1
OG0001713	Sorghum_bicolorv5.Sb-BTX623-REFERENCE-JGI-5.1.pep.all	Zm00001eb316940_P001	Sobic.002G250200.1.v5.1, Sobic.001G500100.2.v5.1, Sobic.001G500100.1.v5.1, Sobic.002G250300.1.v5.1, Sobic.002G250100.3.v5.1, Sobic.002G250100.2.v5.1
OG0001714	Sorghum_bicolorv5.Sb-BTX623-REFERENCE-JGI-5.1.pep.all	Zm00001eb004250_P002, Zm00001eb152130_P001, Zm00001eb004250_P005, Zm00001eb004250_P001, Zm00001eb004250_P003, Zm00001eb004250_P004	Sobic.001G500400.3.v5.1
OG0001715	Sorghum_bicolorv5.Sb-BTX623-REFERENCE-JGI-5.1.pep.all	Zm00001eb003930_P001, Zm00001eb403040_P005, Zm00001eb403040_P001, Zm00001eb403040_P004, Zm00001eb403040_P002, Zm00001eb403040_P003	Sobic.001G502900.1.v5.1
OG0001716	Sorghum_bicolorv5.Sb-BTX623-REFERENCE-JGI-5.1.pep.all	Zm00001eb003840_P001, Zm00001eb003840_P004, Zm00001eb003840_P003, Zm00001eb003840_P005, Zm00001eb003840_P002	Sobic.001G503900.1.v5.1, Sobic.001G503900.2.v5.1
OG0001717	Sorghum_bicolorv5.Sb-BTX623-REFERENCE-JGI-5.1.pep.all	Zm00001eb003830_P006, Zm00001eb003830_P004, Zm00001eb003830_P008, Zm00001eb003830_P002, Zm00001eb003830_P009	Sobic.001G504000.15.v5.1, Sobic.001G504000.3.v5.1
OG0001718	Sorghum_bicolorv5.Sb-BTX623-REFERENCE-JGI-5.1.pep.all	Zm00001eb003830_P005, Zm00001eb003830_P001, Zm00001eb003830_P007, Zm00001eb003830_P003	Sobic.001G504000.17.v5.1, Sobic.001G504000.16.v5.1, Sobic.001G504000.6.v5.1
OG0001721	Sorghum_bicolorv5.Sb-BTX623-REFERENCE-JGI-5.1.pep.all	Zm00001eb003440_P004, Zm00001eb347690_P001, Zm00001eb003440_P001, Zm00001eb003440_P003, Zm00001eb003440_P005, Zm00001eb003440_P002	Sobic.001G508800.1.v5.1
OG0001722	Sorghum_bicolorv5.Sb-BTX623-REFERENCE-JGI-5.1.pep.all	Zm00001eb003190_P002, Zm00001eb003190_P004, Zm00001eb003190_P001, Zm00001eb003190_P005, Zm00001eb003190_P003	Sobic.001G510700.2.v5.1, Sobic.001G510700.1.v5.1
OG0001723	Sorghum_bicolorv5.Sb-BTX623-REFERENCE-JGI-5.1.pep.all	Zm00001eb003090_P002, Zm00001eb003090_P006, Zm00001eb003090_P004, Zm00001eb003090_P001, Zm00001eb003090_P005, Zm00001eb003090_P003	Sobic.001G512100.1.v5.1
OG0001724	Sorghum_bicolorv5.Sb-BTX623-REFERENCE-JGI-5.1.pep.all	Zm00001eb403560_P001, Zm00001eb403560_P005, Zm00001eb403560_P003, Zm00001eb403560_P002, Zm00001eb403560_P004	Sobic.001G522400.2.v5.1, Sobic.001G522400.1.v5.1
OG0001725	Sorghum_bicolorv5.Sb-BTX623-REFERENCE-JGI-5.1.pep.all	Zm00001eb002000_P002, Zm00001eb002000_P004, Zm00001eb002000_P001, Zm00001eb002000_P003, Zm00001eb290600_P001	Sobic.001G522600.5.v5.1, Sobic.001G522600.2.v5.1
OG0001726	Sorghum_bicolorv5.Sb-BTX623-REFERENCE-JGI-5.1.pep.all	Zm00001eb203320_P001	Sobic.001G530900.1.v5.1, Sobic.001G530900.3.v5.1, Sobic.001G530900.4.v5.1, Sobic.001G530900.5.v5.1, Sobic.001G530900.6.v5.1, Sobic.001G530900.2.v5.1
OG0001727	Sorghum_bicolorv5.Sb-BTX623-REFERENCE-JGI-5.1.pep.all	Zm00001eb000920_P002, Zm00001eb000920_P003, Zm00001eb000920_P005, Zm00001eb000920_P004, Zm00001eb000920_P001	Sobic.001G533700.2.v5.1, Sobic.001G533700.1.v5.1
OG0001728	Sorghum_bicolorv5.Sb-BTX623-REFERENCE-JGI-5.1.pep.all	Zm00001eb000740_P001, Zm00001eb000740_P004, Zm00001eb000740_P005, Zm00001eb000740_P002, Zm00001eb000740_P003	Sobic.001G536800.3.v5.1, Sobic.001G536800.4.v5.1
OG0001729	Sorghum_bicolorv5.Sb-BTX623-REFERENCE-JGI-5.1.pep.all	Zm00001eb127440_P001, Zm00001eb374860_P001	Sobic.008G061601.2.v5.1, Sobic.010G063566.2.v5.1, Sobic.002G165300.1.v5.1, Sobic.001G537400.1.v5.1, Sobic.001G541000.1.v5.1
OG0001731	Sorghum_bicolorv5.Sb-BTX623-REFERENCE-JGI-5.1.pep.all	Zm00001eb118320_P001	Sobic.005G198150.1.v5.1, Sobic.002G004401.1.v5.1, Sobic.002G004200.1.v5.1, Sobic.002G004200.2.v5.1, Sobic.002G004300.2.v5.1, Sobic.002G004300.1.v5.1
OG0001736	Sorghum_bicolorv5.Sb-BTX623-REFERENCE-JGI-5.1.pep.all	Zm00001eb137410_P002, Zm00001eb137380_P001, Zm00001eb137410_P001, Zm00001eb137380_P002, Zm00001eb137430_P001, Zm00001eb137370_P001	Sobic.002G024651.1.v5.1
OG0001737	Sorghum_bicolorv5.Sb-BTX623-REFERENCE-JGI-5.1.pep.all	Zm00001eb117760_P001	Sobic.002G026900.1.v5.1, Sobic.002G026800.1.v5.1, Sobic.002G027300.1.v5.1, Sobic.002G027100.1.v5.1, Sobic.002G026700.2.v5.1, Sobic.003G076400.1.v5.1
OG0001738	Sorghum_bicolorv5.Sb-BTX623-REFERENCE-JGI-5.1.pep.all	Zm00001eb299670_P001, Zm00001eb299670_P003, Zm00001eb299670_P002	Sobic.002G029100.4.v5.1, Sobic.002G029100.1.v5.1, Sobic.002G029100.3.v5.1, Sobic.002G029100.2.v5.1
OG0001739	Sorghum_bicolorv5.Sb-BTX623-REFERENCE-JGI-5.1.pep.all	Zm00001eb117640_P005, Zm00001eb117640_P002, Zm00001eb117640_P003, Zm00001eb117640_P004, Zm00001eb117640_P006, Zm00001eb117640_P001	Sobic.002G030900.1.v5.1
OG0001740	Sorghum_bicolorv5.Sb-BTX623-REFERENCE-JGI-5.1.pep.all	Zm00001eb299830_P001, Zm00001eb299830_P002, Zm00001eb299830_P003	Sobic.002G031100.4.v5.1, Sobic.002G031100.2.v5.1, Sobic.002G031100.3.v5.1, Sobic.002G031100.1.v5.1
OG0001741	Sorghum_bicolorv5.Sb-BTX623-REFERENCE-JGI-5.1.pep.all	Zm00001eb117060_P003, Zm00001eb117060_P002, Zm00001eb117060_P001, Zm00001eb117060_P004	Sobic.002G048200.3.v5.1, Sobic.002G048200.2.v5.1, Sobic.002G048200.1.v5.1
OG0001742	Sorghum_bicolorv5.Sb-BTX623-REFERENCE-JGI-5.1.pep.all	Zm00001eb301170_P001, Zm00001eb301170_P002	Sobic.002G050700.4.v5.1, Sobic.002G050700.8.v5.1, Sobic.002G050700.6.v5.1, Sobic.002G050700.7.v5.1, Sobic.002G050700.5.v5.1
OG0001745	Sorghum_bicolorv5.Sb-BTX623-REFERENCE-JGI-5.1.pep.all	Zm00001eb302580_P001, Zm00001eb302580_P002	Sobic.002G067100.1.v5.1, Sobic.002G067100.2.v5.1, Sobic.002G067600.1.v5.1, Sobic.002G067600.3.v5.1, Sobic.002G067600.2.v5.1
OG0001747	Sorghum_bicolorv5.Sb-BTX623-REFERENCE-JGI-5.1.pep.all	Zm00001eb419460_P001, Zm00001eb353420_P001, Zm00001eb134830_P001, Zm00001eb304060_P002, Zm00001eb304060_P001, Zm00001eb134840_P001	Sobic.002G085800.6.v5.1
OG0001748	Sorghum_bicolorv5.Sb-BTX623-REFERENCE-JGI-5.1.pep.all	Zm00001eb304130_P002, Zm00001eb304130_P001, Zm00001eb304130_P003	Sobic.002G088600.2.v5.1, Sobic.002G088600.4.v5.1, Sobic.002G088600.5.v5.1, Sobic.002G088600.3.v5.1
OG0001749	Sorghum_bicolorv5.Sb-BTX623-REFERENCE-JGI-5.1.pep.all	Zm00001eb031040_P001	Sobic.008G154400.1.v5.1, Sobic.007G152701.2.v5.1, Sobic.007G152701.3.v5.1, Sobic.007G152500.1.v5.1, Sobic.007G152600.1.v5.1, Sobic.002G089700.1.v5.1
OG0001750	Sorghum_bicolorv5.Sb-BTX623-REFERENCE-JGI-5.1.pep.all	Zm00001eb304530_P004, Zm00001eb304530_P006, Zm00001eb304530_P001, Zm00001eb304530_P003, Zm00001eb304530_P005, Zm00001eb304530_P002	Sobic.002G093500.1.v5.1
OG0001751	Sorghum_bicolorv5.Sb-BTX623-REFERENCE-JGI-5.1.pep.all	Zm00001eb304540_P001	Sobic.005G183600.1.v5.1, Sobic.002G093700.1.v5.1, Sobic.002G093600.1.v5.1, Sobic.002G093800.4.v5.1, Sobic.002G093800.2.v5.1, Sobic.002G093800.1.v5.1
OG0001752	Sorghum_bicolorv5.Sb-BTX623-REFERENCE-JGI-5.1.pep.all	Zm00001eb097160_P004, Zm00001eb097160_P005, Zm00001eb097160_P002	Sobic.002G098900.4.v5.1, Sobic.002G098900.1.v5.1, Sobic.002G098900.2.v5.1, Sobic.002G098900.3.v5.1
OG0001754	Sorghum_bicolorv5.Sb-BTX623-REFERENCE-JGI-5.1.pep.all	Zm00001eb304780_P003, Zm00001eb304780_P004, Zm00001eb304780_P005, Zm00001eb304780_P002, Zm00001eb304780_P001	Sobic.002G104300.1.v5.1, Sobic.002G104300.2.v5.1
OG0001755	Sorghum_bicolorv5.Sb-BTX623-REFERENCE-JGI-5.1.pep.all	Zm00001eb304830_P001, Zm00001eb304830_P002	Sobic.002G104400.1.v5.1, Sobic.002G104400.5.v5.1, Sobic.002G104400.6.v5.1, Sobic.002G104400.7.v5.1, Sobic.002G104400.8.v5.1
OG0001756	Sorghum_bicolorv5.Sb-BTX623-REFERENCE-JGI-5.1.pep.all	Zm00001eb174990_P001, Zm00001eb174990_P002, Zm00001eb036170_P001	Sobic.002G114200.1.v5.1, Sobic.002G114400.1.v5.1, Sobic.002G114000.1.v5.1, Sobic.010G056000.3.v5.1
OG0001758	Sorghum_bicolorv5.Sb-BTX623-REFERENCE-JGI-5.1.pep.all	Zm00001eb096780_P002, Zm00001eb096780_P001, Zm00001eb306210_P004, Zm00001eb306210_P003, Zm00001eb306210_P002, Zm00001eb306210_P001	Sobic.002G121300.1.v5.1
OG0001759	Sorghum_bicolorv5.Sb-BTX623-REFERENCE-JGI-5.1.pep.all	Zm00001eb306220_P002, Zm00001eb306220_P001, Zm00001eb306220_P003	Sobic.002G121600.5.v5.1, Sobic.002G121600.2.v5.1, Sobic.002G121600.3.v5.1, Sobic.002G121600.4.v5.1
OG0001760	Sorghum_bicolorv5.Sb-BTX623-REFERENCE-JGI-5.1.pep.all	Zm00001eb306310_P001, Zm00001eb306310_P005, Zm00001eb306310_P002, Zm00001eb306310_P004, Zm00001eb306310_P003, Zm00001eb306310_P006	Sobic.002G123100.3.v5.1
OG0001762	Sorghum_bicolorv5.Sb-BTX623-REFERENCE-JGI-5.1.pep.all	Zm00001eb306870_P002, Zm00001eb306870_P001, Zm00001eb306870_P003	Sobic.002G131100.2.v5.1, Sobic.002G131100.1.v5.1, Sobic.002G131100.5.v5.1, Sobic.002G131100.3.v5.1
OG0001763	Sorghum_bicolorv5.Sb-BTX623-REFERENCE-JGI-5.1.pep.all	Zm00001eb375840_P004, Zm00001eb375840_P003, Zm00001eb375840_P001, Zm00001eb375840_P005, Zm00001eb375840_P002	Sobic.002G133150.1.v5.1, Sobic.010G050200.1.v5.1
OG0001764	Sorghum_bicolorv5.Sb-BTX623-REFERENCE-JGI-5.1.pep.all	Zm00001eb096030_P002, Zm00001eb096030_P004, Zm00001eb096030_P001, Zm00001eb096030_P006, Zm00001eb096030_P003, Zm00001eb096030_P005	Sobic.002G134400.1.v5.1
OG0001765	Sorghum_bicolorv5.Sb-BTX623-REFERENCE-JGI-5.1.pep.all	Zm00001eb308290_P003, Zm00001eb308290_P002, Zm00001eb308290_P005, Zm00001eb308290_P001, Zm00001eb308290_P004	Sobic.002G135000.1.v5.1, Sobic.002G135000.2.v5.1
OG0001766	Sorghum_bicolorv5.Sb-BTX623-REFERENCE-JGI-5.1.pep.all	Zm00001eb095930_P003, Zm00001eb095930_P002, Zm00001eb095930_P001, Zm00001eb336560_P001, Zm00001eb095930_P004	Sobic.002G136100.2.v5.1, Sobic.002G136100.4.v5.1
OG0001767	Sorghum_bicolorv5.Sb-BTX623-REFERENCE-JGI-5.1.pep.all	Zm00001eb308690_P002, Zm00001eb308690_P005, Zm00001eb308690_P004, Zm00001eb308690_P001, Zm00001eb308690_P003	Sobic.002G145500.1.v5.1, Sobic.002G145500.2.v5.1
OG0001768	Sorghum_bicolorv5.Sb-BTX623-REFERENCE-JGI-5.1.pep.all	Zm00001eb380900_P002, Zm00001eb380900_P001, Zm00001eb381380_P001, Zm00001eb381380_P002	Sobic.002G149200.4.v5.1, Sobic.002G149200.1.v5.1, Sobic.002G149200.3.v5.1
OG0001769	Sorghum_bicolorv5.Sb-BTX623-REFERENCE-JGI-5.1.pep.all	Zm00001eb309080_P001, Zm00001eb309080_P004, Zm00001eb309080_P002, Zm00001eb309080_P003, Zm00001eb309080_P005	Sobic.002G155000.1.v5.1, Sobic.002G155000.2.v5.1
OG0001770	Sorghum_bicolorv5.Sb-BTX623-REFERENCE-JGI-5.1.pep.all	Zm00001eb309770_P002, Zm00001eb309770_P001	Sobic.002G168800.7.v5.1, Sobic.002G168716.1.v5.1, Sobic.002G168764.1.v5.1, Sobic.002G168748.1.v5.1, Sobic.002G168780.1.v5.1
OG0001771	Sorghum_bicolorv5.Sb-BTX623-REFERENCE-JGI-5.1.pep.all	Zm00001eb098100_P004, Zm00001eb098100_P001, Zm00001eb098100_P003, Zm00001eb098100_P005, Zm00001eb098100_P002	Sobic.002G169300.6.v5.1, Sobic.002G169300.5.v5.1
OG0001772	Sorghum_bicolorv5.Sb-BTX623-REFERENCE-JGI-5.1.pep.all	Zm00001eb098430_P004, Zm00001eb098430_P002, Zm00001eb098430_P001, Zm00001eb098430_P005, Zm00001eb098430_P006, Zm00001eb098430_P003	Sobic.002G176800.1.v5.1
OG0001773	Sorghum_bicolorv5.Sb-BTX623-REFERENCE-JGI-5.1.pep.all	Zm00001eb098450_P001, Zm00001eb098450_P002, Zm00001eb310480_P001, Zm00001eb310480_P002	Sobic.002G177000.2.v5.1, Sobic.002G177000.1.v5.1, Sobic.002G177000.3.v5.1
OG0001774	Sorghum_bicolorv5.Sb-BTX623-REFERENCE-JGI-5.1.pep.all	Zm00001eb098590_P001, Zm00001eb098590_P004, Zm00001eb098590_P003, Zm00001eb098590_P002, Zm00001eb098590_P005	Sobic.002G180900.2.v5.1, Sobic.002G180900.3.v5.1
OG0001775	Sorghum_bicolorv5.Sb-BTX623-REFERENCE-JGI-5.1.pep.all	Zm00001eb311420_P003, Zm00001eb311420_P002, Zm00001eb311420_P004, Zm00001eb311420_P005, Zm00001eb311420_P001	Sobic.002G186400.5.v5.1, Sobic.002G186400.4.v5.1
OG0001776	Sorghum_bicolorv5.Sb-BTX623-REFERENCE-JGI-5.1.pep.all	Zm00001eb311460_P002, Zm00001eb098850_P004, Zm00001eb098850_P005, Zm00001eb098850_P003, Zm00001eb098850_P002, Zm00001eb098850_P001	Sobic.002G187300.3.v5.1
OG0001777	Sorghum_bicolorv5.Sb-BTX623-REFERENCE-JGI-5.1.pep.all	Zm00001eb311870_P002, Zm00001eb311870_P001	Sobic.002G193300.1.v5.1, Sobic.002G193300.3.v5.1, Sobic.002G193300.5.v5.1, Sobic.002G193300.4.v5.1, Sobic.002G193300.2.v5.1
OG0001778	Sorghum_bicolorv5.Sb-BTX623-REFERENCE-JGI-5.1.pep.all	Zm00001eb179320_P001	Sobic.007G132300.1.v5.1, Sobic.002G195800.5.v5.1, Sobic.002G195800.4.v5.1, Sobic.002G195800.3.v5.1, Sobic.002G195800.2.v5.1, Sobic.002G195800.1.v5.1
OG0001780	Sorghum_bicolorv5.Sb-BTX623-REFERENCE-JGI-5.1.pep.all	Zm00001eb099470_P001, Zm00001eb099470_P002, Zm00001eb312850_P001, Zm00001eb099470_P003, Zm00001eb099470_P004	Sobic.002G202600.3.v5.1, Sobic.002G202600.1.v5.1
OG0001781	Sorghum_bicolorv5.Sb-BTX623-REFERENCE-JGI-5.1.pep.all	Zm00001eb312940_P001, Zm00001eb312940_P002	Sobic.002G203600.1.v5.1, Sobic.002G213100.2.v5.1, Sobic.002G212400.1.v5.1, Sobic.002G212200.1.v5.1, Sobic.002G203600.2.v5.1
OG0001782	Sorghum_bicolorv5.Sb-BTX623-REFERENCE-JGI-5.1.pep.all	Zm00001eb313430_P006, Zm00001eb313430_P005, Zm00001eb313430_P002, Zm00001eb313430_P003, Zm00001eb313430_P004, Zm00001eb313430_P001	Sobic.002G206800.3.v5.1
OG0001783	Sorghum_bicolorv5.Sb-BTX623-REFERENCE-JGI-5.1.pep.all	Zm00001eb313790_P003, Zm00001eb313790_P004, Zm00001eb313790_P006, Zm00001eb313790_P001, Zm00001eb313790_P002, Zm00001eb313790_P005	Sobic.002G211501.2.v5.1
OG0001785	Sorghum_bicolorv5.Sb-BTX623-REFERENCE-JGI-5.1.pep.all	Zm00001eb314900_P006, Zm00001eb314900_P001, Zm00001eb314900_P004, Zm00001eb314900_P005, Zm00001eb314900_P002, Zm00001eb314900_P003	Sobic.002G225400.2.v5.1
OG0001786	Sorghum_bicolorv5.Sb-BTX623-REFERENCE-JGI-5.1.pep.all	Zm00001eb315470_P005, Zm00001eb315470_P001, Zm00001eb315470_P006, Zm00001eb315470_P002, Zm00001eb315470_P003, Zm00001eb315470_P004	Sobic.002G231300.3.v5.1
OG0001787	Sorghum_bicolorv5.Sb-BTX623-REFERENCE-JGI-5.1.pep.all	Zm00001eb315530_P002, Zm00001eb315530_P001, Zm00001eb315530_P005	Sobic.002G232400.4.v5.1, Sobic.002G232400.2.v5.1, Sobic.002G232400.6.v5.1, Sobic.002G232400.5.v5.1
OG0001788	Sorghum_bicolorv5.Sb-BTX623-REFERENCE-JGI-5.1.pep.all	Zm00001eb409660_P001, Zm00001eb020220_P001, Zm00001eb017480_P001, Zm00001eb316150_P002, Zm00001eb316150_P001	Sobic.002G240000.3.v5.1, Sobic.002G240300.1.v5.1
OG0001789	Sorghum_bicolorv5.Sb-BTX623-REFERENCE-JGI-5.1.pep.all	Zm00001eb316620_P004, Zm00001eb316620_P002, Zm00001eb316620_P003, Zm00001eb316620_P001	Sobic.002G246000.3.v5.1, Sobic.002G246000.2.v5.1, Sobic.002G246000.4.v5.1
OG0001790	Sorghum_bicolorv5.Sb-BTX623-REFERENCE-JGI-5.1.pep.all	Zm00001eb102230_P004, Zm00001eb102230_P001, Zm00001eb102230_P003, Zm00001eb102230_P002, Zm00001eb102230_P005	Sobic.002G254500.2.v5.1, Sobic.002G254500.1.v5.1
OG0001791	Sorghum_bicolorv5.Sb-BTX623-REFERENCE-JGI-5.1.pep.all	Zm00001eb317470_P001	Sobic.002G255300.2.v5.1, Sobic.002G255300.1.v5.1
OG0001791	Sorghum_bicolorv5.Sb-BTX623-REFERENCE-JGI-5.1.pep.all	Zm00001eb317450_P002, Zm00001eb102250_P001, Zm00001eb317450_P001	Sobic.002G255100.1.v5.1
OG0001792	Sorghum_bicolorv5.Sb-BTX623-REFERENCE-JGI-5.1.pep.all	Zm00001eb317930_P002, Zm00001eb317930_P005, Zm00001eb317930_P003, Zm00001eb317930_P001, Zm00001eb317930_P004	Sobic.002G259900.2.v5.1, Sobic.002G259900.1.v5.1
OG0001793	Sorghum_bicolorv5.Sb-BTX623-REFERENCE-JGI-5.1.pep.all	Zm00001eb318320_P005, Zm00001eb318320_P003, Zm00001eb318320_P004, Zm00001eb318320_P006, Zm00001eb318320_P001, Zm00001eb318320_P002	Sobic.002G262800.1.v5.1
OG0001794	Sorghum_bicolorv5.Sb-BTX623-REFERENCE-JGI-5.1.pep.all	Zm00001eb353590_P006, Zm00001eb353590_P001, Zm00001eb353590_P005, Zm00001eb353590_P003, Zm00001eb353590_P004, Zm00001eb353590_P002	Sobic.002G274200.6.v5.1
OG0001795	Sorghum_bicolorv5.Sb-BTX623-REFERENCE-JGI-5.1.pep.all	Zm00001eb319630_P001, Zm00001eb319630_P003, Zm00001eb319630_P004, Zm00001eb319630_P002	Sobic.002G275700.2.v5.1, Sobic.002G275700.3.v5.1, Sobic.002G275700.1.v5.1
OG0001796	Sorghum_bicolorv5.Sb-BTX623-REFERENCE-JGI-5.1.pep.all	Zm00001eb331760_P004, Zm00001eb026340_P001, Zm00001eb305040_P001, Zm00001eb331760_P003, Zm00001eb331760_P002, Zm00001eb331760_P001	Sobic.002G281700.1.v5.1
OG0001797	Sorghum_bicolorv5.Sb-BTX623-REFERENCE-JGI-5.1.pep.all	Zm00001eb320640_P002, Zm00001eb320640_P001, Zm00001eb320640_P003, Zm00001eb320640_P004	Sobic.002G292800.1.v5.1, Sobic.002G292800.2.v5.1, Sobic.002G292800.3.v5.1
OG0001798	Sorghum_bicolorv5.Sb-BTX623-REFERENCE-JGI-5.1.pep.all	Zm00001eb320300_P004, Zm00001eb320300_P003, Zm00001eb320300_P001, Zm00001eb320300_P002, Zm00001eb320300_P005	Sobic.002G296800.4.v5.1, Sobic.002G296600.1.v5.1
OG0001799	Sorghum_bicolorv5.Sb-BTX623-REFERENCE-JGI-5.1.pep.all	Zm00001eb317400_P001, Zm00001eb386880_P001, Zm00001eb104820_P003, Zm00001eb104820_P002, Zm00001eb104820_P001	Sobic.002G299200.1.v5.1, Sobic.002G299200.2.v5.1
OG0001800	Sorghum_bicolorv5.Sb-BTX623-REFERENCE-JGI-5.1.pep.all	Zm00001eb320030_P002, Zm00001eb320030_P001, Zm00001eb320030_P003, Zm00001eb104850_P001, Zm00001eb104850_P002, Zm00001eb104850_P003	Sobic.002G299600.2.v5.1
OG0001801	Sorghum_bicolorv5.Sb-BTX623-REFERENCE-JGI-5.1.pep.all	Zm00001eb321440_P001	Sobic.002G303100.2.v5.1, Sobic.002G303100.6.v5.1, Sobic.002G303100.5.v5.1, Sobic.002G303100.4.v5.1, Sobic.002G303100.7.v5.1, Sobic.002G303100.3.v5.1
[truncated: 18,791 more rows]

## Sheet: STable5.1_pathVGene
Feature	Type	in_network	in_enet_biomass	in_enet_heat	in_enet_rootvol	in_en_root2shoot	in_rf_biomass	in_rf_heat	in_rf_rootvol	in_rf_root2shoot	Total
[truncated: 106 more rows]

[truncated: 4 more sheets: STable5.2_pathVGene_FieldOnly, STable5.3_D-aminoCandidates, STable5.4_D-aminoCandidates, STable5.5_GeneVGene]
